# Supplementary material for: Cardiovascular risk in newly diagnosed type 2 diabetes patients in India
Source: PLoS One. 2022 Mar 31;17(3):e0263619. doi: 10.1371/journal.pone.0263619 (PMC8970505; doi:10.1371/journal.pone.0263619)
Supplement: S3 File — (CSV) [file pone.0263619.s004.csv]

	X	age	gender	height	weight	BMI	SBP	DBP	HR	FPG	PPG	HbA1c	Cpep	cholesterol	LDL	HDL	TG	creat	T3	T4	TSH	ALT	PA	smoking	tobacco	alcohol.hist	alcohol	food	Mother.Diabetes	Father.Diabetes	diabetes	Siblings	Sleep.Duration	Hypertension	AHT	Dyslipidemia	CLT	HeartDisease	HDT	Overweight	Sev_Obese	Obese	RBS	TSH.class	T4.class	T3.class	cpep.class	FPG.class	PPG.class
1	1	90	Female	155	64	26.63891779	120	80	72	185	197	8.1	4.81	132	69	101	315	0.57	86.26	6.72	3.36	NA	Moderate	No	No	No	No	Non-vegetarian	Yes	Yes	1	6	>9 hours	NO	No	NO	No	NO	No	Overweight	No	No	Non-Diabetes	normal [<0.5-5]	normal [5-12]	normal [80-220]	>=2	diabetes[>=126]	prediabetes[140-200]
2	2	67	Male	158	59	23.63403301	140	80	60	109	140	6	3.66	165	86	45	209	0.7	112.4	5.4	1.36	NA	Sedentary	No	No	No	No	Non-vegetarian	Unknown	Unknown	0	2	<6 hours	NO	No	NO	No	NO	No	Non-Overweight	No	No	Non-Diabetes	normal [<0.5-5]	normal [5-12]	normal [80-220]	>=2	impaired[100-126]	prediabetes[140-200]
3	3	84	Male	156	78	32.05128205	160	95	80	NA	349	12.5	2.66	200	119	35	242	0.73	130.9	7.95	1.78	NA	Moderate	Ex-smoker	No	No	No	Non-vegetarian	Yes	Yes	4	4	>9 hours	YES	Yes	YES	Yes	NO	No	Overweight	No	Yes	Diabetes	normal [<0.5-5]	normal [5-12]	normal [80-220]	>=2	NA	diabetes[>=200]
4	4	40	Male	143	52	25.42911634	130	80	60	119	180	9.7	5.75	133	70	45	162	0.69	131	7.66	2.68	NA	Moderate	No	Yes	No	No	Vegetarian	No	No	0	2	6-9 hours	YES	Yes	NO	No	NO	No	Overweight	No	No	Non-Diabetes	normal [<0.5-5]	normal [5-12]	normal [80-220]	>=2	impaired[100-126]	prediabetes[140-200]
5	5	90	Female	172	57	19.26717144	124	78	84	138	272	9.3	2.85	188	129	36	148	0.81	122	8.74	4.48	NA	Sedentary	No	No	No	No	Non-vegetarian	No	No	1	2	>9 hours	NO	No	NO	No	NO	No	Non-Overweight	No	No	Diabetes	normal [<0.5-5]	normal [5-12]	normal [80-220]	>=2	diabetes[>=126]	diabetes[>=200]
6	6	89	Female	168	58	20.54988662	150	92	108	94	140	11.6	1.76	133	81	41	118	0.71	86.22	4.4	2.63	NA	Sedentary	No	No	No	No	Vegetarian	No	No	0	1	6-9 hours	NO	No	NO	No	NO	No	Non-Overweight	No	No	Non-Diabetes	normal [<0.5-5]	decreased [<5]	normal [80-220]	0.5-2.0	normal[70-100]	prediabetes[140-200]
7	7	45	Male	169	75	26.25958475	132	85	62	154	199	9.4	1.41	193	161	99	127	1.542	126.39	6.9	2.01	NA	Moderate	No	No	No	No	Vegetarian	No	No	0	2	<6 hours	NO	No	NO	No	NO	No	Overweight	No	No	Non-Diabetes	normal [<0.5-5]	normal [5-12]	normal [80-220]	0.5-2.0	diabetes[>=126]	prediabetes[140-200]
8	8	53	Male	172	75	25.35154137	140	79	62	127	148	7.6	1.6	171	211	99	47	1.35	89	10	5.7	NA	Moderate	No	No	No	No	Non-vegetarian	Yes	Yes	0	0	6-9 hours	NO	No	NO	No	NO	No	Overweight	No	No	Non-Diabetes	increased[>=5]	normal [5-12]	normal [80-220]	0.5-2.0	diabetes[>=126]	prediabetes[140-200]
9	9	40	Male	173	74	24.72518293	120	80	62	132	146	7.3	1.6	85	48.9	62	67	0.69	161	9.9	2.51	NA	Moderate	No	No	No	No	Non-vegetarian	Yes	Yes	2	3	6-9 hours	NO	No	NO	No	NO	No	Non-Overweight	No	No	Non-Diabetes	normal [<0.5-5]	normal [5-12]	normal [80-220]	0.5-2.0	diabetes[>=126]	prediabetes[140-200]
10	10	42	Male	165	76	27.91551882	120	80	62	130	192	6.8	1.61	161	124	100	134	0.89	86.1	6.98	2.2	NA	Moderate	No	No	No	No	Non-vegetarian	No	No	1	0	6-9 hours	YES	Yes	NO	No	NO	No	Overweight	No	No	Non-Diabetes	normal [<0.5-5]	normal [5-12]	normal [80-220]	0.5-2.0	diabetes[>=126]	prediabetes[140-200]
11	11	48	Male	167	65	23.30668005	130	80	62	101	173	8.2	2.03	100	95	33	87	0.74	92	6.41	2.03	NA	Sedentary	No	No	No	No	Vegetarian	No	No	1	3	6-9 hours	NO	No	YES	Yes	NO	No	Non-Overweight	No	No	Non-Diabetes	normal [<0.5-5]	normal [5-12]	normal [80-220]	>=2	impaired[100-126]	prediabetes[140-200]
12	12	85	Female	162	72	27.43484225	122	80	72	105	148	5.9	1.79	178	133	48	100	0.89	115.49	7.8	2.77	NA	Moderate	No	No	Yes	Occasional	Non-vegetarian	Yes	No	0	3	6-9 hours	NO	No	YES	Yes	NO	No	Overweight	No	No	Non-Diabetes	normal [<0.5-5]	normal [5-12]	normal [80-220]	0.5-2.0	impaired[100-126]	prediabetes[140-200]
13	13	90	Male	176	75	24.21229339	120	89	112	120	330	14	2	313	194	42	432	1	82	8	1	NA	Moderate	Ex-smoker	No	Yes	Regular	Non-vegetarian	Yes	Yes	1	1	<6 hours	YES	Yes	YES	Yes	NO	No	Non-Overweight	No	No	Diabetes	normal [<0.5-5]	normal [5-12]	normal [80-220]	>=2	impaired[100-126]	diabetes[>=200]
14	14	89	Male	166	60	21.77384236	154	99	95	127	163	8	1.35	148	107	36	162	0.83	123.6	8.2	4.14	NA	Moderate	Ex-smoker	Yes	Yes	Regular	Non-vegetarian	No	No	2	5	6-9 hours	YES	Yes	YES	Yes	NO	No	Non-Overweight	No	No	Non-Diabetes	normal [<0.5-5]	normal [5-12]	normal [80-220]	0.5-2.0	diabetes[>=126]	prediabetes[140-200]
15	15	85	Female	156	65	26.70940171	110	78	104	186	260	9.8	2.11	200.5	119	52.5	145	0.5	72	12.3	1.03	NA	Sedentary	No	No	No	No	Non-vegetarian	No	Yes	1	4	6-9 hours	YES	Yes	NO	No	NO	No	Overweight	No	No	Diabetes	normal [<0.5-5]	increased[>=12]	decreased [<80]	>=2	diabetes[>=126]	diabetes[>=200]
16	16	86	Male	168	81	28.69897959	120	80	89	88	142	5.3	2.42	172	120	38	85	0.6	140	7.63	4.7	NA	Moderate	Ex-smoker	Yes	No	No	Vegetarian	Yes	Yes	0	2	6-9 hours	NO	No	NO	No	NO	No	Overweight	No	No	Non-Diabetes	normal [<0.5-5]	normal [5-12]	normal [80-220]	>=2	normal[70-100]	prediabetes[140-200]
17	17	85	Male	162	68	25.91068435	130	90	64	133	122	5	1.63	196	86.5	36.1	67	1.02	133	7.9	1.96	NA	Moderate	Ex-smoker	Yes	Yes	Occasional	Non-vegetarian	No	No	1	3	6-9 hours	NO	No	NO	No	NO	No	Overweight	No	No	Non-Diabetes	normal [<0.5-5]	normal [5-12]	normal [80-220]	0.5-2.0	diabetes[>=126]	normal< [140]
18	18	84	Female	148	52	23.73995617	123	87	89	NA	350	9.1	2.74	234	197	34	282	1.12	127.4	9.5	1.17	NA	Moderate	No	No	No	No	Non-vegetarian	Yes	Yes	3	2	6-9 hours	NO	No	NO	No	NO	No	Non-Overweight	No	No	Diabetes	normal [<0.5-5]	normal [5-12]	normal [80-220]	>=2	NA	diabetes[>=200]
19	19	84	Female	140	85	43.36734694	130	90	112	87	154	6.7	2.57	190	135	45	170	2.6	115	7.5	3.5	NA	Moderate	No	No	No	No	Non-vegetarian	No	No	0	0	6-9 hours	YES	Yes	YES	Yes	NO	No	Overweight	Yes	Yes	Non-Diabetes	normal [<0.5-5]	normal [5-12]	normal [80-220]	>=2	normal[70-100]	prediabetes[140-200]
20	20	82	Female	155	65	27.05515088	119	81	72	109	200	5.2	0.83	156	91	54	96	0.63	185.28	10.4	0.7	NA	Heavy	No	No	No	No	Non-vegetarian	No	No	0	3	<6 hours	NO	No	NO	No	NO	No	Overweight	No	No	Non-Diabetes	normal [<0.5-5]	normal [5-12]	normal [80-220]	0.5-2.0	impaired[100-126]	diabetes[>=200]
21	21	46	Male	159	65	25.71100827	120	90	63	83	101	6.3	0.8	157	66	82	32	1.2	100.2	9.8	1.9	NA	Moderate	No	No	No	No	Vegetarian	Unknown	Unknown	0	0	6-9 hours	NO	No	NO	No	NO	No	Overweight	No	No	Non-Diabetes	normal [<0.5-5]	normal [5-12]	normal [80-220]	0.5-2.0	normal[70-100]	normal< [140]
22	22	71	Male	155	67	27.88761707	120	80	63	180	320	7.6	1.96	142	85	33	220	0.61	109	7.14	4.78	NA	Moderate	No	No	No	No	Non-vegetarian	No	No	1	1	6-9 hours	NO	No	NO	No	NO	No	Overweight	No	No	Diabetes	normal [<0.5-5]	normal [5-12]	normal [80-220]	0.5-2.0	diabetes[>=126]	diabetes[>=200]
23	23	43	Male	149	89	40.08828431	120	80	63	112	142	5.2	1.98	177	107	39	165	0.84	105.2	8.19	1.27	NA	Moderate	No	No	No	No	Non-vegetarian	Yes	Yes	0	3	6-9 hours	NO	No	NO	No	NO	No	Overweight	Yes	Yes	Non-Diabetes	normal [<0.5-5]	normal [5-12]	normal [80-220]	0.5-2.0	impaired[100-126]	prediabetes[140-200]
24	24	35	Male	157	53	21.50188649	116	83	63	123	312	7.2	2	103	61	33	95	0.98	132	8	2.6	NA	Sedentary	No	No	Yes	Occasional	Non-vegetarian	No	No	0	5	>9 hours	NO	No	NO	No	NO	No	Non-Overweight	No	No	Diabetes	normal [<0.5-5]	normal [5-12]	normal [80-220]	>=2	impaired[100-126]	diabetes[>=200]
25	25	82	Female	165	65	23.87511478	123	81	75	133	160	5.7	1.71	201	163	37	160	0.96	92.48	7.4	2.37	NA	Moderate	No	Yes	Yes	Regular	Non-vegetarian	No	Yes	2	5	6-9 hours	NO	No	NO	No	NO	No	Non-Overweight	No	No	Non-Diabetes	normal [<0.5-5]	normal [5-12]	normal [80-220]	0.5-2.0	diabetes[>=126]	prediabetes[140-200]
26	26	82	Female	177	78	24.89706023	138	88	83	159	270	7.8	3.28	227	164	38	386	1	140	8.2	1.7	NA	Moderate	No	No	Yes	Regular	Non-vegetarian	No	No	1	3	6-9 hours	NO	No	YES	Yes	NO	No	Non-Overweight	No	No	Diabetes	normal [<0.5-5]	normal [5-12]	normal [80-220]	>=2	diabetes[>=126]	diabetes[>=200]
27	27	82	Female	145	70	33.29369798	110	80	90	90	135	6	1.07	185	116.7	52.7	78	0.78	102	8.98	3.48	NA	Sedentary	No	No	Yes	Regular	Non-vegetarian	No	Yes	1	2	6-9 hours	NO	No	NO	No	NO	No	Overweight	No	Yes	Non-Diabetes	normal [<0.5-5]	normal [5-12]	normal [80-220]	0.5-2.0	normal[70-100]	normal< [140]
28	28	81	Male	167	72	25.81663021	125	86	91	133	181	9.1	2.43	124	53.6	41.6	144	0.8	127	6.2	3.34	NA	Moderate	Yes	Yes	No	No	Vegetarian	Yes	Yes	0	2	6-9 hours	NO	No	NO	No	NO	No	Overweight	No	No	Non-Diabetes	normal [<0.5-5]	normal [5-12]	normal [80-220]	>=2	diabetes[>=126]	prediabetes[140-200]
29	29	53	Male	160	70	27.34375	120	75	64	97	147	5.6	1.12	202	153	49	108	0.71	140.51	9	2.21	NA	Moderate	No	No	No	No	Non-vegetarian	No	Yes	1	2	6-9 hours	NO	No	NO	No	NO	No	Overweight	No	No	Non-Diabetes	normal [<0.5-5]	normal [5-12]	normal [80-220]	0.5-2.0	normal[70-100]	prediabetes[140-200]
30	30	82	Female	155	60	24.97398543	120	75	74	126	169	6.5	1.68	242	163.3	49	147	1.09	45.81	8.61	5.42	NA	Moderate	No	Yes	No	No	Non-vegetarian	Unknown	Unknown	2	2	>9 hours	NO	No	NO	No	NO	No	Non-Overweight	No	No	Non-Diabetes	increased[>=5]	normal [5-12]	decreased [<80]	0.5-2.0	diabetes[>=126]	prediabetes[140-200]
31	31	79	Male	176	75	24.21229339	130	85	83	104	153	5.7	1.3	153	86	73	86	1.04	98.6	6.89	4.4	NA	Moderate	Ex-smoker	No	No	No	Non-vegetarian	No	Yes	1	3	6-9 hours	NO	No	NO	No	NO	No	Non-Overweight	No	No	Non-Diabetes	normal [<0.5-5]	normal [5-12]	normal [80-220]	0.5-2.0	impaired[100-126]	prediabetes[140-200]
32	32	77	Male	167	68	24.38237298	140	90	82	185	299	8.8	0.92	92	71	27	157	0.79	157.8	8.36	3.44	NA	Sedentary	Ex-smoker	No	No	No	Vegetarian	No	No	1	2	6-9 hours	NO	No	NO	No	NO	No	Non-Overweight	No	No	Diabetes	normal [<0.5-5]	normal [5-12]	normal [80-220]	0.5-2.0	diabetes[>=126]	diabetes[>=200]
33	33	82	Male	162	58	22.10028959	165	87	75	NA	232	7.3	5.13	186	88.4	28	348	1.21	123	7.4	5.24	NA	Moderate	No	Yes	Yes	Occasional	Non-vegetarian	Unknown	Yes	2	4	>9 hours	NO	No	NO	No	NO	No	Non-Overweight	No	No	Diabetes	increased[>=5]	normal [5-12]	normal [80-220]	>=2	NA	diabetes[>=200]
34	34	25	Male	160	58	22.65625	111	75	64	NA	330	13.2	1.78	201	139	40	151	0.51	101.7	7.02	3	NA	Sedentary	No	No	No	No	Non-vegetarian	Yes	No	2	6	6-9 hours	NO	No	NO	No	NO	No	Non-Overweight	No	No	Diabetes	normal [<0.5-5]	normal [5-12]	normal [80-220]	0.5-2.0	NA	diabetes[>=200]
35	35	36	Male	165	70	25.71166208	117	69	64	166	210	8.4	1.92	217	158	56	147	0.88	106	8.9	1.42	NA	Heavy	No	No	Yes	Regular	Non-vegetarian	Yes	Yes	0	7	6-9 hours	NO	No	NO	No	NO	No	Overweight	No	No	Diabetes	normal [<0.5-5]	normal [5-12]	normal [80-220]	0.5-2.0	diabetes[>=126]	diabetes[>=200]
36	36	82	Female	149	51	22.9719382	129	83	85	NA	252	8.6	1.84	178	120	29	220	0.75	94.2	8.1	1.88	NA	Sedentary	No	No	No	No	Non-vegetarian	No	No	1	3	6-9 hours	NO	No	NO	No	NO	No	Non-Overweight	No	No	Diabetes	normal [<0.5-5]	normal [5-12]	normal [80-220]	0.5-2.0	NA	diabetes[>=200]
37	37	45	Male	167	76	27.25088745	170	100	64	88	202	8.92	2.59	140	198	56	108	0.78	110	8.54	1.99	NA	Moderate	No	No	No	No	Vegetarian	No	No	1	1	6-9 hours	NO	No	NO	No	NO	No	Overweight	No	No	Diabetes	normal [<0.5-5]	normal [5-12]	normal [80-220]	>=2	normal[70-100]	diabetes[>=200]
38	38	47	Male	165	68	24.97704316	120	76	64	99	138	6.9	2.77	156	107	37	134	0.9	141.5	10.4	1.72	NA	Sedentary	No	No	No	No	Non-vegetarian	Unknown	Unknown	0	0	6-9 hours	NO	No	YES	Yes	NO	No	Non-Overweight	No	No	Non-Diabetes	normal [<0.5-5]	normal [5-12]	normal [80-220]	>=2	normal[70-100]	normal< [140]
39	39	59	Male	165	70	25.71166208	106	75	64	148	231	9.7	3.86	191	120	30	216	0.93	97.9	8.56	3.45	NA	Sedentary	No	Yes	No	No	Non-vegetarian	No	No	1	1	<6 hours	NO	No	YES	Yes	NO	No	Overweight	No	No	Diabetes	normal [<0.5-5]	normal [5-12]	normal [80-220]	>=2	diabetes[>=126]	diabetes[>=200]
40	40	41	Male	170	67	23.183391	110	70	64	120	148	6.2	4.68	80	93	41	115	5.04	53.2	2.86	5.88	NA	Sedentary	No	No	No	No	Non-vegetarian	No	No	0	5	>9 hours	NO	No	NO	No	NO	No	Non-Overweight	No	No	Non-Diabetes	increased[>=5]	decreased [<5]	decreased [<80]	>=2	impaired[100-126]	prediabetes[140-200]
41	41	82	Female	162	62	23.62444749	130	90	92	138	200	8.2	1.38	124	79	41	80	0.71	107.38	9.2	2.48	NA	Sedentary	No	No	No	No	Non-vegetarian	No	No	0	0	6-9 hours	NO	No	NO	No	NO	No	Non-Overweight	No	No	Non-Diabetes	normal [<0.5-5]	normal [5-12]	normal [80-220]	0.5-2.0	diabetes[>=126]	diabetes[>=200]
42	42	81	Male	160	87	33.984375	130	80	85	100	250	5.6	2.05	118	85	33	61	0.48	130	8.05	0.81	NA	Moderate	Ex-smoker	No	No	No	Non-vegetarian	Yes	Yes	0	0	<6 hours	NO	No	NO	No	NO	No	Overweight	No	Yes	Diabetes	normal [<0.5-5]	normal [5-12]	normal [80-220]	>=2	impaired[100-126]	diabetes[>=200]
43	43	56	Male	167	70	25.0995016	160	80	65	128	120	8.4	0.89	259	210	44	297	1.4	279	1.406	5.5	NA	Sedentary	No	No	No	No	Non-vegetarian	No	No	1	0	6-9 hours	YES	Yes	YES	Yes	Yes	Yes	Overweight	No	No	Non-Diabetes	increased[>=5]	decreased [<5]	increased[>=220]	0.5-2.0	diabetes[>=126]	normal< [140]
44	44	38	Male	170	67	23.183391	110	70	65	85	160	6.6	1.22	196.7	98.74	43.5	272.3	0.52	122	6.52	2.92	NA	Sedentary	No	No	No	No	Non-vegetarian	No	No	0	2	6-9 hours	NO	No	NO	No	NO	No	Non-Overweight	No	No	Non-Diabetes	normal [<0.5-5]	normal [5-12]	normal [80-220]	0.5-2.0	normal[70-100]	prediabetes[140-200]
45	45	80	Male	167	79	28.32658037	120	81	65	91	178	6	1.255	180	125	55	96	0.66	125	6.56	2.12	NA	Moderate	No	No	No	No	Vegetarian	Yes	Yes	2	3	>9 hours	NO	No	NO	No	NO	No	Overweight	No	No	Non-Diabetes	normal [<0.5-5]	normal [5-12]	normal [80-220]	0.5-2.0	normal[70-100]	prediabetes[140-200]
46	46	81	Female	159	64	25.31545429	130	80	87	150	200	8	1.43	230	160	42	220	1.34	240	13.1	2.28	NA	Moderate	No	Yes	No	No	Non-vegetarian	No	No	1	5	6-9 hours	NO	No	NO	No	NO	No	Overweight	No	No	Non-Diabetes	normal [<0.5-5]	increased[>=12]	increased[>=220]	0.5-2.0	diabetes[>=126]	diabetes[>=200]
47	47	71	Male	159	78	30.85320992	130	84	65	140	220	8	1.36	200	160	32	200	1.45	240	11.4	1.98	NA	Sedentary	No	No	No	No	Vegetarian	Yes	Yes	1	2	>9 hours	NO	No	NO	No	NO	No	Overweight	No	Yes	Diabetes	normal [<0.5-5]	normal [5-12]	increased[>=220]	0.5-2.0	diabetes[>=126]	diabetes[>=200]
48	48	37	Male	163	79	29.73390041	130	90	65	145	140	5.2	1.54	139	87	34.2	89	0.71	120	6.7	7.25	NA	Moderate	No	No	No	No	Vegetarian	Yes	Yes	1	4	<6 hours	NO	No	NO	No	NO	No	Overweight	No	No	Non-Diabetes	increased[>=5]	normal [5-12]	normal [80-220]	0.5-2.0	diabetes[>=126]	prediabetes[140-200]
49	49	63	Male	163	70.1	26.38413188	120	85	65	85	121	7.2	1.599	136	74	44	137	0.92	124	9.57	4.76	NA	Moderate	No	No	No	No	Vegetarian	Unknown	Unknown	1	3	6-9 hours	NO	No	NO	No	NO	No	Overweight	No	No	Non-Diabetes	normal [<0.5-5]	normal [5-12]	normal [80-220]	0.5-2.0	normal[70-100]	normal< [140]
50	50	81	Female	161	79	30.47721924	130	90	83	140	190	9.1	6.95	90	71	21	160	0.54	77.52	7.56	7.26	NA	Moderate	No	No	No	No	Non-vegetarian	Unknown	No	1	3	6-9 hours	NO	No	NO	No	NO	No	Overweight	No	Yes	Non-Diabetes	increased[>=5]	normal [5-12]	decreased [<80]	>=2	diabetes[>=126]	prediabetes[140-200]
51	51	49	Male	165	68	24.97704316	120	80	65	120	180	5.7	1.75	183	111.4	53	93	0.69	111	5.91	1.81	NA	Moderate	No	No	No	No	Vegetarian	Yes	No	3	3	6-9 hours	NO	No	NO	No	NO	No	Non-Overweight	No	No	Non-Diabetes	normal [<0.5-5]	normal [5-12]	normal [80-220]	0.5-2.0	impaired[100-126]	prediabetes[140-200]
52	52	51	Male	171	85	29.0687733	110	90	65	104	123	5.2	1.87	174	108	65	86	0.57	129.32	9.3	0.74	NA	Moderate	No	No	No	No	Vegetarian	Yes	Yes	0	3	6-9 hours	NO	No	NO	No	NO	No	Overweight	No	No	Non-Diabetes	normal [<0.5-5]	normal [5-12]	normal [80-220]	0.5-2.0	impaired[100-126]	normal< [140]
53	53	47	Male	170	97	33.56401384	145	80	65	168	288	8.3	1.915	160	98	45	209	0.99	115	9.54	2.57	NA	Moderate	No	No	No	No	Vegetarian	No	No	2	3	6-9 hours	NO	No	NO	No	NO	No	Overweight	No	Yes	Diabetes	normal [<0.5-5]	normal [5-12]	normal [80-220]	0.5-2.0	diabetes[>=126]	diabetes[>=200]
54	54	77	Male	170	67	23.183391	122	76	78	97	122	6.1	0.89	173	120	62	91	0.84	104	7.3	1.3	NA	Sedentary	Yes	No	No	No	Vegetarian	Yes	Yes	0	1	6-9 hours	NO	No	NO	No	NO	No	Non-Overweight	No	No	Non-Diabetes	normal [<0.5-5]	normal [5-12]	normal [80-220]	0.5-2.0	normal[70-100]	normal< [140]
55	55	81	Female	148	62	28.30533236	130	90	110	162	256	6.7	2.54	156	109	35	106	0.92	99.23	5.64	0.94	NA	Moderate	No	No	No	No	Vegetarian	Yes	Yes	0	2	6-9 hours	NO	No	NO	No	NO	No	Overweight	No	No	Diabetes	normal [<0.5-5]	normal [5-12]	normal [80-220]	>=2	diabetes[>=126]	diabetes[>=200]
56	56	80	Female	168	78	27.63605442	132	81	72	NA	330	13.8	2.14	243	158	50	148	0.6	87.06	9.4	1.39	NA	Sedentary	No	No	No	No	Non-vegetarian	No	No	0	2	<6 hours	NO	No	NO	No	NO	No	Overweight	No	No	Diabetes	normal [<0.5-5]	normal [5-12]	normal [80-220]	>=2	NA	diabetes[>=200]
57	57	41	Male	148	79	36.06647188	150	90	65	105	180	5.7	2.22	195	133	48	71	0.59	165.4	8.98	2.2	NA	Heavy	No	No	No	No	Non-vegetarian	Unknown	Unknown	0	0	6-9 hours	YES	Yes	NO	No	NO	No	Overweight	Yes	Yes	Non-Diabetes	normal [<0.5-5]	normal [5-12]	normal [80-220]	>=2	impaired[100-126]	prediabetes[140-200]
58	58	46	Male	172	79	26.70362358	120	80	65	83	140	8.1	2.58	108.3	120	88	64	1.38	125	8.6	1.59	NA	Moderate	No	No	No	No	Non-vegetarian	Yes	Yes	0	0	6-9 hours	NO	No	NO	No	NO	No	Overweight	No	No	Non-Diabetes	normal [<0.5-5]	normal [5-12]	normal [80-220]	>=2	normal[70-100]	prediabetes[140-200]
59	59	39	Male	169	78	27.30996814	130	80	65	170.2	177.16	7.8	2.94	149	80.8	45	116	0.75	92.7	6.19	1.42	NA	Moderate	No	No	No	No	Vegetarian	No	No	2	4	6-9 hours	NO	No	NO	No	NO	No	Overweight	No	No	Non-Diabetes	normal [<0.5-5]	normal [5-12]	normal [80-220]	>=2	diabetes[>=126]	prediabetes[140-200]
60	60	52	Male	162	58	22.10028959	120	69	65	120	230	7.4	3.33	259	175	42	322	0.71	86.27	9.94	4.6	NA	Heavy	No	No	No	No	Vegetarian	Unknown	Unknown	2	2	>9 hours	NO	No	NO	No	NO	No	Non-Overweight	No	No	Diabetes	normal [<0.5-5]	normal [5-12]	normal [80-220]	>=2	impaired[100-126]	diabetes[>=200]
61	61	46	Male	153	88	37.592379	110	90	65	100	180	5.9	3.65	200	160	40	160	2.4	160	4.6	1.3	NA	Moderate	No	No	No	No	Vegetarian	Yes	Yes	0	0	6-9 hours	NO	No	NO	No	NO	No	Overweight	Yes	Yes	Non-Diabetes	normal [<0.5-5]	decreased [<5]	normal [80-220]	>=2	impaired[100-126]	prediabetes[140-200]
62	62	79	Male	169	89	31.1613739	121	78	76	143	187	8	5	222	122	34	165	3.4	112	4.2	3.1	NA	Moderate	No	No	No	No	Non-vegetarian	No	No	0	1	6-9 hours	NO	No	NO	No	NO	No	Overweight	No	Yes	Non-Diabetes	normal [<0.5-5]	decreased [<5]	normal [80-220]	>=2	diabetes[>=126]	prediabetes[140-200]
63	63	80	Female	152	78	33.76038781	143	88	79	132	188	9.6	2.7	189	102	33	174	6.8	162	6.3	3.2	NA	Moderate	No	No	No	No	Non-vegetarian	No	Yes	0	1	6-9 hours	NO	No	NO	No	NO	No	Overweight	No	Yes	Non-Diabetes	normal [<0.5-5]	normal [5-12]	normal [80-220]	>=2	diabetes[>=126]	prediabetes[140-200]
64	64	64	Male	155	91	37.87721124	120	90	65	116	180	6.3	7.76	148	67.2	40.8	200	0.89	146	6.3	0.97	NA	Sedentary	No	No	Yes	Regular	Non-vegetarian	Yes	Yes	2	5	6-9 hours	NO	No	NO	No	NO	No	Overweight	Yes	Yes	Non-Diabetes	normal [<0.5-5]	normal [5-12]	normal [80-220]	>=2	impaired[100-126]	prediabetes[140-200]
65	65	80	Female	167	87	31.19509484	120	80	99	153	257	10.6	3.25	230	138	54	289	0.66	104	7.68	1.43	NA	Moderate	No	No	No	No	Non-vegetarian	No	Yes	0	2	6-9 hours	NO	No	NO	No	NO	No	Overweight	No	Yes	Diabetes	normal [<0.5-5]	normal [5-12]	normal [80-220]	>=2	diabetes[>=126]	diabetes[>=200]
66	66	79	Male	165	85	31.22130395	130	85	101	133	206	9.3	1.4	151	118	32	254	0.88	99.22	7.3	1.5	NA	Moderate	No	Yes	No	No	Vegetarian	No	Yes	1	3	6-9 hours	NO	No	NO	No	NO	No	Overweight	No	Yes	Diabetes	normal [<0.5-5]	normal [5-12]	normal [80-220]	0.5-2.0	diabetes[>=126]	diabetes[>=200]
67	67	78	Female	144	73	35.20447531	130	80	72	NA	294	11	1.39	200	142	32	141	0.57	158	11.1	2.84	NA	Moderate	No	No	Yes	Occasional	Non-vegetarian	No	No	0	1	6-9 hours	YES	Yes	NO	No	NO	No	Overweight	Yes	Yes	Diabetes	normal [<0.5-5]	normal [5-12]	normal [80-220]	0.5-2.0	NA	diabetes[>=200]
68	68	78	Female	145	52	24.73246136	138	90	85	112	186	6.6	2.1	116	86	44	92	0.9	131	4.6	3.2	NA	Moderate	No	No	No	No	Vegetarian	Unknown	Unknown	1	2	6-9 hours	NO	No	NO	No	NO	No	Non-Overweight	No	No	Non-Diabetes	normal [<0.5-5]	decreased [<5]	normal [80-220]	>=2	impaired[100-126]	prediabetes[140-200]
69	69	78	Female	169	68	23.80869017	132	87	97	108	134	6.3	2.19	219	86	52	87	0.58	122	10	2.11	NA	Moderate	No	No	No	No	Vegetarian	Unknown	Unknown	9	3	6-9 hours	NO	No	NO	No	NO	No	Non-Overweight	No	No	Non-Diabetes	normal [<0.5-5]	normal [5-12]	normal [80-220]	>=2	impaired[100-126]	normal< [140]
70	70	77	Female	155	67	27.88761707	121	82	73	146	320	8.7	2.16	191	140	33	238	0.79	95.7	6.4	3.09	NA	Moderate	No	Yes	No	No	Vegetarian	Unknown	Yes	1	2	6-9 hours	NO	No	NO	No	NO	No	Overweight	No	No	Diabetes	normal [<0.5-5]	normal [5-12]	normal [80-220]	>=2	diabetes[>=126]	diabetes[>=200]
71	71	78	Male	169	57	19.95728441	128	92	95	104	137	5.7	2.63	185	120	60	145	0.84	139.28	13.8	3.29	NA	Moderate	Ex-smoker	Yes	No	No	Vegetarian	No	No	0	3	<6 hours	NO	No	NO	No	NO	No	Non-Overweight	No	No	Non-Diabetes	normal [<0.5-5]	increased[>=12]	normal [80-220]	>=2	impaired[100-126]	normal< [140]
72	72	77	Female	152	58	25.10387812	120	80	80	79	110	6	9.26	122	71	27	143	1	151	7.27	9.15	NA	Moderate	No	No	No	No	Non-vegetarian	No	Yes	2	4	6-9 hours	NO	No	NO	No	NO	No	Overweight	No	No	Non-Diabetes	increased[>=5]	normal [5-12]	normal [80-220]	>=2	normal[70-100]	normal< [140]
73	73	19	Male	180	97	29.9382716	120	80	66	90	146	7.3	0.89	140	76.1	50.5	67	0.57	114	5.5	4.98	NA	Sedentary	No	No	No	No	Vegetarian	Yes	Yes	0	2	6-9 hours	NO	No	NO	No	NO	No	Overweight	No	No	Non-Diabetes	normal [<0.5-5]	normal [5-12]	normal [80-220]	0.5-2.0	normal[70-100]	prediabetes[140-200]
74	74	46	Male	164	68	25.2825699	110	81	66	120	330	18.8	0.97	172	75	33	578	1.24	39.77	5.4	2.37	NA	Sedentary	No	No	No	No	Non-vegetarian	No	No	0	0	6-9 hours	NO	No	NO	No	NO	No	Overweight	No	No	Diabetes	normal [<0.5-5]	normal [5-12]	decreased [<80]	0.5-2.0	impaired[100-126]	diabetes[>=200]
75	75	45	Male	169	79	27.66009594	128	87	66	84	289	5.3	1.29	182	84.4	39	293	0.85	74	3.82	4.921	NA	Heavy	No	No	No	No	Non-vegetarian	Unknown	Unknown	0	2	6-9 hours	NO	No	YES	Yes	NO	No	Overweight	No	No	Diabetes	normal [<0.5-5]	decreased [<5]	decreased [<80]	0.5-2.0	normal[70-100]	diabetes[>=200]
76	76	59	Male	170	103	35.64013841	120	80	66	90	143	8.1	1.52	165	89.4	57.8	89	0.71	137	5.6	1.23	NA	Moderate	No	No	No	No	Non-vegetarian	Yes	Yes	1	3	6-9 hours	NO	No	NO	No	NO	No	Overweight	Yes	Yes	Non-Diabetes	normal [<0.5-5]	normal [5-12]	normal [80-220]	0.5-2.0	normal[70-100]	prediabetes[140-200]
77	77	44	Male	170	72	24.91349481	110	90	66	184	274.7	11.2	1.57	101	65	27	127	0.71	124.15	6	2.118	NA	Moderate	No	No	Yes	Occasional	Vegetarian	Unknown	Unknown	0	3	6-9 hours	YES	Yes	NO	No	NO	No	Non-Overweight	No	No	Diabetes	normal [<0.5-5]	normal [5-12]	normal [80-220]	0.5-2.0	diabetes[>=126]	diabetes[>=200]
78	78	77	Female	158	58	23.23345618	129	91	99	119	167	8	1.42	144	92	44	118	0.81	105	7.25	1.39	NA	Moderate	No	No	No	No	Non-vegetarian	No	Yes	2	2	6-9 hours	YES	Yes	NO	No	NO	No	Non-Overweight	No	No	Non-Diabetes	normal [<0.5-5]	normal [5-12]	normal [80-220]	0.5-2.0	impaired[100-126]	prediabetes[140-200]
79	79	51	Male	161	76	29.31985649	120	78	66	89	165	5.4	1.76	145	128	44	136	0.6	115.9	6.4	4.69	NA	Moderate	No	No	No	No	Non-vegetarian	Yes	Yes	0	2	6-9 hours	NO	No	NO	No	NO	No	Overweight	No	No	Non-Diabetes	normal [<0.5-5]	normal [5-12]	normal [80-220]	0.5-2.0	normal[70-100]	prediabetes[140-200]
80	80	74	Male	130	56	33.13609467	120	80	80	NA	314	13.2	1.31	197	131	58	119	0.54	117	8.61	2.57	NA	Moderate	Yes	Yes	Yes	Occasional	Non-vegetarian	No	No	0	1	6-9 hours	NO	No	YES	Yes	NO	No	Overweight	No	Yes	Diabetes	normal [<0.5-5]	normal [5-12]	normal [80-220]	0.5-2.0	NA	diabetes[>=200]
81	81	39	Male	158	55	22.03172568	132	80	66	96	124	6.1	2.01	278	126.6	41	552	1.04	83	8.85	2.63	NA	Moderate	No	No	No	No	Non-vegetarian	Yes	No	2	3	<6 hours	NO	No	NO	No	NO	No	Non-Overweight	No	No	Non-Diabetes	normal [<0.5-5]	normal [5-12]	normal [80-220]	>=2	normal[70-100]	normal< [140]
82	82	77	Female	164	60	22.30814991	130	96	72	104	226	7.52	3.44	166	195	72	123	0.72	104	8.08	1.96	NA	Heavy	No	Yes	No	No	Vegetarian	No	No	1	1	6-9 hours	NO	No	NO	No	NO	No	Non-Overweight	No	No	Diabetes	normal [<0.5-5]	normal [5-12]	normal [80-220]	>=2	impaired[100-126]	diabetes[>=200]
83	83	77	Female	164	87	32.34681737	135	85	75	93	161	7.3	3.72	179	92	41	356	0.94	162	6.23	1.31	NA	Moderate	No	No	No	No	Non-vegetarian	Yes	Yes	1	1	6-9 hours	YES	Yes	NO	No	NO	No	Overweight	No	Yes	Non-Diabetes	normal [<0.5-5]	normal [5-12]	normal [80-220]	>=2	normal[70-100]	prediabetes[140-200]
84	84	41	Male	153	67	28.62147037	130	80	66	176	345	10	2.68	202	122	45	175	0.9	71.02	5.08	2.87	NA	Moderate	No	No	Yes	Occasional	Non-vegetarian	Yes	No	2	10	6-9 hours	NO	No	NO	No	NO	No	Overweight	No	No	Diabetes	normal [<0.5-5]	normal [5-12]	decreased [<80]	>=2	diabetes[>=126]	diabetes[>=200]
85	85	77	Female	147	70	32.39390994	125	90	90	90	137	5.7	2.58	129	63.4	34	158	0.6	113	6.45	5.99	NA	Moderate	No	No	No	No	Non-vegetarian	Yes	Yes	0	0	6-9 hours	NO	No	NO	No	NO	No	Overweight	No	Yes	Non-Diabetes	increased[>=5]	normal [5-12]	normal [80-220]	>=2	normal[70-100]	normal< [140]
86	86	50	Male	147	78	36.09607108	120	86	66	133	145	9.5	2.93	207	141	45	158	0.99	123	9.4	4.16	NA	Moderate	No	No	No	No	Non-vegetarian	Yes	Yes	1	5	6-9 hours	NO	No	NO	No	NO	No	Overweight	Yes	Yes	Non-Diabetes	normal [<0.5-5]	normal [5-12]	normal [80-220]	>=2	diabetes[>=126]	prediabetes[140-200]
87	87	77	Male	162	78	29.7210791	120	78	89	140	260	7.4	2	130	70	52	60	3.3	80	5	3	NA	Moderate	Ex-smoker	No	No	No	Vegetarian	Yes	Yes	0	0	6-9 hours	NO	No	NO	No	NO	No	Overweight	No	No	Diabetes	normal [<0.5-5]	normal [5-12]	normal [80-220]	>=2	diabetes[>=126]	diabetes[>=200]
88	88	77	Female	165	65	23.87511478	120	80	98	109	190	7.8	1.67	148	60	34	200	0.59	99	6.62	0.78	NA	Moderate	No	No	No	No	Non-vegetarian	No	No	0	0	6-9 hours	NO	No	NO	No	NO	No	Non-Overweight	No	No	Non-Diabetes	normal [<0.5-5]	normal [5-12]	normal [80-220]	0.5-2.0	impaired[100-126]	prediabetes[140-200]
89	89	76	Female	154	78	32.88918873	130	90	87	122	120	9.6	3	87	50	55	102	0.8	120	10	3.6	NA	Moderate	No	No	Yes	Regular	Non-vegetarian	Unknown	Unknown	0	1	6-9 hours	NO	No	NO	No	NO	No	Overweight	No	Yes	Non-Diabetes	normal [<0.5-5]	normal [5-12]	normal [80-220]	>=2	impaired[100-126]	normal< [140]
90	90	76	Male	177	70	22.34351559	120	80	82	133	340	12.5	2.41	223	170	41	125	0.84	120	9.86	4.17	NA	Moderate	Ex-smoker	No	No	No	Non-vegetarian	No	No	0	0	6-9 hours	NO	No	NO	No	NO	No	Non-Overweight	No	No	Diabetes	normal [<0.5-5]	normal [5-12]	normal [80-220]	>=2	diabetes[>=126]	diabetes[>=200]
91	91	76	Female	146	69	32.37005067	120	80	74	120	150	8	7	170	120	99	300	0.66	130	7	2	NA	Heavy	No	Yes	No	No	Vegetarian	No	No	0	0	6-9 hours	NO	No	NO	No	NO	No	Overweight	No	Yes	Non-Diabetes	normal [<0.5-5]	normal [5-12]	normal [80-220]	>=2	impaired[100-126]	prediabetes[140-200]
92	92	76	Female	162	69	26.29172382	130	90	83	99	180	6.2	3.02	131	87	32	131	0.95	146	8.3	1.15	NA	Moderate	No	No	No	No	Non-vegetarian	Unknown	Unknown	0	2	6-9 hours	YES	Yes	NO	No	Yes	Yes	Overweight	No	No	Non-Diabetes	normal [<0.5-5]	normal [5-12]	normal [80-220]	>=2	normal[70-100]	prediabetes[140-200]
93	93	76	Female	167	70	25.0995016	120	70	86	NA	336	14.2	0.95	196	71	22	108	0.59	105	6.39	2.36	NA	Moderate	No	No	No	No	Vegetarian	No	No	0	1	6-9 hours	NO	No	NO	No	NO	No	Overweight	No	No	Diabetes	normal [<0.5-5]	normal [5-12]	normal [80-220]	0.5-2.0	NA	diabetes[>=200]
94	94	76	Female	154	78	32.88918873	130	90	87	146	145	6.4	3.56	158	109	47	148	1.54	148	7.9	3.65	NA	Moderate	No	No	No	No	Vegetarian	Unknown	Unknown	1	1	6-9 hours	NO	No	YES	Yes	NO	No	Overweight	No	Yes	Non-Diabetes	normal [<0.5-5]	normal [5-12]	normal [80-220]	>=2	diabetes[>=126]	prediabetes[140-200]
95	95	76	Male	152	72	31.1634349	120	80	72	143	340	12.8	1.22	106	60	36	129	1.12	144	7.84	2.31	NA	Moderate	Ex-smoker	Yes	No	No	Vegetarian	Yes	Yes	0	0	<6 hours	NO	No	NO	No	NO	No	Overweight	No	Yes	Diabetes	normal [<0.5-5]	normal [5-12]	normal [80-220]	0.5-2.0	diabetes[>=126]	diabetes[>=200]
96	96	76	Male	178	98	30.93043808	145	90	85	NA	311	11.6	1.82	170	117	39	93	1.15	118.7	6.5	3.611	NA	Sedentary	Ex-smoker	No	No	No	Non-vegetarian	No	Yes	1	3	6-9 hours	YES	Yes	YES	Yes	NO	No	Overweight	No	Yes	Diabetes	normal [<0.5-5]	normal [5-12]	normal [80-220]	0.5-2.0	NA	diabetes[>=200]
97	97	44	Male	165	68	24.97704316	120	73	67	NA	299	11.4	3.26	164	100	52	137	0.67	165.92	9	4.4	NA	Moderate	No	No	No	No	Vegetarian	No	No	0	2	>9 hours	NO	No	NO	No	NO	No	Non-Overweight	No	No	Diabetes	normal [<0.5-5]	normal [5-12]	normal [80-220]	>=2	NA	diabetes[>=200]
98	98	43	Male	158	72	28.84153181	150	85	67	NA	240	5.8	0.89	152	138	98	122	1.4	238	1.057	7.32	NA	Moderate	No	No	No	No	Non-vegetarian	No	No	1	0	6-9 hours	YES	Yes	YES	Yes	Yes	Yes	Overweight	No	No	Diabetes	increased[>=5]	decreased [<5]	increased[>=220]	0.5-2.0	NA	diabetes[>=200]
99	99	75	Female	165	75	27.54820937	125	78	88	129	129	5.9	7.76	157	102	33	173	1.22	136.7	9.8	2.84	NA	Sedentary	No	No	No	No	Non-vegetarian	Unknown	Unknown	0	3	>9 hours	NO	No	NO	No	NO	No	Overweight	No	No	Non-Diabetes	normal [<0.5-5]	normal [5-12]	normal [80-220]	>=2	diabetes[>=126]	normal< [140]
100	100	75	Female	168	78	27.63605442	130	82	91	NA	337	12.7	5.1	161	103	27	365	0.83	126	9.26	3.32	NA	Moderate	No	No	Yes	Occasional	Non-vegetarian	No	Yes	1	1	6-9 hours	NO	No	NO	No	NO	No	Overweight	No	No	Diabetes	normal [<0.5-5]	normal [5-12]	normal [80-220]	>=2	NA	diabetes[>=200]
101	101	75	Female	154	59	24.87771968	120	80	70	110	132	5.7	3.65	163	103	100	137	0.63	82.9	7.26	1.11	NA	Moderate	No	No	No	No	Non-vegetarian	Yes	Yes	1	3	6-9 hours	NO	No	NO	No	NO	No	Non-Overweight	No	No	Non-Diabetes	normal [<0.5-5]	normal [5-12]	normal [80-220]	>=2	impaired[100-126]	normal< [140]
102	102	57	Male	160	65	25.390625	120	78	67	100	158	8.1	1.05	174	102.2	44.7	133	0.65	122	7.3	1.83	NA	Moderate	No	No	No	No	Non-vegetarian	Unknown	Yes	0	2	6-9 hours	NO	No	NO	No	NO	No	Overweight	No	No	Non-Diabetes	normal [<0.5-5]	normal [5-12]	normal [80-220]	0.5-2.0	impaired[100-126]	prediabetes[140-200]
103	103	39	Male	163	50	18.81892431	120	80	67	132	200	5.3	1.169	117	100	42	66	2.8	71.05	7.7	2.3	NA	Moderate	No	No	No	No	Vegetarian	No	No	0	2	6-9 hours	NO	No	NO	No	NO	No	Non-Overweight	No	No	Non-Diabetes	normal [<0.5-5]	normal [5-12]	decreased [<80]	0.5-2.0	diabetes[>=126]	diabetes[>=200]
104	104	51	Male	168	80	28.3446712	188	110	67	94	122	9.6	1.3	132	98	36	123	1.3	123	4.56	1.23	NA	Sedentary	No	No	No	No	Non-vegetarian	Unknown	Unknown	1	1	6-9 hours	NO	No	NO	No	NO	No	Overweight	No	No	Non-Diabetes	normal [<0.5-5]	decreased [<5]	normal [80-220]	0.5-2.0	normal[70-100]	normal< [140]
105	105	75	Female	154	59	24.87771968	120	80	70	120	122.63	5.9	6.52	130	60.4	42	138	0.55	122	7.4	1.17	NA	Moderate	No	No	No	No	Vegetarian	No	No	2	1	6-9 hours	NO	No	NO	No	NO	No	Non-Overweight	No	No	Non-Diabetes	normal [<0.5-5]	normal [5-12]	normal [80-220]	>=2	impaired[100-126]	normal< [140]
106	106	76	Male	169	81	28.36035153	135	85	80	158.9	163.4	6.5	13.69	247.1	141.32	45.3	302.4	0.93	130	11.74	1.58	NA	Moderate	Ex-smoker	Yes	Yes	Regular	Non-vegetarian	Unknown	Unknown	2	5	6-9 hours	YES	Yes	YES	Yes	NO	No	Overweight	No	No	Non-Diabetes	normal [<0.5-5]	normal [5-12]	normal [80-220]	>=2	diabetes[>=126]	prediabetes[140-200]
107	107	75	Female	160	54	21.09375	130	84	76	NA	340	13.3	2.33	184	119	41	151	0.82	102	8.36	1.54	NA	Moderate	No	No	No	No	Non-vegetarian	Yes	No	0	3	6-9 hours	NO	No	NO	No	NO	No	Non-Overweight	No	No	Diabetes	normal [<0.5-5]	normal [5-12]	normal [80-220]	>=2	NA	diabetes[>=200]
108	108	70	Male	168	78	27.63605442	117	77	67	172	179	9	2	121	64	36	131	1	63	6	1	NA	Moderate	No	No	No	No	Non-vegetarian	Yes	No	2	4	6-9 hours	YES	Yes	YES	Yes	Yes	Yes	Overweight	No	No	Non-Diabetes	normal [<0.5-5]	normal [5-12]	decreased [<80]	>=2	diabetes[>=126]	prediabetes[140-200]
109	109	75	Female	148	68	31.04455807	140	90	78	NA	340	12	2	206	138	54	183	0.61	124	9	2	NA	Sedentary	No	No	No	No	Vegetarian	No	No	0	5	6-9 hours	NO	No	YES	Yes	NO	No	Overweight	No	Yes	Diabetes	normal [<0.5-5]	normal [5-12]	normal [80-220]	>=2	NA	diabetes[>=200]
110	110	47	Male	178	67	21.14631991	110	90	67	192	248.9	10.3	2.04	129	86	92	106	0.53	119.62	8.3	2.74	NA	Moderate	No	No	No	No	Vegetarian	Yes	Yes	0	3	6-9 hours	NO	No	NO	No	NO	No	Non-Overweight	No	No	Diabetes	normal [<0.5-5]	normal [5-12]	normal [80-220]	>=2	diabetes[>=126]	diabetes[>=200]
111	111	47	Male	164	64	23.7953599	144	91	67	97	145	7.6	2.2	144	49	21	406	1.73	123	6.46	9.47	NA	Moderate	No	No	No	No	Non-vegetarian	No	No	1	4	6-9 hours	NO	No	NO	No	NO	No	Non-Overweight	No	No	Non-Diabetes	increased[>=5]	normal [5-12]	normal [80-220]	>=2	normal[70-100]	prediabetes[140-200]
112	112	75	Male	157	65	26.37023814	130	84	68	95	146	14.9	5.6	99	70	41	283	1.92	56.74	7.8	1.34	NA	Sedentary	Ex-smoker	No	No	No	Vegetarian	No	No	0	4	>9 hours	NO	No	NO	No	NO	No	Overweight	No	No	Non-Diabetes	normal [<0.5-5]	normal [5-12]	decreased [<80]	>=2	normal[70-100]	prediabetes[140-200]
113	113	57	Male	173	57	19.04507334	110	82	67	143	145	5.2	2.26	176	106	39	138	0.59	102.6	7.33	2.37	NA	Sedentary	No	No	No	No	Vegetarian	Yes	Yes	1	2	6-9 hours	NO	No	NO	No	NO	No	Non-Overweight	No	No	Non-Diabetes	normal [<0.5-5]	normal [5-12]	normal [80-220]	>=2	diabetes[>=126]	prediabetes[140-200]
114	114	75	Female	136	75	40.54930796	125	83	85	82	104	8.1	2.62	223	135.2	40	239	0.85	89	6.76	2.97	NA	Moderate	No	No	No	No	Non-vegetarian	No	No	0	3	6-9 hours	NO	No	NO	No	NO	No	Overweight	Yes	Yes	Non-Diabetes	normal [<0.5-5]	normal [5-12]	normal [80-220]	>=2	normal[70-100]	normal< [140]
115	115	73	Male	160	69	26.953125	130	88	100	131	330	12.2	2.8	139	93	35	134	0.83	80.7	6.12	1.16	NA	Moderate	Yes	No	Yes	Regular	Non-vegetarian	No	No	0	3	6-9 hours	NO	No	NO	No	NO	No	Overweight	No	No	Diabetes	normal [<0.5-5]	normal [5-12]	normal [80-220]	>=2	diabetes[>=126]	diabetes[>=200]
116	116	75	Male	164	68	25.2825699	146	96	84	131	365	12.2	3.26	240	155	66	194	0.63	101	6.64	0.73	NA	Heavy	Ex-smoker	No	Yes	Occasional	Non-vegetarian	No	No	0	1	6-9 hours	YES	Yes	YES	Yes	NO	No	Overweight	No	No	Diabetes	normal [<0.5-5]	normal [5-12]	normal [80-220]	>=2	diabetes[>=126]	diabetes[>=200]
117	117	53	Male	166	78	28.30599506	130	85	67	81	133	5.9	2.86	176	113	37	182	0.62	123	9.4	6.68	NA	Moderate	No	No	No	No	Non-vegetarian	No	No	0	0	6-9 hours	NO	No	NO	No	NO	No	Overweight	No	No	Non-Diabetes	increased[>=5]	normal [5-12]	normal [80-220]	>=2	normal[70-100]	normal< [140]
118	118	75	Female	158	67	26.83864765	145	105	86	140	156	8.2	5.96	214	141	35	220	0.75	112	7.33	5.54	NA	Moderate	No	No	No	No	Vegetarian	Unknown	Unknown	0	4	6-9 hours	NO	No	NO	No	NO	No	Overweight	No	No	Non-Diabetes	increased[>=5]	normal [5-12]	normal [80-220]	>=2	diabetes[>=126]	prediabetes[140-200]
119	119	33	Male	158	75	30.0432623	128	88	67	131	180	9.7	3.17	154	175	41	109	0.62	105	8.88	1.93	NA	Heavy	No	No	No	No	Non-vegetarian	No	No	0	1	6-9 hours	NO	No	NO	No	NO	No	Overweight	No	Yes	Non-Diabetes	normal [<0.5-5]	normal [5-12]	normal [80-220]	>=2	diabetes[>=126]	prediabetes[140-200]
120	120	61	Male	162	63	24.00548697	140	100	67	110	260	6.7	3.2	160	90	37	140	1.41	80	4.5	5.6	NA	Moderate	No	No	No	No	Vegetarian	Yes	Yes	0	0	<6 hours	NO	No	NO	No	NO	No	Non-Overweight	No	No	Diabetes	increased[>=5]	decreased [<5]	normal [80-220]	>=2	impaired[100-126]	diabetes[>=200]
121	121	75	Female	168	78	27.63605442	130	82	92	141	278	9.7	3.24	265	181	30	218	1.01	96.86	5.2	2.73	NA	Moderate	No	No	No	No	Non-vegetarian	No	No	0	3	<6 hours	NO	No	NO	No	NO	No	Overweight	No	No	Diabetes	normal [<0.5-5]	normal [5-12]	normal [80-220]	>=2	diabetes[>=126]	diabetes[>=200]
122	122	75	Female	155	69	28.72008325	125	82	92	88	120	5.7	3.98	131	81	47	94	0.73	116.28	7.1	7.1	NA	Heavy	No	No	No	No	Non-vegetarian	No	No	0	0	6-9 hours	NO	No	NO	No	NO	No	Overweight	No	No	Non-Diabetes	increased[>=5]	normal [5-12]	normal [80-220]	>=2	normal[70-100]	normal< [140]
123	123	75	Female	154	80	33.73250126	131	85	97	180	284	9.3	2.49	45	108	35	119	0.92	101	7.7	1.05	NA	Moderate	No	No	No	No	Vegetarian	Yes	Unknown	1	0	6-9 hours	NO	No	NO	No	NO	No	Overweight	No	Yes	Diabetes	normal [<0.5-5]	normal [5-12]	normal [80-220]	>=2	diabetes[>=126]	diabetes[>=200]
124	124	47	Male	172	80	27.04164413	146	80	67	105	171	6.4	5.9	137	122	101	42	0.62	113	10	3.08	NA	Moderate	No	No	No	No	Non-vegetarian	Yes	Yes	0	0	6-9 hours	NO	No	NO	No	NO	No	Overweight	No	No	Non-Diabetes	normal [<0.5-5]	normal [5-12]	normal [80-220]	>=2	impaired[100-126]	prediabetes[140-200]
125	125	75	Male	160	94	36.71875	166	99	67	144	201	9	6.79	155	110	53	166	1.15	86.3	8.7	0.37	NA	Sedentary	No	No	No	No	Non-vegetarian	Unknown	Unknown	0	0	6-9 hours	NO	No	NO	No	NO	No	Overweight	Yes	Yes	Diabetes	decreased [<0.5]	normal [5-12]	normal [80-220]	>=2	diabetes[>=126]	diabetes[>=200]
126	126	74	Female	177	88	28.08899103	135	76	103	85	201	5.7	2.72	240	81	25	674	1.45	31.6	8.3	1	NA	Moderate	No	No	Yes	Occasional	Non-vegetarian	No	No	0	0	6-9 hours	NO	No	NO	No	NO	No	Overweight	No	No	Diabetes	normal [<0.5-5]	normal [5-12]	decreased [<80]	>=2	normal[70-100]	diabetes[>=200]
127	127	74	Female	138	49	25.72988868	120	80	97	110	183	5.9	1.48	243	168	28	238	0.88	71.6	6.92	6.5	NA	Moderate	No	No	No	No	Non-vegetarian	Yes	Yes	0	0	<6 hours	NO	No	NO	No	NO	No	Overweight	No	No	Non-Diabetes	increased[>=5]	normal [5-12]	decreased [<80]	0.5-2.0	impaired[100-126]	prediabetes[140-200]
128	128	74	Female	154	54	22.76943835	120	80	98	140	240	7.6	1.65	149	100	34	200	0.45	99	7.45	0.74	NA	Moderate	No	No	No	No	Vegetarian	No	No	0	0	6-9 hours	NO	No	NO	No	NO	No	Non-Overweight	No	No	Diabetes	normal [<0.5-5]	normal [5-12]	normal [80-220]	0.5-2.0	diabetes[>=126]	diabetes[>=200]
129	129	73	Female	157	59	23.93606231	120	78	78	140	230	8	3	135	50	59	66	4	99	5	1	NA	Moderate	No	No	No	No	Vegetarian	Yes	Yes	1	0	>9 hours	NO	No	NO	No	NO	No	Non-Overweight	No	No	Diabetes	normal [<0.5-5]	normal [5-12]	normal [80-220]	>=2	diabetes[>=126]	diabetes[>=200]
130	130	70	Male	170	51	17.64705882	120	90	86	107	180	5.6	0.97	91	103	70	2.7	1.5	91.62	7.2	1.82	NA	Moderate	Ex-smoker	Yes	No	No	Non-vegetarian	Unknown	Unknown	0	0	6-9 hours	NO	No	NO	No	NO	No	Non-Overweight	No	No	Non-Diabetes	normal [<0.5-5]	normal [5-12]	normal [80-220]	0.5-2.0	impaired[100-126]	prediabetes[140-200]
131	131	45	Male	172	82	27.71768524	120	80	68	104	133	11.4	3.26	172	92	67	43	7	102.32	10.9	1.96	NA	Moderate	No	No	No	No	Non-vegetarian	Unknown	Unknown	2	3	6-9 hours	NO	No	NO	No	NO	No	Overweight	No	No	Non-Diabetes	normal [<0.5-5]	normal [5-12]	normal [80-220]	>=2	impaired[100-126]	normal< [140]
132	132	59	Male	163	64	24.08822312	120	83	68	92	120	6.2	3.24	189	133	42	270	0.58	131.86	7.8	3.41	NA	Sedentary	No	No	No	No	Non-vegetarian	No	Yes	0	3	6-9 hours	NO	No	NO	No	NO	No	Non-Overweight	No	No	Non-Diabetes	normal [<0.5-5]	normal [5-12]	normal [80-220]	>=2	normal[70-100]	normal< [140]
133	133	31	Male	162	68	25.91068435	135	95	68	165	325	7.5	0.9	265	191	31	161	4.3	112.6	7.2	1.22	NA	Sedentary	No	No	Yes	Regular	Vegetarian	No	No	1	4	6-9 hours	NO	No	NO	No	NO	No	Overweight	No	No	Diabetes	normal [<0.5-5]	normal [5-12]	normal [80-220]	0.5-2.0	diabetes[>=126]	diabetes[>=200]
134	134	63	Male	163	65	24.4646016	122	81	68	142	197	8.1	0.91	154	103	39	99	0.99	123	8.4	1.06	NA	Sedentary	No	No	No	No	Vegetarian	No	No	0	3	6-9 hours	NO	No	NO	No	NO	No	Non-Overweight	No	No	Non-Diabetes	normal [<0.5-5]	normal [5-12]	normal [80-220]	0.5-2.0	diabetes[>=126]	prediabetes[140-200]
135	135	73	Female	150	62	27.55555556	120	82	92	93	142	6	2.97	194	114	35	255	0.98	147	10.2	2.02	NA	Heavy	No	No	No	No	Vegetarian	Yes	Yes	2	1	<6 hours	NO	No	NO	No	NO	No	Overweight	No	No	Non-Diabetes	normal [<0.5-5]	normal [5-12]	normal [80-220]	>=2	normal[70-100]	prediabetes[140-200]
136	136	73	Female	157	58	23.53036634	118	78	69	106	176	9.4	4.01	175	60	42	88	0.69	110	6.4	3.8	NA	Sedentary	No	No	No	No	Vegetarian	Unknown	Unknown	0	2	6-9 hours	NO	No	NO	No	NO	No	Non-Overweight	No	No	Non-Diabetes	normal [<0.5-5]	normal [5-12]	normal [80-220]	>=2	impaired[100-126]	prediabetes[140-200]
137	137	73	Female	154	68	28.67262608	154	89	73	85	177	8.1	1.75	192	138	40	85	1.75	80.3	5.98	3.27	NA	Moderate	No	No	No	No	Non-vegetarian	Unknown	Unknown	1	1	6-9 hours	NO	No	NO	No	NO	No	Overweight	No	No	Non-Diabetes	normal [<0.5-5]	normal [5-12]	normal [80-220]	0.5-2.0	normal[70-100]	prediabetes[140-200]
138	138	38	Male	177	70	22.34351559	136	77	68	90	206	11.6	1.3	113	79	54	53	2.1	88	9.7	1.7	NA	Moderate	No	No	No	No	Non-vegetarian	Yes	Yes	0	0	6-9 hours	NO	No	NO	No	NO	No	Non-Overweight	No	No	Diabetes	normal [<0.5-5]	normal [5-12]	normal [80-220]	0.5-2.0	normal[70-100]	diabetes[>=200]
139	139	50	Male	162	77	29.34003963	130	80	68	84	123	9.6	1.42	99	103	60	79	0.74	109.27	5.9	3.01	NA	Moderate	No	No	No	No	Vegetarian	Unknown	Unknown	2	5	6-9 hours	NO	No	NO	No	NO	No	Overweight	No	No	Non-Diabetes	normal [<0.5-5]	normal [5-12]	normal [80-220]	0.5-2.0	normal[70-100]	normal< [140]
140	140	73	Female	150	85	37.77777778	130	90	85	121	220	7.4	4.77	171	96	35	290	0.7	115	6.26	6.59	NA	Moderate	No	No	No	No	Vegetarian	Yes	Yes	1	2	6-9 hours	NO	No	NO	No	NO	No	Overweight	Yes	Yes	Diabetes	increased[>=5]	normal [5-12]	normal [80-220]	>=2	impaired[100-126]	diabetes[>=200]
141	141	75	Male	159	61	24.12879237	130	84	82	135	132	7	5.25	135	81	35	141	1.02	124	9.36	0.73	NA	Sedentary	No	No	No	No	Non-vegetarian	Yes	Yes	1	4	6-9 hours	NO	No	NO	No	NO	No	Non-Overweight	No	No	Non-Diabetes	normal [<0.5-5]	normal [5-12]	normal [80-220]	>=2	diabetes[>=126]	normal< [140]
142	142	59	Male	160	68	26.5625	130	90	68	120	220	6.5	1.8	200	130	35	140	1.22	50	6.7	2.3	NA	Moderate	No	No	No	No	Vegetarian	No	No	0	1	6-9 hours	NO	No	NO	No	NO	No	Overweight	No	No	Diabetes	normal [<0.5-5]	normal [5-12]	decreased [<80]	0.5-2.0	impaired[100-126]	diabetes[>=200]
143	143	75	Male	164	90	33.46222487	140	90	90	126	154	7	4.19	141	78	31	246	1.03	95.4	7.97	13.8	NA	Moderate	Ex-smoker	Yes	No	No	Non-vegetarian	No	No	1	1	6-9 hours	NO	No	NO	No	NO	No	Overweight	No	Yes	Non-Diabetes	increased[>=5]	normal [5-12]	normal [80-220]	>=2	diabetes[>=126]	prediabetes[140-200]
144	144	72	Male	168	86	30.47052154	120	80	85	110	193	6.9	3.28	181	120	37	110	0.77	102.5	7.6	3.06	NA	Moderate	Yes	Yes	No	No	Vegetarian	Yes	Yes	0	0	6-9 hours	NO	No	NO	No	NO	No	Overweight	No	Yes	Non-Diabetes	normal [<0.5-5]	normal [5-12]	normal [80-220]	>=2	impaired[100-126]	prediabetes[140-200]
145	145	72	Male	160	76	29.6875	134	87	89	177	220	10.2	2.46	121	115	33	74	0.88	370	2.2	2.3	NA	Sedentary	Yes	Yes	No	No	Vegetarian	Yes	Yes	0	1	6-9 hours	NO	No	NO	No	NO	No	Overweight	No	No	Diabetes	normal [<0.5-5]	decreased [<5]	increased[>=220]	>=2	diabetes[>=126]	diabetes[>=200]
146	146	73	Female	156	52	21.36752137	123	89	94	131	330	16.4	1.2	164	105	44	106	1.04	73	6.88	9.24	NA	Moderate	No	No	No	No	Non-vegetarian	No	No	0	3	6-9 hours	NO	No	NO	No	NO	No	Non-Overweight	No	No	Diabetes	increased[>=5]	normal [5-12]	decreased [<80]	0.5-2.0	diabetes[>=126]	diabetes[>=200]
147	147	45	Male	179	62	19.35020755	131	85	68	127	170	6.32	2.32	132	156	51	95	0.74	97	5.88	1.47	NA	Sedentary	No	No	No	No	Vegetarian	No	No	1	0	6-9 hours	YES	Yes	NO	No	NO	No	Non-Overweight	No	No	Non-Diabetes	normal [<0.5-5]	normal [5-12]	normal [80-220]	>=2	diabetes[>=126]	prediabetes[140-200]
148	148	41	Male	164	73	27.14158239	122	85	68	85	190	7.1	2.4	129	172	39	55	0.84	101.09	7.76	1.49	NA	Moderate	No	No	No	No	Vegetarian	No	No	1	1	6-9 hours	NO	No	NO	No	NO	No	Overweight	No	No	Non-Diabetes	normal [<0.5-5]	normal [5-12]	normal [80-220]	>=2	normal[70-100]	prediabetes[140-200]
149	149	47	Male	172	85	28.73174689	125	85	68	148	230	7.3	2.44	187	113	58	158	0.7	116	7.31	2.62	NA	Moderate	No	No	No	No	Non-vegetarian	No	No	0	1	6-9 hours	NO	No	NO	No	NO	No	Overweight	No	No	Diabetes	normal [<0.5-5]	normal [5-12]	normal [80-220]	>=2	diabetes[>=126]	diabetes[>=200]
150	150	37	Male	165	75	27.54820937	120	80	68	109	130	10.5	2.52	151	105	43	145	0.9	151.4	10.39	3.28	NA	Moderate	No	No	No	No	Vegetarian	No	No	0	3	<6 hours	NO	No	NO	No	NO	No	Overweight	No	No	Non-Diabetes	normal [<0.5-5]	normal [5-12]	normal [80-220]	>=2	impaired[100-126]	normal< [140]
151	151	65	Male	162	78	29.7210791	121	97	68	160	213	9.8	2.65	118	65	38	121	0.81	126	9.1	0.84	NA	Moderate	No	No	No	No	Vegetarian	No	No	0	5	6-9 hours	NO	No	NO	No	NO	No	Overweight	No	No	Diabetes	normal [<0.5-5]	normal [5-12]	normal [80-220]	>=2	diabetes[>=126]	diabetes[>=200]
152	152	73	Female	150	50	22.22222222	119	81	98	124.61	140	5.6	7.59	151.23	79.97	40.57	153.46	0.79	114	7.5	1.16	NA	Moderate	No	No	No	No	Vegetarian	Yes	No	1	1	>9 hours	NO	No	NO	No	NO	No	Non-Overweight	No	No	Non-Diabetes	normal [<0.5-5]	normal [5-12]	normal [80-220]	>=2	impaired[100-126]	prediabetes[140-200]
153	153	77	Male	168	71	25.15589569	132	88	68	128	210	6.3	2.96	185	112	49	127	0.8	115.32	9.4	5.31	NA	Sedentary	No	Yes	No	No	Non-vegetarian	No	No	0	2	6-9 hours	YES	Yes	YES	Yes	NO	No	Overweight	No	No	Diabetes	increased[>=5]	normal [5-12]	normal [80-220]	>=2	diabetes[>=126]	diabetes[>=200]
154	154	47	Male	168	85	30.11621315	154	94	68	134	170	8	2.99	300	120	37	156	0.81	105.9	5.39	9.37	NA	Sedentary	No	No	No	No	Vegetarian	Unknown	Unknown	0	0	6-9 hours	YES	Yes	YES	Yes	NO	No	Overweight	No	Yes	Non-Diabetes	increased[>=5]	normal [5-12]	normal [80-220]	>=2	diabetes[>=126]	prediabetes[140-200]
155	155	47	Male	167	74	26.53375883	136	92	68	94	169	7.5	3.07	187	116	46	170	0.96	121	9.1	1.7	NA	Heavy	No	No	No	No	Vegetarian	Yes	No	1	2	6-9 hours	YES	Yes	YES	Yes	NO	No	Overweight	No	No	Non-Diabetes	normal [<0.5-5]	normal [5-12]	normal [80-220]	>=2	normal[70-100]	prediabetes[140-200]
156	156	38	Male	170	80	27.6816609	152	92	68	175	220	9.1	3.1	178	120	44	225	0.48	111.6	6.75	2.8	NA	Moderate	No	No	No	No	Vegetarian	No	No	0	6	6-9 hours	NO	No	NO	No	NO	No	Overweight	No	No	Diabetes	normal [<0.5-5]	normal [5-12]	normal [80-220]	>=2	diabetes[>=126]	diabetes[>=200]
157	157	39	Male	170	70	24.22145329	111	76	68	134	222	9	3.2	222	188	29	212	3	145	4	2	NA	Sedentary	No	No	No	No	Non-vegetarian	No	No	0	3	>9 hours	NO	No	NO	No	NO	No	Non-Overweight	No	No	Diabetes	normal [<0.5-5]	decreased [<5]	normal [80-220]	>=2	diabetes[>=126]	diabetes[>=200]
158	158	72	Female	160	82	32.03125	130	85	75	109	140	5.6	2.88	135	92	28	152	0.97	90.84	4.2	2.4	NA	Moderate	No	No	Yes	Regular	Non-vegetarian	No	No	0	1	6-9 hours	NO	No	YES	Yes	NO	No	Overweight	No	Yes	Non-Diabetes	normal [<0.5-5]	decreased [<5]	normal [80-220]	>=2	impaired[100-126]	prediabetes[140-200]
159	159	44	Male	165	70	25.71166208	118	85	68	188	287	9.5	3.21	128	54	40	273	0.83	102.1	7.78	1.57	NA	Moderate	No	No	No	No	Vegetarian	No	No	1	1	6-9 hours	NO	No	NO	No	NO	No	Overweight	No	No	Diabetes	normal [<0.5-5]	normal [5-12]	normal [80-220]	>=2	diabetes[>=126]	diabetes[>=200]
160	160	27	Male	179	78	24.34380949	120	80	68	142	199	7.3	3.3	234	188	44	154	0.67	123	7.8	5.23	NA	Moderate	No	No	No	No	Vegetarian	No	No	0	6	<6 hours	NO	No	NO	No	NO	No	Non-Overweight	No	No	Non-Diabetes	increased[>=5]	normal [5-12]	normal [80-220]	>=2	diabetes[>=126]	prediabetes[140-200]
161	161	75	Male	152	79	34.1932133	120	78	92	106	125	5.7	3.25	174	125	41	110	1.01	81.6	4.15	7.69	NA	Moderate	Ex-smoker	Yes	No	No	Vegetarian	Yes	Yes	1	1	6-9 hours	NO	No	NO	No	NO	No	Overweight	No	Yes	Non-Diabetes	increased[>=5]	decreased [<5]	normal [80-220]	>=2	impaired[100-126]	normal< [140]
162	162	72	Female	151	68	29.82325337	134	90	83	111	167	8	3.1	189	111	32	134	0.9	154	6.1	3.2	NA	Moderate	No	No	No	No	Non-vegetarian	Yes	No	0	1	6-9 hours	NO	No	NO	No	NO	No	Overweight	No	No	Non-Diabetes	normal [<0.5-5]	normal [5-12]	normal [80-220]	>=2	impaired[100-126]	prediabetes[140-200]
163	163	72	Female	157	85	34.48415757	120	80	85	92	129	6.1	3.26	311	219	48	266	0.85	87.9	5.42	3.85	NA	Moderate	No	No	No	No	Non-vegetarian	No	Yes	3	4	6-9 hours	NO	No	NO	No	NO	No	Overweight	No	Yes	Non-Diabetes	normal [<0.5-5]	normal [5-12]	normal [80-220]	>=2	normal[70-100]	normal< [140]
164	164	66	Male	177	78	24.89706023	130	75	68	125.55	136.98	6.4	3.78	154	74.2	42	189	0.55	133	7.74	2.7	NA	Sedentary	No	No	No	No	Vegetarian	No	No	2	6	6-9 hours	NO	No	NO	No	NO	No	Non-Overweight	No	No	Non-Diabetes	normal [<0.5-5]	normal [5-12]	normal [80-220]	>=2	impaired[100-126]	normal< [140]
165	165	72	Female	154	78	32.88918873	134	80	88	100	142	7.6	1.4	140	92	44	237.33	1.9	210	2.2	2.3	NA	Moderate	No	No	No	No	Vegetarian	Yes	Yes	1	1	<6 hours	NO	No	NO	No	NO	No	Overweight	No	Yes	Non-Diabetes	normal [<0.5-5]	decreased [<5]	normal [80-220]	0.5-2.0	impaired[100-126]	prediabetes[140-200]
166	166	47	Male	152	70	30.29778393	111	85	68	122	133	6.5	4.23	107	46	50	61	0.65	104.4	10.57	2.67	NA	Sedentary	No	No	No	No	Non-vegetarian	Yes	Yes	3	5	<6 hours	NO	No	NO	No	NO	No	Overweight	No	Yes	Non-Diabetes	normal [<0.5-5]	normal [5-12]	normal [80-220]	>=2	impaired[100-126]	normal< [140]
167	167	68	Male	170	68	23.52941176	117	77	68	101	200	7.3	4.63	160	81	47	202	0.88	108	7.58	3.05	NA	Sedentary	No	No	No	No	Non-vegetarian	Unknown	Unknown	1	5	6-9 hours	NO	No	NO	No	NO	No	Non-Overweight	No	No	Non-Diabetes	normal [<0.5-5]	normal [5-12]	normal [80-220]	>=2	impaired[100-126]	diabetes[>=200]
168	168	62	Male	171	69	23.59700421	120	90	68	134	180	5.4	5.36	81	100	50.2	50	1.15	103	9.6	0.87	NA	Sedentary	No	No	Yes	Occasional	Non-vegetarian	No	Yes	1	4	6-9 hours	NO	No	NO	No	NO	No	Non-Overweight	No	No	Non-Diabetes	normal [<0.5-5]	normal [5-12]	normal [80-220]	>=2	diabetes[>=126]	prediabetes[140-200]
169	169	42	Male	167	81	29.04370899	160	80	68	NA	321	10.3	7.18	161	112	39	160	0.78	137	6.71	3.24	NA	Moderate	No	No	No	No	Vegetarian	No	No	0	0	6-9 hours	YES	Yes	YES	Yes	NO	No	Overweight	No	No	Diabetes	normal [<0.5-5]	normal [5-12]	normal [80-220]	>=2	NA	diabetes[>=200]
170	170	74	Male	181	85	25.94548396	130	80	68	176	268	11.1	9.17	131	68.4	37	128	0.99	107	7.1	0.59	NA	Moderate	No	No	No	No	Vegetarian	No	No	0	4	6-9 hours	NO	No	NO	No	NO	No	Overweight	No	No	Diabetes	normal [<0.5-5]	normal [5-12]	normal [80-220]	>=2	diabetes[>=126]	diabetes[>=200]
171	171	71	Male	155	80	33.29864724	178	92	64	NA	280	5.8	0.89	160	140	100	130	1.7	246	1.073	7.45	NA	Moderate	Yes	Yes	No	No	Non-vegetarian	No	No	2	0	<6 hours	YES	Yes	YES	Yes	Yes	Yes	Overweight	No	Yes	Diabetes	increased[>=5]	decreased [<5]	increased[>=220]	0.5-2.0	NA	diabetes[>=200]
172	172	72	Female	168	72	25.51020408	130	70	72	115	195	13.4	1.65	177	98	38	416	0.78	108	9.1	2.31	NA	Sedentary	No	No	Yes	Occasional	Non-vegetarian	No	No	0	2	6-9 hours	NO	No	NO	No	NO	No	Overweight	No	No	Non-Diabetes	normal [<0.5-5]	normal [5-12]	normal [80-220]	0.5-2.0	impaired[100-126]	prediabetes[140-200]
173	173	69	Male	180	90	27.77777778	122	78	78	NA	310	9	2	130	70	34	136	3	75	6	5	NA	Moderate	Ex-smoker	No	Yes	Regular	Vegetarian	Yes	No	0	1	6-9 hours	NO	No	NO	No	NO	No	Overweight	No	No	Diabetes	increased[>=5]	normal [5-12]	decreased [<80]	>=2	NA	diabetes[>=200]
174	174	72	Female	156	68	27.94214333	132	79	72	NA	350	12.1	2.42	208	135	46	131	0.68	153	9.52	1.66	NA	Moderate	No	No	No	No	Non-vegetarian	No	No	1	4	6-9 hours	NO	No	NO	No	NO	No	Overweight	No	No	Diabetes	normal [<0.5-5]	normal [5-12]	normal [80-220]	>=2	NA	diabetes[>=200]
175	175	72	Female	160	80	31.25	122	82	72	129	152	6.7	2.73	150	100	41	149	0.89	89	15	2.71	NA	Moderate	No	No	No	No	Vegetarian	No	Yes	0	2	6-9 hours	NO	No	NO	No	NO	No	Overweight	No	Yes	Non-Diabetes	normal [<0.5-5]	increased[>=12]	normal [80-220]	>=2	diabetes[>=126]	prediabetes[140-200]
176	176	72	Female	160	78	30.46875	123	83	74	87	142	6	2.31	105	56	41	58	0.75	124	6.31	0.92	NA	Moderate	Ex-smoker	No	No	No	Vegetarian	Unknown	Unknown	0	2	6-9 hours	NO	No	NO	No	NO	No	Overweight	No	Yes	Non-Diabetes	normal [<0.5-5]	normal [5-12]	normal [80-220]	>=2	normal[70-100]	prediabetes[140-200]
177	177	72	Female	130	63	37.27810651	120	80	80	120	180	7.1	1.1	200	100	50	150	1.2	80	5.1	0.3	NA	Moderate	No	No	No	No	Non-vegetarian	No	No	0	2	>9 hours	NO	No	NO	No	NO	No	Overweight	Yes	Yes	Non-Diabetes	decreased [<0.5]	normal [5-12]	normal [80-220]	0.5-2.0	impaired[100-126]	prediabetes[140-200]
178	178	74	Male	156	65	26.70940171	120	80	96	131	330	11.2	3.26	160	71	40	378	0.6	108.3	9.6	1.15	NA	Sedentary	No	No	Yes	Regular	Non-vegetarian	No	Yes	0	2	6-9 hours	NO	No	NO	No	NO	No	Overweight	No	No	Diabetes	normal [<0.5-5]	normal [5-12]	normal [80-220]	>=2	diabetes[>=126]	diabetes[>=200]
179	179	72	Female	168	75	26.57312925	129	90	87	136	266	10.9	1.15	190	141	37	167	1.34	93	8.5	4.924	NA	Moderate	No	No	No	No	Vegetarian	No	No	0	0	6-9 hours	NO	No	NO	No	NO	No	Overweight	No	No	Diabetes	normal [<0.5-5]	normal [5-12]	normal [80-220]	0.5-2.0	diabetes[>=126]	diabetes[>=200]
180	180	72	Female	154	90	37.94906392	120	70	94	100	178	6.1	2.14	238	170	47	127	0.76	103	9.4	1.39	NA	Moderate	No	No	No	No	Non-vegetarian	No	No	0	2	6-9 hours	NO	No	NO	No	NO	No	Overweight	Yes	Yes	Non-Diabetes	normal [<0.5-5]	normal [5-12]	normal [80-220]	>=2	impaired[100-126]	prediabetes[140-200]
181	181	71	Female	160	88	34.375	130	87	69	96	180	5.6	2.29	134	88	39	74	0.57	108.36	7.6	3.68	NA	Moderate	No	No	No	No	Non-vegetarian	Unknown	Unknown	0	1	6-9 hours	NO	No	NO	No	NO	No	Overweight	No	Yes	Non-Diabetes	normal [<0.5-5]	normal [5-12]	normal [80-220]	>=2	normal[70-100]	prediabetes[140-200]
182	182	71	Female	156	82	33.69493754	120	70	70	85	140	5.6	1.78	166	108	58	51	0.55	111	8.87	1.51	NA	Moderate	No	No	No	No	Vegetarian	Yes	Yes	0	2	6-9 hours	NO	No	NO	No	NO	No	Overweight	No	Yes	Non-Diabetes	normal [<0.5-5]	normal [5-12]	normal [80-220]	0.5-2.0	normal[70-100]	prediabetes[140-200]
183	183	71	Female	165	80	29.38475666	120	82	72	NA	316	9.4	4.14	214	173	53	131	0.77	161	9.99	1.91	NA	Sedentary	No	No	No	No	Non-vegetarian	Yes	Unknown	0	0	>9 hours	NO	No	NO	No	NO	No	Overweight	No	No	Diabetes	normal [<0.5-5]	normal [5-12]	normal [80-220]	>=2	NA	diabetes[>=200]
184	184	71	Female	160	60	23.4375	120	82	72	100	142	7.6	4.52	55	81	41	8.44	0.943	108.7	11.12	12.53	NA	Sedentary	No	No	No	No	Vegetarian	Yes	Yes	3	1	6-9 hours	NO	No	NO	No	NO	No	Non-Overweight	No	No	Non-Diabetes	increased[>=5]	normal [5-12]	normal [80-220]	>=2	impaired[100-126]	prediabetes[140-200]
185	185	71	Female	158	62	24.8357635	130	90	87	159	189	7.4	1.9	175	109	38	158	0.82	134	8.75	0.62	NA	Moderate	No	Yes	No	No	Non-vegetarian	Yes	Yes	0	0	6-9 hours	NO	No	NO	No	NO	No	Non-Overweight	No	No	Non-Diabetes	normal [<0.5-5]	normal [5-12]	normal [80-220]	0.5-2.0	diabetes[>=126]	prediabetes[140-200]
186	186	73	Male	152	67	28.99930748	120	80	70	130	197	9.8	3.63	210	128	32	677	0.8	123.8	9.7	5.7	NA	Moderate	Ex-smoker	No	No	No	Vegetarian	Yes	No	2	3	6-9 hours	NO	No	NO	No	NO	No	Overweight	No	No	Non-Diabetes	increased[>=5]	normal [5-12]	normal [80-220]	>=2	diabetes[>=126]	prediabetes[140-200]
187	187	71	Female	149	64	28.82753029	120	82	70	120	210	9.4	7	210	120	99	210	1	130	5	1	NA	Sedentary	No	No	No	No	Vegetarian	No	No	0	0	6-9 hours	NO	No	NO	No	NO	No	Overweight	No	No	Diabetes	normal [<0.5-5]	normal [5-12]	normal [80-220]	>=2	impaired[100-126]	diabetes[>=200]
188	188	71	Male	167	54	19.36247266	130	79	77	128	216	10.7	0.6	260	148	81	57	0.78	118	9.4	1.4	NA	Moderate	Yes	No	No	No	Vegetarian	Yes	Yes	0	0	6-9 hours	NO	No	NO	No	NO	No	Non-Overweight	No	No	Diabetes	normal [<0.5-5]	normal [5-12]	normal [80-220]	0.5-2.0	diabetes[>=126]	diabetes[>=200]
189	189	69	Male	181	65	19.8406642	120	80	80	NA	394	9.8	4.06	153	106	28	189	0.65	122	8.75	2.55	NA	Moderate	Ex-smoker	No	No	No	Non-vegetarian	Yes	Yes	2	3	<6 hours	NO	No	NO	No	NO	No	Non-Overweight	No	No	Diabetes	normal [<0.5-5]	normal [5-12]	normal [80-220]	>=2	NA	diabetes[>=200]
190	190	71	Female	164	57	21.19274242	102	80	70	NA	312	8.1	7.15	169	108	42	179	1.02	138	9.81	3.45	NA	Sedentary	No	No	No	No	Non-vegetarian	No	No	0	3	6-9 hours	NO	No	NO	No	NO	No	Non-Overweight	No	No	Diabetes	normal [<0.5-5]	normal [5-12]	normal [80-220]	>=2	NA	diabetes[>=200]
191	191	71	Female	154	60	25.29937595	140	78	73	129	190	6.1	14.2	135	93	29	163	0.96	95.1	5.8	2.17	NA	Moderate	No	No	No	No	Non-vegetarian	No	Yes	1	1	<6 hours	NO	No	NO	No	NO	No	Overweight	No	No	Non-Diabetes	normal [<0.5-5]	normal [5-12]	normal [80-220]	>=2	diabetes[>=126]	prediabetes[140-200]
192	192	73	Male	186	100.2	28.96288588	120	80	75	190	200	7.3	0.91	102	90	44	172.64552	1.3	100	9	0.82	NA	Moderate	Ex-smoker	Yes	No	No	Vegetarian	Yes	Yes	2	5	<6 hours	NO	No	NO	No	NO	No	Overweight	No	No	Non-Diabetes	normal [<0.5-5]	normal [5-12]	normal [80-220]	0.5-2.0	diabetes[>=126]	diabetes[>=200]
193	193	73	Male	168	79	27.99036281	138	92	78	89	129	5	1.89	195	124	31	628	0.91	85.58	5.9	3.92	NA	Moderate	No	No	No	No	Non-vegetarian	No	No	0	1	6-9 hours	NO	No	NO	No	NO	No	Overweight	No	No	Non-Diabetes	normal [<0.5-5]	normal [5-12]	normal [80-220]	0.5-2.0	normal[70-100]	normal< [140]
194	194	71	Female	136	68	36.76470588	122	82	75	89	118	6	3.26	177	79.8	74	116	0.7	114	12.11	0.34	NA	Sedentary	No	No	No	No	Non-vegetarian	Yes	No	2	2	<6 hours	NO	No	NO	No	NO	No	Overweight	Yes	Yes	Non-Diabetes	decreased [<0.5]	increased[>=12]	normal [80-220]	>=2	normal[70-100]	normal< [140]
195	195	71	Female	154	69	29.09428234	121	74	77	130	140	5.6	2.3	147	88	45	169	1.2	44	7	2	NA	Moderate	No	No	No	No	Vegetarian	Unknown	Unknown	0	3	6-9 hours	NO	No	NO	No	NO	No	Overweight	No	No	Non-Diabetes	normal [<0.5-5]	normal [5-12]	decreased [<80]	>=2	diabetes[>=126]	prediabetes[140-200]
196	196	71	Female	165	76	27.91551882	125	85	78	130	178	7.76	0.66	176	107	58	82	0.8	124	6.8	7.79	NA	Moderate	No	No	No	No	Non-vegetarian	Unknown	Unknown	2	3	6-9 hours	NO	No	NO	No	NO	No	Overweight	No	No	Non-Diabetes	increased[>=5]	normal [5-12]	normal [80-220]	0.5-2.0	diabetes[>=126]	prediabetes[140-200]
197	197	49	Male	150	67	29.77777778	120	80	69	85	123	7.3	0.79	104	149	39	186	0.71	136.94	8.9	9.26	NA	Moderate	No	No	No	No	Vegetarian	No	No	0	3	6-9 hours	NO	No	NO	No	NO	No	Overweight	No	No	Non-Diabetes	increased[>=5]	normal [5-12]	normal [80-220]	0.5-2.0	normal[70-100]	normal< [140]
198	198	30	Male	179	67.8	21.16038825	119	77	69	199	304	11.1	1.24	152	101	29	137	1.01	109	8.4	2.34	NA	Sedentary	No	No	No	No	Vegetarian	No	Yes	1	3	6-9 hours	NO	No	NO	No	NO	No	Non-Overweight	No	No	Diabetes	normal [<0.5-5]	normal [5-12]	normal [80-220]	0.5-2.0	diabetes[>=126]	diabetes[>=200]
199	199	60	Male	155	70	29.13631634	113	84	69	137	143	5.6	1.44	163	124	38	133	0.48	131	9.7	2.16	NA	Moderate	No	No	No	No	Vegetarian	No	No	0	7	6-9 hours	NO	No	NO	No	NO	No	Overweight	No	No	Non-Diabetes	normal [<0.5-5]	normal [5-12]	normal [80-220]	0.5-2.0	diabetes[>=126]	prediabetes[140-200]
200	200	71	Female	160	76	29.6875	129	70	79	108	131	6.6	1.56	94	71	34	78	0.95	117	12.2	2.71	NA	Moderate	No	No	No	No	Non-vegetarian	No	No	1	1	6-9 hours	YES	Yes	YES	Yes	NO	No	Overweight	No	No	Non-Diabetes	normal [<0.5-5]	increased[>=12]	normal [80-220]	0.5-2.0	impaired[100-126]	normal< [140]
201	201	71	Male	169	65	22.75830678	123	79	77	111	167	7	7	201	102	37	183	3.1	142	4.1	3.2	NA	Moderate	Yes	Yes	No	No	Non-vegetarian	No	No	0	1	6-9 hours	NO	No	NO	No	NO	No	Non-Overweight	No	No	Non-Diabetes	normal [<0.5-5]	decreased [<5]	normal [80-220]	>=2	impaired[100-126]	prediabetes[140-200]
202	202	62	Male	146	57	26.74047664	125	76	69	NA	332	12.4	1.93	362	120	59	405	0.68	72	9.67	1.76	NA	Sedentary	No	No	No	No	Non-vegetarian	Unknown	Unknown	0	1	6-9 hours	NO	No	NO	No	NO	No	Overweight	No	No	Diabetes	normal [<0.5-5]	normal [5-12]	decreased [<80]	0.5-2.0	NA	diabetes[>=200]
203	203	70	Male	161	70	27.00513097	130	88	69	116	198	9	1.94	219	159	47	289	0.77	104.76	6.2	4.16	NA	Sedentary	No	No	No	No	Non-vegetarian	Yes	Yes	1	3	6-9 hours	NO	No	NO	No	NO	No	Overweight	No	No	Non-Diabetes	normal [<0.5-5]	normal [5-12]	normal [80-220]	0.5-2.0	impaired[100-126]	prediabetes[140-200]
204	204	40	Male	165	85	31.22130395	120	80	69	85	140	6.2	1.94	156	71	36.9	237	0.81	151	7.6	1.99	NA	Moderate	No	No	No	No	Non-vegetarian	No	No	2	4	6-9 hours	NO	No	NO	No	NO	No	Overweight	No	Yes	Non-Diabetes	normal [<0.5-5]	normal [5-12]	normal [80-220]	0.5-2.0	normal[70-100]	prediabetes[140-200]
205	205	46	Male	152	60	25.96952909	138	74	69	100	144	5.7	2.04	145	92	48	200	2.07	124	9.9	2.77	NA	Moderate	No	No	No	No	Non-vegetarian	Unknown	Unknown	0	2	6-9 hours	NO	No	NO	No	NO	No	Overweight	No	No	Non-Diabetes	normal [<0.5-5]	normal [5-12]	normal [80-220]	>=2	impaired[100-126]	prediabetes[140-200]
206	206	68	Male	169	71	24.85907356	118	76	79	114	142.7	6.6	4.45	137	76	40	118	1.2	80.36	6.4	1.69	NA	Sedentary	Ex-smoker	Yes	No	No	Non-vegetarian	Unknown	Unknown	1	3	6-9 hours	NO	No	NO	No	NO	No	Non-Overweight	No	No	Non-Diabetes	normal [<0.5-5]	normal [5-12]	normal [80-220]	>=2	impaired[100-126]	prediabetes[140-200]
207	207	52	Male	155	72	29.96878252	170	123	69	94	145	6	2.34	135	90	42	135	2.34	110	7.89	2.34	NA	Sedentary	No	No	No	No	Non-vegetarian	Unknown	Unknown	1	0	<6 hours	NO	No	NO	No	NO	No	Overweight	No	No	Non-Diabetes	normal [<0.5-5]	normal [5-12]	normal [80-220]	>=2	normal[70-100]	prediabetes[140-200]
208	208	71	Female	165	80	29.38475666	140	90	81	128	169	6.6	3.28	152	100	40	156	0.9	84	11	2.79	NA	Moderate	No	No	No	No	Non-vegetarian	No	Yes	0	1	6-9 hours	YES	Yes	NO	No	NO	No	Overweight	No	No	Non-Diabetes	normal [<0.5-5]	normal [5-12]	normal [80-220]	>=2	diabetes[>=126]	prediabetes[140-200]
209	209	71	Male	159	75	29.666548	130	73	80	NA	422	8.8	4.89	221	110	33	221	0.82	111	7.47	4.59	NA	Moderate	Yes	Yes	Yes	Occasional	Non-vegetarian	No	No	0	2	6-9 hours	NO	No	NO	No	NO	No	Overweight	No	No	Diabetes	normal [<0.5-5]	normal [5-12]	normal [80-220]	>=2	NA	diabetes[>=200]
210	210	71	Female	152	57.9	25.06059557	128	88	88	133	240	8.8	4.06	92	45	31	100	0.75	102.69	5.7	3.81	NA	Sedentary	No	No	No	No	Vegetarian	Unknown	Unknown	0	2	6-9 hours	NO	No	NO	No	NO	No	Overweight	No	No	Diabetes	normal [<0.5-5]	normal [5-12]	normal [80-220]	>=2	diabetes[>=126]	diabetes[>=200]
211	211	57	Male	170	68	23.52941176	140	80	69	127	190	8.7	2.68	199	141	31	95	2.68	79.43	10.3	2.88	NA	Moderate	No	No	No	No	Non-vegetarian	No	No	0	0	6-9 hours	NO	No	NO	No	NO	No	Non-Overweight	No	No	Non-Diabetes	normal [<0.5-5]	normal [5-12]	decreased [<80]	>=2	diabetes[>=126]	prediabetes[140-200]
212	212	55	Male	162	72	27.43484225	120	76	69	188	210	6.4	2.8	166	90	48	150	0.8	86	6.8	0.87	NA	Moderate	No	No	No	No	Non-vegetarian	Unknown	Unknown	0	3	6-9 hours	NO	No	NO	No	NO	No	Overweight	No	No	Diabetes	normal [<0.5-5]	normal [5-12]	normal [80-220]	>=2	diabetes[>=126]	diabetes[>=200]
213	213	57	Male	176	95	30.66890496	114	84	69	113	136	6	3	167	65	78	65	0.78	98	8.5	1.24	NA	Moderate	No	No	No	No	Vegetarian	No	No	0	4	6-9 hours	NO	No	NO	No	NO	No	Overweight	No	Yes	Non-Diabetes	normal [<0.5-5]	normal [5-12]	normal [80-220]	>=2	impaired[100-126]	normal< [140]
214	214	38	Male	170	87	30.10380623	156	97	69	NA	290	9.1	3.14	124	79	31	138	0.47	148	9.31	3.32	NA	Moderate	No	Yes	No	No	Non-vegetarian	No	No	0	2	6-9 hours	NO	No	NO	No	NO	No	Overweight	No	Yes	Diabetes	normal [<0.5-5]	normal [5-12]	normal [80-220]	>=2	NA	diabetes[>=200]
215	215	50	Male	172	72	24.33747972	113	71	69	187	250	8.3	3.2	146	90	38	153	0.51	150.72	7.6	2.71	NA	Sedentary	No	No	No	No	Non-vegetarian	Unknown	Unknown	0	2	6-9 hours	NO	No	NO	No	NO	No	Non-Overweight	No	No	Diabetes	normal [<0.5-5]	normal [5-12]	normal [80-220]	>=2	diabetes[>=126]	diabetes[>=200]
216	216	71	Female	162	63	24.00548697	120	89	96	165	224	8.2	3.64	167	96	40	221	1.14	142	8.25	2.36	NA	Moderate	No	No	No	No	Non-vegetarian	No	No	0	3	6-9 hours	NO	No	NO	No	NO	No	Non-Overweight	No	No	Diabetes	normal [<0.5-5]	normal [5-12]	normal [80-220]	>=2	diabetes[>=126]	diabetes[>=200]
217	217	55	Male	169	80	28.01022373	120	80	69	130	190	7.3	4.29	159	65.4	55	193	1.03	152.56	11	4.18	NA	Moderate	No	No	No	No	Vegetarian	No	No	0	3	6-9 hours	NO	No	NO	No	NO	No	Overweight	No	No	Non-Diabetes	normal [<0.5-5]	normal [5-12]	normal [80-220]	>=2	diabetes[>=126]	prediabetes[140-200]
218	218	71	Male	167	73	26.17519452	135	86	82	97	140	6	2.47	198	134	36	166	0.91	133	9.03	2.47	NA	Moderate	Yes	Yes	No	No	Vegetarian	Yes	Yes	0	0	6-9 hours	NO	No	NO	No	NO	No	Overweight	No	No	Non-Diabetes	normal [<0.5-5]	normal [5-12]	normal [80-220]	>=2	normal[70-100]	prediabetes[140-200]
219	219	70	Female	154	77	32.46753247	126	82	75	111	176	6.7	3.25	120	58.8	47	71	0.7	139	10.85	2.05	NA	Sedentary	No	No	No	No	Non-vegetarian	Yes	Unknown	0	2	6-9 hours	NO	No	NO	No	NO	No	Overweight	No	Yes	Non-Diabetes	normal [<0.5-5]	normal [5-12]	normal [80-220]	>=2	impaired[100-126]	prediabetes[140-200]
220	220	70	Female	152	69	29.86495845	124	76	76	160	218	7.8	6.22	138	85	43	139	0.8	98.54	8.5	7.29	NA	Moderate	No	No	No	No	Non-vegetarian	No	Yes	1	1	6-9 hours	NO	No	NO	No	NO	No	Overweight	No	No	Diabetes	increased[>=5]	normal [5-12]	normal [80-220]	>=2	diabetes[>=126]	diabetes[>=200]
221	221	72	Male	167	73	26.17519452	140	80	85	131	128	6.1	1.85	212	160	47	97	0.98	145.03	7.6	4.58	NA	Sedentary	No	No	Yes	Occasional	Vegetarian	No	No	0	4	6-9 hours	NO	No	NO	No	NO	No	Overweight	No	No	Non-Diabetes	normal [<0.5-5]	normal [5-12]	normal [80-220]	0.5-2.0	diabetes[>=126]	normal< [140]
222	222	71	Male	168	80	28.3446712	121	79	86	152	137	6.4	7.21	142	85	42	155	0.93	119	7.9	1.48	NA	Sedentary	Yes	Yes	No	No	Non-vegetarian	Yes	Yes	0	2	6-9 hours	NO	No	NO	No	NO	No	Overweight	No	No	Non-Diabetes	normal [<0.5-5]	normal [5-12]	normal [80-220]	>=2	diabetes[>=126]	normal< [140]
223	223	70	Female	150	61	27.11111111	129	81	79	102	231	8.2	4.26	214	134	35	250	2.43	72.4	6.23	1.88	NA	Moderate	No	No	No	No	Vegetarian	Yes	Yes	2	1	6-9 hours	NO	No	NO	No	NO	No	Overweight	No	No	Diabetes	normal [<0.5-5]	normal [5-12]	decreased [<80]	>=2	impaired[100-126]	diabetes[>=200]
224	224	71	Male	164	78	29.00059488	130	90	98	NA	388	11	7.65	150	107	34	281	0.93	113.36	8	1.38	NA	Moderate	Yes	Yes	No	No	Vegetarian	No	No	0	0	<6 hours	NO	No	NO	No	NO	No	Overweight	No	No	Diabetes	normal [<0.5-5]	normal [5-12]	normal [80-220]	>=2	NA	diabetes[>=200]
225	225	71	Male	162	62	23.62444749	120	80	72	143	280	10.2	2.95	209	124	42	353	0.65	168	9.58	1.31	NA	Moderate	No	No	Yes	Occasional	Vegetarian	Yes	Yes	0	1	6-9 hours	NO	No	NO	No	NO	No	Non-Overweight	No	No	Diabetes	normal [<0.5-5]	normal [5-12]	normal [80-220]	>=2	diabetes[>=126]	diabetes[>=200]
226	226	70	Female	162	62	23.62444749	130	90	80	110	129	6.4	2.47	148	86	42	193	0.9	109.8	8.1	3.5	NA	Moderate	No	No	No	No	Vegetarian	Yes	No	2	3	6-9 hours	NO	No	NO	No	NO	No	Non-Overweight	No	No	Non-Diabetes	normal [<0.5-5]	normal [5-12]	normal [80-220]	>=2	impaired[100-126]	normal< [140]
227	227	70	Female	152	64	27.70083102	130	90	80	134	256	8.2	2.78	163	65	31	459	0.63	127	7.07	3.97	NA	Moderate	No	No	Yes	Occasional	Non-vegetarian	Unknown	No	2	4	<6 hours	NO	No	NO	No	NO	No	Overweight	No	No	Diabetes	normal [<0.5-5]	normal [5-12]	normal [80-220]	>=2	diabetes[>=126]	diabetes[>=200]
228	228	60	Male	170	80	27.6816609	140	80	70	NA	350	7.3	0.58	248	120	38	116	1.2	123.19	11.3	6.72	NA	Moderate	No	No	No	No	Non-vegetarian	No	No	0	0	>9 hours	NO	No	NO	No	NO	No	Overweight	No	No	Diabetes	increased[>=5]	normal [5-12]	normal [80-220]	0.5-2.0	NA	diabetes[>=200]
229	229	38	Male	167	71	25.4580659	120	90	70	152	247	7.4	2.8	202	165	28	233	1	180	12.9	1.1	NA	Moderate	No	No	No	No	Non-vegetarian	Yes	Yes	1	1	6-9 hours	NO	No	NO	No	NO	No	Overweight	No	No	Diabetes	normal [<0.5-5]	increased[>=12]	normal [80-220]	>=2	diabetes[>=126]	diabetes[>=200]
230	230	44	Male	158	76	30.44383913	140	90	70	138	245	8.4	0.66	205	170	37	209	0.74	90.35	7	1.42	NA	Sedentary	No	No	No	No	Vegetarian	Unknown	Unknown	0	4	6-9 hours	YES	Yes	NO	No	NO	No	Overweight	No	Yes	Diabetes	normal [<0.5-5]	normal [5-12]	normal [80-220]	0.5-2.0	diabetes[>=126]	diabetes[>=200]
231	231	70	Female	160	58	22.65625	130	80	82	143	330	19	0.63	131	73	50	62	1.09	99.7	9.4	1.44	NA	Moderate	No	No	Yes	Occasional	Vegetarian	No	No	0	2	6-9 hours	NO	No	NO	No	NO	No	Non-Overweight	No	No	Diabetes	normal [<0.5-5]	normal [5-12]	normal [80-220]	0.5-2.0	diabetes[>=126]	diabetes[>=200]
232	232	70	Female	152	55	23.80540166	123	76	87	89	132	5.6	1.47	173	123	31	180	1.02	114.59	8.1	1.51	NA	Moderate	No	No	No	No	Non-vegetarian	Yes	No	1	6	6-9 hours	NO	No	NO	No	NO	No	Non-Overweight	No	No	Non-Diabetes	normal [<0.5-5]	normal [5-12]	normal [80-220]	0.5-2.0	normal[70-100]	normal< [140]
233	233	49	Male	175	73	23.83673469	120	70	70	101	220	5.4	3.26	217	146	58	62	0.69	87	9.4	7.17	NA	Moderate	No	No	No	No	Vegetarian	Yes	Yes	2	2	6-9 hours	NO	No	NO	No	NO	No	Non-Overweight	No	No	Diabetes	increased[>=5]	normal [5-12]	normal [80-220]	>=2	impaired[100-126]	diabetes[>=200]
234	234	48	Male	166	56	20.32225287	124	78	70	130	210	6.8	0.8	136	90	36	139	0.86	123.99	8.1	1.56	NA	Moderate	No	No	No	No	Vegetarian	No	No	0	1	6-9 hours	NO	No	NO	No	NO	No	Non-Overweight	No	No	Diabetes	normal [<0.5-5]	normal [5-12]	normal [80-220]	0.5-2.0	diabetes[>=126]	diabetes[>=200]
235	235	71	Male	176	81	26.14927686	140	90	100	108	181	10	1.48	243	168	28	238	0.88	71.6	6.92	6.5	NA	Sedentary	Yes	Yes	No	No	Vegetarian	Yes	Yes	0	0	>9 hours	NO	No	NO	No	NO	No	Overweight	No	No	Non-Diabetes	increased[>=5]	normal [5-12]	decreased [<80]	0.5-2.0	impaired[100-126]	prediabetes[140-200]
236	236	50	Male	160	80	31.25	135	100	70	89	169	9.4	3.25	200	160	41	190	0.94	80	6.6	4.3	NA	Moderate	No	No	No	No	Vegetarian	Yes	Yes	0	0	>9 hours	NO	No	NO	No	NO	No	Overweight	No	Yes	Non-Diabetes	normal [<0.5-5]	normal [5-12]	normal [80-220]	>=2	normal[70-100]	prediabetes[140-200]
237	237	61	Male	165	85	31.22130395	138	110	70	130	114	5.6	0.89	104	101	29	172.64552	0.5	143	10	0.7	NA	Sedentary	No	No	No	No	Vegetarian	Yes	No	1	2	>9 hours	YES	Yes	YES	Yes	NO	No	Overweight	No	Yes	Non-Diabetes	normal [<0.5-5]	normal [5-12]	normal [80-220]	0.5-2.0	diabetes[>=126]	normal< [140]
238	238	24	Male	181	92	28.08217087	122	82	70	126	142	6.7	0.9	193	135	51	172	0.84	121.78	6.2	5.57	NA	Moderate	No	No	No	No	Vegetarian	No	No	0	1	6-9 hours	NO	No	NO	No	NO	No	Overweight	No	No	Non-Diabetes	increased[>=5]	normal [5-12]	normal [80-220]	0.5-2.0	diabetes[>=126]	prediabetes[140-200]
239	239	50	Male	170	85	29.41176471	140	80	70	182	200	6.2	0.93	208	129	49	145	1.2	123.08	9.7	2.77	NA	Moderate	No	No	No	No	Non-vegetarian	Yes	Yes	0	0	6-9 hours	NO	No	NO	No	NO	No	Overweight	No	No	Non-Diabetes	normal [<0.5-5]	normal [5-12]	normal [80-220]	0.5-2.0	diabetes[>=126]	diabetes[>=200]
240	240	52	Male	174	75	24.77209671	120	80	70	176	270	11.5	0.94	148	84	40	120	1	139.3	9.57	0.5	NA	Sedentary	No	No	Yes	Occasional	Non-vegetarian	Unknown	Unknown	0	0	6-9 hours	NO	No	NO	No	NO	No	Non-Overweight	No	No	Diabetes	normal [<0.5-5]	normal [5-12]	normal [80-220]	0.5-2.0	diabetes[>=126]	diabetes[>=200]
241	241	31	Male	158	66	26.43807082	131	90	70	89	123	18	0.95	87	91	99	198	0.89	121	10	1.89	NA	Sedentary	No	No	No	No	Non-vegetarian	Yes	Yes	0	0	>9 hours	NO	No	NO	No	NO	No	Overweight	No	No	Non-Diabetes	normal [<0.5-5]	normal [5-12]	normal [80-220]	0.5-2.0	normal[70-100]	normal< [140]
242	242	28	Male	177	95	30.32334259	120	80	70	120	245	9.1	0.96	151	100	37	78	1.4	111	9.02	4.3	NA	Moderate	No	No	No	No	Non-vegetarian	No	No	0	0	6-9 hours	NO	No	NO	No	NO	No	Overweight	No	Yes	Diabetes	normal [<0.5-5]	normal [5-12]	normal [80-220]	0.5-2.0	impaired[100-126]	diabetes[>=200]
243	243	49	Male	170	73	25.25951557	130	70	70	190	200	5.6	0.97	77	70	35	50	1.25	77.83	5.6	0.85	NA	Moderate	No	No	No	No	Non-vegetarian	No	No	0	0	>9 hours	NO	No	NO	No	NO	No	Overweight	No	No	Non-Diabetes	normal [<0.5-5]	normal [5-12]	decreased [<80]	0.5-2.0	diabetes[>=126]	diabetes[>=200]
244	244	39	Male	170	55	19.03114187	124	90	70	143	162	8.2	1.15	158	92	48	112	0.93	100.36	5.3	2.96	NA	Sedentary	No	No	No	No	Non-vegetarian	Unknown	Unknown	0	3	6-9 hours	NO	No	NO	No	NO	No	Non-Overweight	No	No	Non-Diabetes	normal [<0.5-5]	normal [5-12]	normal [80-220]	0.5-2.0	diabetes[>=126]	prediabetes[140-200]
245	245	51	Male	163	89	33.49768527	160	100	70	114	189	5.2	1.17	233	167	47	101	1.5	96.36	8	2.91	NA	Moderate	No	No	No	No	Non-vegetarian	No	No	0	0	6-9 hours	NO	No	NO	No	NO	No	Overweight	No	Yes	Non-Diabetes	normal [<0.5-5]	normal [5-12]	normal [80-220]	0.5-2.0	impaired[100-126]	prediabetes[140-200]
246	246	38	Male	168	78	27.63605442	150	80	70	105	190	9.4	1.18	133	93	32	37	1.06	99.41	10.9	1.86	NA	Moderate	No	No	No	No	Non-vegetarian	No	No	0	0	6-9 hours	NO	No	NO	No	NO	No	Overweight	No	No	Non-Diabetes	normal [<0.5-5]	normal [5-12]	normal [80-220]	0.5-2.0	impaired[100-126]	prediabetes[140-200]
247	247	53	Male	155	90	37.46097815	110	78	70	NA	289	8.8	1.31	99	93	28	271	1.06	145.1	9.72	2.78	NA	Sedentary	No	No	No	No	Vegetarian	Yes	Yes	3	3	>9 hours	NO	No	NO	No	NO	No	Overweight	Yes	Yes	Diabetes	normal [<0.5-5]	normal [5-12]	normal [80-220]	0.5-2.0	NA	diabetes[>=200]
248	248	70	Male	160	70	27.34375	120	82	74	125	178	7.9	2.39	94	71	34	129	1.1	97.8	8.33	7.6	NA	Sedentary	Yes	Yes	Yes	Occasional	Non-vegetarian	No	No	0	0	>9 hours	NO	No	NO	No	NO	No	Overweight	No	No	Non-Diabetes	increased[>=5]	normal [5-12]	normal [80-220]	>=2	impaired[100-126]	prediabetes[140-200]
249	249	70	Female	153	69	29.47584262	140	100	98	101	200	7.2	1.2	235	140	42	135	0.7	140	9	7.2	NA	Heavy	No	Yes	No	No	Vegetarian	Yes	Yes	1	5	<6 hours	NO	No	NO	No	NO	No	Overweight	No	No	Non-Diabetes	increased[>=5]	normal [5-12]	normal [80-220]	0.5-2.0	impaired[100-126]	diabetes[>=200]
250	250	52	Male	159	74	29.27099403	120	80	70	97	191	10.3	1.35	172	130	49	59	1.43	141	6.86	1.5	NA	Moderate	No	No	No	No	Vegetarian	Yes	Unknown	0	1	6-9 hours	NO	No	NO	No	NO	No	Overweight	No	No	Non-Diabetes	normal [<0.5-5]	normal [5-12]	normal [80-220]	0.5-2.0	normal[70-100]	prediabetes[140-200]
251	251	62	Male	167	64	22.94811574	120	80	70	97	191	10.3	1.35	172	130	49	59	1.43	141	6.86	1.5	NA	Moderate	No	No	No	No	Vegetarian	Yes	Unknown	0	1	6-9 hours	NO	No	NO	No	NO	No	Non-Overweight	No	No	Non-Diabetes	normal [<0.5-5]	normal [5-12]	normal [80-220]	0.5-2.0	normal[70-100]	prediabetes[140-200]
252	252	39	Male	160	73	28.515625	120	80	70	97	191	10.3	1.35	172	130	49	59	1.43	141	6.86	1.05	NA	Moderate	No	No	No	No	Vegetarian	Yes	Unknown	0	1	6-9 hours	NO	No	NO	No	NO	No	Overweight	No	No	Non-Diabetes	normal [<0.5-5]	normal [5-12]	normal [80-220]	0.5-2.0	normal[70-100]	prediabetes[140-200]
253	253	70	Male	166	78	28.30599506	130	80	75	131	178	6	3.23	70.3	100	99	135	0.64	70.3	5.42	2.89	NA	Sedentary	Yes	Yes	No	No	Vegetarian	Yes	Yes	0	2	6-9 hours	NO	No	NO	No	NO	No	Overweight	No	No	Non-Diabetes	normal [<0.5-5]	normal [5-12]	decreased [<80]	>=2	diabetes[>=126]	prediabetes[140-200]
254	254	42	Male	142	61	30.25193414	120	80	70	200	380	8.8	1.4	200	170	42	220	1.22	250	13.12	3.21	NA	Moderate	No	No	No	No	Non-vegetarian	Yes	No	2	2	6-9 hours	NO	No	NO	No	NO	No	Overweight	No	Yes	Diabetes	normal [<0.5-5]	increased[>=12]	increased[>=220]	0.5-2.0	diabetes[>=126]	diabetes[>=200]
255	255	70	Female	155	83	34.54734651	120	84	72	132	121	5.2	1.75	131	65	62	75	0.62	104	6.13	5.64	NA	Moderate	No	No	No	No	Vegetarian	No	No	0	0	6-9 hours	NO	No	NO	No	NO	No	Overweight	No	Yes	Non-Diabetes	increased[>=5]	normal [5-12]	normal [80-220]	0.5-2.0	diabetes[>=126]	normal< [140]
256	256	28	Male	172	66	22.30935641	120	80	70	127	174	6.9	1.427	211	71	44	125	0.71	168	8.33	1.33	NA	Moderate	No	No	No	No	Vegetarian	Unknown	Unknown	2	4	6-9 hours	NO	No	NO	No	NO	No	Non-Overweight	No	No	Non-Diabetes	normal [<0.5-5]	normal [5-12]	normal [80-220]	0.5-2.0	diabetes[>=126]	prediabetes[140-200]
257	257	45	Male	164	75	27.88518739	140	80	70	127	190	6.4	1.43	182	107	50	142	1.4	107.8	7.7	0.49	NA	Moderate	No	No	No	No	Non-vegetarian	No	No	0	0	6-9 hours	NO	No	NO	No	NO	No	Overweight	No	No	Non-Diabetes	decreased [<0.5]	normal [5-12]	normal [80-220]	0.5-2.0	diabetes[>=126]	prediabetes[140-200]
258	258	60	Male	159	78	30.85320992	130	85	70	94	151	6.9	1.48	241	156.6	53	156	0.65	103	8.3	2.45	NA	Moderate	No	No	No	No	Vegetarian	No	Yes	0	3	6-9 hours	NO	No	NO	No	NO	No	Overweight	No	Yes	Non-Diabetes	normal [<0.5-5]	normal [5-12]	normal [80-220]	0.5-2.0	normal[70-100]	prediabetes[140-200]
259	259	70	Female	155	59	24.55775234	131	89	74	96	178	8.34	3.32	147	175	47	123	0.77	111	7.67	1.8	NA	Sedentary	No	No	No	No	Vegetarian	No	No	1	0	6-9 hours	NO	No	NO	No	NO	No	Non-Overweight	No	No	Non-Diabetes	normal [<0.5-5]	normal [5-12]	normal [80-220]	>=2	normal[70-100]	prediabetes[140-200]
260	260	67	Male	160	85	33.203125	127	90	70	129	145	6.4	1.49	229	169	56	126	0.7	98.57	9.1	3.68	NA	Sedentary	No	No	No	No	Non-vegetarian	Yes	No	0	4	6-9 hours	NO	No	NO	No	NO	No	Overweight	No	Yes	Non-Diabetes	normal [<0.5-5]	normal [5-12]	normal [80-220]	0.5-2.0	diabetes[>=126]	prediabetes[140-200]
261	261	46	Male	174	68	22.46003435	120	70	70	94	118	5.7	1.52	128	97	31	63	0.57	131	7.33	1.08	NA	Moderate	No	No	No	No	Non-vegetarian	No	No	0	0	6-9 hours	NO	No	NO	No	NO	No	Non-Overweight	No	No	Non-Diabetes	normal [<0.5-5]	normal [5-12]	normal [80-220]	0.5-2.0	normal[70-100]	normal< [140]
262	262	38	Male	174	76	25.10239133	120	80	70	NA	260	10.2	1.57	189	120.2	52	84	0.6	126	10.4	1.58	NA	Moderate	No	No	No	No	Vegetarian	Unknown	Unknown	2	4	6-9 hours	NO	No	NO	No	NO	No	Overweight	No	No	Diabetes	normal [<0.5-5]	normal [5-12]	normal [80-220]	0.5-2.0	NA	diabetes[>=200]
263	263	23	Male	151	50	21.92886277	140	80	70	127	190	10.5	1.6	235	70	26	967	1.25	85.61	7.6	3.51	NA	Moderate	No	No	No	No	Non-vegetarian	No	No	0	0	6-9 hours	NO	No	NO	No	NO	No	Non-Overweight	No	No	Non-Diabetes	normal [<0.5-5]	normal [5-12]	normal [80-220]	0.5-2.0	diabetes[>=126]	prediabetes[140-200]
264	264	47	Male	164	80	29.74419988	140	95	70	128	141	5.6	1.61	136	78	38	100	1.43	118	8.56	7.45	NA	Moderate	No	No	No	No	Vegetarian	Yes	Yes	0	2	6-9 hours	YES	Yes	YES	Yes	NO	No	Overweight	No	No	Non-Diabetes	increased[>=5]	normal [5-12]	normal [80-220]	0.5-2.0	diabetes[>=126]	prediabetes[140-200]
265	265	27	Male	150	65	28.88888889	132	82	70	90	170	6	1.65	260	150	42	190	3	230	13.3	2.25	NA	Moderate	No	No	No	No	Non-vegetarian	Yes	Yes	2	5	6-9 hours	NO	No	NO	No	NO	No	Overweight	No	No	Non-Diabetes	normal [<0.5-5]	increased[>=12]	increased[>=220]	0.5-2.0	normal[70-100]	prediabetes[140-200]
266	266	70	Female	153	67	28.62147037	120	82	76	176	204	9.4	1.32	298	176	54	288	2.43	213	12.21	2.32	NA	Moderate	No	No	No	No	Non-vegetarian	No	No	0	2	6-9 hours	NO	No	NO	No	NO	No	Overweight	No	No	Diabetes	normal [<0.5-5]	increased[>=12]	normal [80-220]	0.5-2.0	diabetes[>=126]	diabetes[>=200]
267	267	70	Female	153	69	29.47584262	140	70	76	127	190	8.2	2.13	211	161	48	97	0.7	142	8.14	4.08	NA	Moderate	No	No	No	No	Non-vegetarian	No	No	1	2	<6 hours	NO	No	NO	No	NO	No	Overweight	No	No	Non-Diabetes	normal [<0.5-5]	normal [5-12]	normal [80-220]	>=2	diabetes[>=126]	prediabetes[140-200]
268	268	71	Male	153	90	38.44675125	128	87	78	84	128	6	2.64	125	77	39	93	0.96	126	6.83	2.53	NA	Moderate	No	Yes	No	No	Vegetarian	Yes	Yes	2	1	6-9 hours	NO	No	NO	No	NO	No	Overweight	Yes	Yes	Non-Diabetes	normal [<0.5-5]	normal [5-12]	normal [80-220]	>=2	normal[70-100]	normal< [140]
269	269	70	Female	150	65	28.88888889	130	80	79	182	184	9.2	1.86	157	101	45	55	0.96	142	6.9	7.9	NA	Moderate	No	No	No	No	Vegetarian	Yes	No	1	1	6-9 hours	NO	No	NO	No	NO	No	Overweight	No	No	Non-Diabetes	increased[>=5]	normal [5-12]	normal [80-220]	0.5-2.0	diabetes[>=126]	prediabetes[140-200]
270	270	27	Male	172	82	27.71768524	120	80	70	102.33	151	8.1	1.79	153	79.8	47	131	0.79	105	6.25	1.87	NA	Heavy	No	No	No	No	Non-vegetarian	No	Yes	2	2	6-9 hours	NO	No	NO	No	NO	No	Overweight	No	No	Non-Diabetes	normal [<0.5-5]	normal [5-12]	normal [80-220]	0.5-2.0	impaired[100-126]	prediabetes[140-200]
271	271	65	Male	149	78	35.13355254	140	100	70	180	250	8	1.8	280	170	40	270	1.64	260	13.1	2.48	NA	Sedentary	No	No	No	No	Non-vegetarian	No	Yes	2	3	6-9 hours	NO	No	NO	No	NO	No	Overweight	Yes	Yes	Diabetes	normal [<0.5-5]	increased[>=12]	increased[>=220]	0.5-2.0	diabetes[>=126]	diabetes[>=200]
272	272	40	Male	165	67	24.6097337	137	80	70	133	168	8	1.829	136	75	28	300	0.82	108	6.73	4	NA	Moderate	No	No	No	No	Vegetarian	Unknown	Unknown	2	5	>9 hours	NO	No	NO	No	NO	No	Non-Overweight	No	No	Non-Diabetes	normal [<0.5-5]	normal [5-12]	normal [80-220]	0.5-2.0	diabetes[>=126]	prediabetes[140-200]
273	273	70	Female	148	85	38.80569759	129	82	79	130	91	5.2	2.23	154	107	101	101	0.74	125.4	9.26	1.76	NA	Moderate	No	No	No	No	Non-vegetarian	Yes	Yes	1	0	6-9 hours	NO	No	NO	No	NO	No	Overweight	Yes	Yes	Non-Diabetes	normal [<0.5-5]	normal [5-12]	normal [80-220]	>=2	diabetes[>=126]	normal< [140]
274	274	41	Male	160	70	27.34375	106	74	70	168	210	9.1	1.85	122.2	66.2	34.2	109	1.16	77	7.71	4.83	NA	Moderate	No	No	No	No	Non-vegetarian	No	Yes	1	3	6-9 hours	YES	Yes	NO	No	NO	No	Overweight	No	No	Diabetes	normal [<0.5-5]	normal [5-12]	decreased [<80]	0.5-2.0	diabetes[>=126]	diabetes[>=200]
275	275	41	Male	168	76	26.92743764	106	74	70	168	210	9.1	1.85	122.2	66.2	34.2	109	1.16	77	7.71	4.83	NA	Moderate	No	No	No	No	Non-vegetarian	No	Yes	1	3	6-9 hours	YES	Yes	NO	No	NO	No	Overweight	No	No	Diabetes	normal [<0.5-5]	normal [5-12]	decreased [<80]	0.5-2.0	diabetes[>=126]	diabetes[>=200]
276	276	70	Male	170	80	27.6816609	120	80	80	105	190	5.6	1.95	189	110	41	233	1.08	168	9.78	1.68	NA	Sedentary	Yes	Yes	No	No	Vegetarian	Yes	Yes	0	0	6-9 hours	NO	No	NO	No	NO	No	Overweight	No	No	Non-Diabetes	normal [<0.5-5]	normal [5-12]	normal [80-220]	0.5-2.0	impaired[100-126]	prediabetes[140-200]
277	277	60	Male	146	70	32.83918184	150	90	70	105	190	9.8	1.94	251	81	53	58	0.62	135.85	7.4	1.94	NA	Moderate	No	No	No	No	Non-vegetarian	No	No	0	0	6-9 hours	NO	No	NO	No	NO	No	Overweight	No	Yes	Non-Diabetes	normal [<0.5-5]	normal [5-12]	normal [80-220]	0.5-2.0	impaired[100-126]	prediabetes[140-200]
278	278	70	Female	162	62	23.62444749	130	90	80	127	149	6.5	1.73	210	145	38	298	0.66	126.33	6.4	3.73	NA	Moderate	No	No	No	No	Non-vegetarian	Yes	No	0	7	<6 hours	YES	Yes	YES	Yes	NO	No	Non-Overweight	No	No	Non-Diabetes	normal [<0.5-5]	normal [5-12]	normal [80-220]	0.5-2.0	diabetes[>=126]	prediabetes[140-200]
279	279	50	Male	169	61	21.3577956	145	90	70	121	235	12.5	1.98	168	104.5	43	98	0.78	188	9.78	1.26	NA	Moderate	No	Yes	No	No	Vegetarian	No	No	1	3	6-9 hours	YES	Yes	NO	No	NO	No	Non-Overweight	No	No	Diabetes	normal [<0.5-5]	normal [5-12]	normal [80-220]	0.5-2.0	impaired[100-126]	diabetes[>=200]
280	280	70	Female	162	62	23.62444749	130	90	80	96	180	5.3	1.95	147	113	34	169	0.88	137.12	8	3.11	NA	Moderate	No	No	No	No	Non-vegetarian	Yes	Yes	1	1	6-9 hours	YES	Yes	NO	No	NO	No	Non-Overweight	No	No	Non-Diabetes	normal [<0.5-5]	normal [5-12]	normal [80-220]	0.5-2.0	normal[70-100]	prediabetes[140-200]
281	281	70	Female	162	62	23.62444749	130	90	80	NA	266	13.2	2.42	206	134	42	307	0.76	125.14	5.6	3.61	NA	Sedentary	No	No	No	No	Non-vegetarian	Yes	No	1	3	<6 hours	YES	Yes	NO	No	NO	No	Non-Overweight	No	No	Diabetes	normal [<0.5-5]	normal [5-12]	normal [80-220]	>=2	NA	diabetes[>=200]
282	282	70	Female	156	65	26.70940171	120	70	80	145	222	6.8	2.93	166	92	48	164	0.89	132.46	8.2	3.37	NA	Heavy	No	No	No	No	Non-vegetarian	Yes	Yes	0	1	6-9 hours	NO	No	YES	Yes	NO	No	Overweight	No	No	Diabetes	normal [<0.5-5]	normal [5-12]	normal [80-220]	>=2	diabetes[>=126]	diabetes[>=200]
283	283	68	Male	170	67	23.183391	130	80	80	124	130	6.8	1.55	199	141	51	114	0.63	107.3	7.42	3.31	NA	Sedentary	Ex-smoker	Yes	No	No	Non-vegetarian	Yes	No	1	2	>9 hours	NO	No	NO	No	NO	No	Non-Overweight	No	No	Non-Diabetes	normal [<0.5-5]	normal [5-12]	normal [80-220]	0.5-2.0	impaired[100-126]	normal< [140]
284	284	70	Female	152	59	25.5367036	129	88	81	151	190	6.5	6.93	101	100	31	214	1.19	101	6.95	7.1	NA	Moderate	No	No	No	No	Vegetarian	Unknown	Unknown	1	3	6-9 hours	NO	No	NO	No	NO	No	Overweight	No	No	Non-Diabetes	increased[>=5]	normal [5-12]	normal [80-220]	>=2	diabetes[>=126]	prediabetes[140-200]
285	285	70	Female	157	61.9	25.11258063	120	89	84	131	222	7	1.83	173	110	40	184	0.84	137	7.09	1.1	NA	Moderate	No	No	No	No	Non-vegetarian	Yes	Yes	2	1	6-9 hours	NO	No	NO	No	NO	No	Overweight	No	No	Diabetes	normal [<0.5-5]	normal [5-12]	normal [80-220]	0.5-2.0	diabetes[>=126]	diabetes[>=200]
286	286	41	Male	176	71	22.92097107	124	78	70	120	143	6.2	2.1	168	92	31	256	0.82	100.49	5.4	1.37	NA	Moderate	No	No	No	No	Vegetarian	No	No	0	4	6-9 hours	NO	No	NO	No	NO	No	Non-Overweight	No	No	Non-Diabetes	normal [<0.5-5]	normal [5-12]	normal [80-220]	>=2	impaired[100-126]	prediabetes[140-200]
287	287	42	Male	147	70	32.39390994	140	80	70	127	190	7.1	3.26	244	159	41	208	1.43	96.03	8.4	3	NA	Moderate	No	No	No	No	Non-vegetarian	No	No	0	0	6-9 hours	NO	No	NO	No	NO	No	Overweight	No	Yes	Non-Diabetes	normal [<0.5-5]	normal [5-12]	normal [80-220]	>=2	diabetes[>=126]	prediabetes[140-200]
288	288	71	Male	164	67	24.9107674	130	85	70	138	327	14.8	2.22	168	98.8	39	151	0.79	107	8.95	1.16	NA	Moderate	No	No	No	No	Non-vegetarian	No	No	0	2	6-9 hours	NO	No	NO	No	NO	No	Non-Overweight	No	No	Diabetes	normal [<0.5-5]	normal [5-12]	normal [80-220]	>=2	diabetes[>=126]	diabetes[>=200]
289	289	30	Male	174	89	29.39622143	120	80	70	99	320	9.7	2.24	176	113.2	46	84	0.65	88.2	8.44	1.48	NA	Moderate	No	No	No	No	Vegetarian	No	No	0	2	6-9 hours	NO	No	NO	No	NO	No	Overweight	No	No	Diabetes	normal [<0.5-5]	normal [5-12]	normal [80-220]	>=2	normal[70-100]	diabetes[>=200]
290	290	70	Female	157	81	32.86137369	130	86	88	166	234	7	1.27	185	144	30	200	1.34	194	11.4	2.12	NA	Moderate	No	No	No	No	Non-vegetarian	No	Yes	0	2	6-9 hours	NO	No	NO	No	NO	No	Overweight	No	Yes	Diabetes	normal [<0.5-5]	normal [5-12]	normal [80-220]	0.5-2.0	diabetes[>=126]	diabetes[>=200]
291	291	55	Male	165	85	31.22130395	120	83	70	101	200	5.1	2.31	200	96	36	455	0.99	106.47	7.9	2.02	NA	Moderate	No	No	Yes	Occasional	Non-vegetarian	No	No	0	3	6-9 hours	NO	No	YES	Yes	NO	No	Overweight	No	Yes	Non-Diabetes	normal [<0.5-5]	normal [5-12]	normal [80-220]	>=2	impaired[100-126]	diabetes[>=200]
292	292	70	Female	168	69	24.44727891	148	87	90	165	175	7.1	2.24	189	124	56	104	0.65	104	7.15	1.95	NA	Heavy	No	No	No	No	Non-vegetarian	No	No	0	2	<6 hours	NO	No	NO	No	NO	No	Non-Overweight	No	No	Non-Diabetes	normal [<0.5-5]	normal [5-12]	normal [80-220]	>=2	diabetes[>=126]	prediabetes[140-200]
293	293	45	Male	176	75	24.21229339	120	80	70	120	145	6.7	2.37	178	109	43	130	0.96	124	9.1	1.8	NA	Moderate	No	No	No	No	Vegetarian	Yes	Yes	0	1	6-9 hours	NO	No	NO	No	NO	No	Non-Overweight	No	No	Non-Diabetes	normal [<0.5-5]	normal [5-12]	normal [80-220]	>=2	impaired[100-126]	prediabetes[140-200]
294	294	40	Male	167	68	24.38237298	120	70	70	130	180	6	2.4	220	130	50	160	0.5	140	6	3	NA	Moderate	No	Yes	Yes	Occasional	Non-vegetarian	No	Yes	1	1	6-9 hours	NO	No	NO	No	NO	No	Non-Overweight	No	No	Non-Diabetes	normal [<0.5-5]	normal [5-12]	normal [80-220]	>=2	diabetes[>=126]	prediabetes[140-200]
295	295	43	Male	155	78	32.46618106	120	80	70	104	118	6	2.43	144	91	31	168	0.82	122	5	3.85	NA	Moderate	No	No	No	No	Non-vegetarian	Yes	Yes	0	1	6-9 hours	NO	No	NO	No	NO	No	Overweight	No	Yes	Non-Diabetes	normal [<0.5-5]	normal [5-12]	normal [80-220]	>=2	impaired[100-126]	normal< [140]
296	296	37	Male	172	87	29.40778799	140	90	70	NA	360	9.2	2.44	167	106.7	34.9	127	1.02	89	7	1.55	NA	Sedentary	No	No	No	No	Vegetarian	Unknown	No	3	5	<6 hours	YES	Yes	NO	No	NO	No	Overweight	No	No	Diabetes	normal [<0.5-5]	normal [5-12]	normal [80-220]	>=2	NA	diabetes[>=200]
297	297	70	Female	154	61	25.72103221	130	90	90	123	290	9.7	2.89	144	100	38	130	0.86	130	7.89	2.75	NA	Moderate	No	Yes	No	No	Vegetarian	Yes	Yes	1	1	<6 hours	NO	No	NO	No	NO	No	Overweight	No	No	Diabetes	normal [<0.5-5]	normal [5-12]	normal [80-220]	>=2	impaired[100-126]	diabetes[>=200]
298	298	47	Male	177	80	25.53544639	130	80	70	142	252	6.8	2.49	172	125	37	181	0.82	133	6.7	4.2	NA	Moderate	No	No	Yes	Occasional	Non-vegetarian	Unknown	Unknown	0	6	6-9 hours	NO	No	NO	No	NO	No	Overweight	No	No	Diabetes	normal [<0.5-5]	normal [5-12]	normal [80-220]	>=2	diabetes[>=126]	diabetes[>=200]
299	299	70	Male	170	70	24.22145329	148	95	94	162	261	8.5	3.61	121	55	99	275	3.5	121	7.68	4.99	NA	Moderate	Yes	Yes	No	No	Non-vegetarian	Unknown	Yes	2	3	6-9 hours	YES	Yes	YES	Yes	NO	No	Non-Overweight	No	No	Diabetes	normal [<0.5-5]	normal [5-12]	normal [80-220]	>=2	diabetes[>=126]	diabetes[>=200]
300	300	70	Female	132	54	30.99173554	130	85	92	100	200	6	1.35	229	169	37	251	0.64	113.19	10	1.35	NA	Sedentary	No	No	No	No	Vegetarian	Yes	Yes	1	3	6-9 hours	NO	No	NO	No	NO	No	Overweight	No	Yes	Non-Diabetes	normal [<0.5-5]	normal [5-12]	normal [80-220]	0.5-2.0	impaired[100-126]	diabetes[>=200]
301	301	69	Female	169	80	28.01022373	120	79	68	99	140	6.2	1.38	131	207	99	122	3.9	122	10.9	8.5	NA	Moderate	No	No	No	No	Non-vegetarian	Yes	Yes	0	0	6-9 hours	NO	No	NO	No	NO	No	Overweight	No	No	Non-Diabetes	increased[>=5]	normal [5-12]	normal [80-220]	0.5-2.0	normal[70-100]	prediabetes[140-200]
302	302	69	Female	169	80	28.01022373	120	79	66	99	218	11.9	3.26	430	91	99	294	4.8	109	9.6	2.3	NA	Moderate	No	No	No	No	Vegetarian	Yes	Yes	0	0	6-9 hours	NO	No	NO	No	NO	No	Overweight	No	No	Diabetes	normal [<0.5-5]	normal [5-12]	normal [80-220]	>=2	normal[70-100]	diabetes[>=200]
303	303	69	Female	172	54	18.25310979	130	81	78	125	156	6	2.04	134	44.9	32.4	285.8	0.8	80.22	6.82	1.74	NA	Moderate	No	No	No	No	Vegetarian	Yes	Yes	1	3	6-9 hours	NO	No	NO	No	NO	No	Non-Overweight	No	No	Non-Diabetes	normal [<0.5-5]	normal [5-12]	normal [80-220]	>=2	impaired[100-126]	prediabetes[140-200]
304	304	69	Female	156	70	28.76397107	126	82	81	120	202	7.4	3.48	140	72.8	45	111	0.8	119	10.35	2.25	NA	Moderate	No	No	No	No	Vegetarian	Unknown	Unknown	0	2	6-9 hours	NO	No	NO	No	NO	No	Overweight	No	No	Diabetes	normal [<0.5-5]	normal [5-12]	normal [80-220]	>=2	impaired[100-126]	diabetes[>=200]
305	305	77	Male	171	55	18.80920625	146	85	70	91	122	5.9	2.8	135	89	55	89	0.73	108	7.5	3.98	NA	Moderate	No	No	Yes	Occasional	Non-vegetarian	No	No	1	3	6-9 hours	YES	Yes	NO	No	NO	No	Non-Overweight	No	No	Non-Diabetes	normal [<0.5-5]	normal [5-12]	normal [80-220]	>=2	normal[70-100]	normal< [140]
306	306	63	Male	167	87	31.19509484	130	80	70	NA	323	14.3	2.81	205	138	40	243	0.66	105.5	10.6	4.24	NA	Moderate	No	No	No	No	Vegetarian	Yes	Yes	1	2	6-9 hours	NO	No	NO	No	NO	No	Overweight	No	Yes	Diabetes	normal [<0.5-5]	normal [5-12]	normal [80-220]	>=2	NA	diabetes[>=200]
307	307	47	Male	162	79	30.10211858	112	72	70	135	420	11.5	2.88	214	157	48	132	0.8	115.5	10.1	4.09	NA	Moderate	No	No	No	No	Non-vegetarian	No	Yes	1	1	6-9 hours	NO	No	NO	No	NO	No	Overweight	No	Yes	Diabetes	normal [<0.5-5]	normal [5-12]	normal [80-220]	>=2	diabetes[>=126]	diabetes[>=200]
308	308	75	Male	169	59	20.65754	130	80	70	101	129	6.4	2.98	230	162.6	35	162	0.49	106	9.41	5.04	NA	Moderate	No	No	No	No	Non-vegetarian	No	Yes	0	2	6-9 hours	YES	Yes	YES	Yes	NO	No	Non-Overweight	No	No	Non-Diabetes	increased[>=5]	normal [5-12]	normal [80-220]	>=2	impaired[100-126]	normal< [140]
309	309	68	Male	155	65	27.05515088	147	100	70	NA	272	13	3	144	78	41	253	0.95	103	5	2	NA	Moderate	No	No	No	No	Non-vegetarian	No	No	0	4	6-9 hours	NO	No	NO	No	NO	No	Overweight	No	No	Diabetes	normal [<0.5-5]	normal [5-12]	normal [80-220]	>=2	NA	diabetes[>=200]
310	310	69	Male	176	86	27.76342975	122	78	80	106	177	5.9	1.78	117	92	30	220	0.72	122.94	7.4	4.49	NA	Moderate	Yes	Yes	Yes	Occasional	Non-vegetarian	No	No	0	1	<6 hours	NO	No	NO	No	NO	No	Overweight	No	No	Non-Diabetes	normal [<0.5-5]	normal [5-12]	normal [80-220]	0.5-2.0	impaired[100-126]	prediabetes[140-200]
311	311	69	Male	162	62	23.62444749	120	90	80	NA	400	9.9	3.26	155	106	51	74	0.57	150	9.71	1.04	NA	Moderate	Yes	Yes	No	No	Vegetarian	Yes	Yes	1	3	6-9 hours	NO	No	NO	No	NO	No	Non-Overweight	No	No	Diabetes	normal [<0.5-5]	normal [5-12]	normal [80-220]	>=2	NA	diabetes[>=200]
312	312	69	Female	150	58	25.77777778	120	80	86	131	131.24	6.2	1.89	116	60.8	74	66	0.7	127	8.53	0.73	NA	Moderate	No	No	Yes	Occasional	Non-vegetarian	Yes	Yes	1	2	6-9 hours	NO	No	NO	No	NO	No	Overweight	No	No	Non-Diabetes	normal [<0.5-5]	normal [5-12]	normal [80-220]	0.5-2.0	diabetes[>=126]	normal< [140]
313	313	29	Male	190	70	19.39058172	120	90	70	100	180	5.7	3.07	146	91	102	82	1.46	134	8.27	1.34	NA	Moderate	No	No	No	No	Vegetarian	Yes	Yes	2	3	6-9 hours	YES	Yes	NO	No	Yes	Yes	Non-Overweight	No	No	Non-Diabetes	normal [<0.5-5]	normal [5-12]	normal [80-220]	>=2	impaired[100-126]	prediabetes[140-200]
314	314	68	Male	160	87	33.984375	130	80	84	109	168	6.5	2.3	200	88	45	178	0.89	127	8.99	2.76	NA	Sedentary	Ex-smoker	Yes	No	No	Non-vegetarian	Unknown	Yes	1	5	<6 hours	NO	No	YES	Yes	NO	No	Overweight	No	Yes	Non-Diabetes	normal [<0.5-5]	normal [5-12]	normal [80-220]	>=2	impaired[100-126]	prediabetes[140-200]
315	315	54	Male	173	72	24.05693475	110	70	70	169	204	7.9	3.13	162	111	35	144	0.47	130	8.75	4.23	NA	Moderate	No	No	No	No	Non-vegetarian	Yes	No	0	7	6-9 hours	NO	No	NO	No	NO	No	Non-Overweight	No	No	Diabetes	normal [<0.5-5]	normal [5-12]	normal [80-220]	>=2	diabetes[>=126]	diabetes[>=200]
316	316	50	Male	156	68	27.94214333	140	88	70	90	180	6.43	3.23	130	176	42	110	0.77	95	6.89	1.79	NA	Sedentary	No	No	No	No	Vegetarian	No	No	1	1	6-9 hours	NO	No	NO	No	NO	No	Overweight	No	No	Non-Diabetes	normal [<0.5-5]	normal [5-12]	normal [80-220]	>=2	normal[70-100]	prediabetes[140-200]
317	317	68	Male	168	82	29.05328798	146	80	78	NA	276	10.9	2.42	170	81	27	586	0.78	105.24	5.7	0.69	NA	Sedentary	Yes	Yes	Yes	Occasional	Non-vegetarian	Unknown	Unknown	0	2	6-9 hours	NO	No	NO	No	NO	No	Overweight	No	No	Diabetes	normal [<0.5-5]	normal [5-12]	normal [80-220]	>=2	NA	diabetes[>=200]
318	318	70	Male	167	68	24.38237298	135	87	67	124	246	7.8	5.99	190	113	29	250	0.89	116.4	8.42	3.1	NA	Heavy	No	Yes	No	No	Non-vegetarian	Unknown	Yes	2	3	6-9 hours	NO	No	NO	No	NO	No	Non-Overweight	No	No	Diabetes	normal [<0.5-5]	normal [5-12]	normal [80-220]	>=2	impaired[100-126]	diabetes[>=200]
319	319	69	Female	162	65	24.76756592	132	88	88	166	277	9	2.1	199	144	35	158	2.4	133	6.6	3.9	NA	Moderate	No	No	No	No	Non-vegetarian	Yes	Yes	1	1	6-9 hours	NO	No	NO	No	NO	No	Non-Overweight	No	No	Diabetes	normal [<0.5-5]	normal [5-12]	normal [80-220]	>=2	diabetes[>=126]	diabetes[>=200]
320	320	30	Male	175	82	26.7755102	110	70	70	110	180	7.8	3.35	107	56	49	75	0.93	102	7.46	2.97	NA	Moderate	No	No	No	No	Vegetarian	No	Yes	1	1	6-9 hours	NO	No	NO	No	NO	No	Overweight	No	No	Non-Diabetes	normal [<0.5-5]	normal [5-12]	normal [80-220]	>=2	impaired[100-126]	prediabetes[140-200]
321	321	50	Male	170	67	23.183391	110	70	70	110	180	7.8	3.35	107	56	49	75	0.93	102	7.46	2.97	NA	Moderate	No	No	No	No	Vegetarian	No	Yes	1	1	6-9 hours	NO	No	NO	No	NO	No	Non-Overweight	No	No	Non-Diabetes	normal [<0.5-5]	normal [5-12]	normal [80-220]	>=2	impaired[100-126]	prediabetes[140-200]
322	322	63	Male	134	79	43.99643573	140	90	70	107	120	6.3	3.38	153	100	37	172	0.91	164	8.22	0.76	NA	Moderate	No	No	No	No	Vegetarian	No	No	1	3	6-9 hours	YES	Yes	NO	No	NO	No	Overweight	Yes	Yes	Non-Diabetes	normal [<0.5-5]	normal [5-12]	normal [80-220]	>=2	impaired[100-126]	normal< [140]
323	323	55	Male	177	70	22.34351559	120	70	70	101	134	6.7	3.4	194	138	30	183	0.66	145.3	9.61	2.76	NA	Moderate	No	No	No	No	Non-vegetarian	Yes	Yes	0	1	6-9 hours	NO	No	NO	No	NO	No	Non-Overweight	No	No	Non-Diabetes	normal [<0.5-5]	normal [5-12]	normal [80-220]	>=2	impaired[100-126]	normal< [140]
324	324	69	Female	136	51	27.57352941	120	80	89	NA	322	12.2	2.27	241	183	46	130	0.71	112	7.6	1.57	NA	Moderate	No	No	No	No	Vegetarian	No	Yes	1	2	6-9 hours	NO	No	NO	No	NO	No	Overweight	No	No	Diabetes	normal [<0.5-5]	normal [5-12]	normal [80-220]	>=2	NA	diabetes[>=200]
325	325	52	Male	175	84.8	27.68979592	140	86	70	186	303	9.5	3.45	199	137	34	267	0.71	136	7.93	1.74	NA	Sedentary	No	No	No	No	Non-vegetarian	Yes	No	0	5	6-9 hours	NO	No	NO	No	NO	No	Overweight	No	No	Diabetes	normal [<0.5-5]	normal [5-12]	normal [80-220]	>=2	diabetes[>=126]	diabetes[>=200]
326	326	68	Male	152	60	25.96952909	120	80	98	134	190	6.4	1.45	145	144	45	200	0.56	98	7.76	0.89	NA	Heavy	Yes	Yes	Yes	Occasional	Vegetarian	No	Yes	0	0	6-9 hours	NO	No	NO	No	NO	No	Overweight	No	No	Non-Diabetes	normal [<0.5-5]	normal [5-12]	normal [80-220]	0.5-2.0	diabetes[>=126]	prediabetes[140-200]
327	327	39	Male	177	76	24.25867407	120	80	70	135	340	12.6	3.5	242	151.4	53	188	1.38	88.5	6.56	1.01	NA	Moderate	No	No	No	No	Vegetarian	No	Yes	0	3	6-9 hours	NO	No	NO	No	NO	No	Non-Overweight	No	No	Diabetes	normal [<0.5-5]	normal [5-12]	normal [80-220]	>=2	diabetes[>=126]	diabetes[>=200]
328	328	41	Male	171	76	25.99090318	130	85	70	127	184	7.66	3.5	158	185	44	108	0.79	110	7.64	1.58	NA	Moderate	No	No	No	No	Vegetarian	No	No	1	1	6-9 hours	NO	No	NO	No	NO	No	Overweight	No	No	Non-Diabetes	normal [<0.5-5]	normal [5-12]	normal [80-220]	>=2	diabetes[>=126]	prediabetes[140-200]
329	329	58	Male	163	65	24.4646016	135	90	70	141	285	7	3.5	125	64	35	130	0.98	129	10.1	1.62	NA	Moderate	No	Yes	No	No	Vegetarian	No	No	1	3	6-9 hours	YES	Yes	NO	No	NO	No	Non-Overweight	No	No	Diabetes	normal [<0.5-5]	normal [5-12]	normal [80-220]	>=2	diabetes[>=126]	diabetes[>=200]
330	330	68	Male	178	87	27.45865421	124	96	98	150	201	6.3	1.95	93	70	28.5	135	0.52	163	11.9	0.52	NA	Sedentary	Yes	Yes	No	No	Vegetarian	Yes	Yes	0	8	<6 hours	NO	No	NO	No	NO	No	Overweight	No	No	Diabetes	normal [<0.5-5]	normal [5-12]	normal [80-220]	0.5-2.0	diabetes[>=126]	diabetes[>=200]
331	331	39	Male	155	56	23.30905307	118	80	70	129	138	12.1	3.56	186	107.6	36	212	0.9	99.2	7.79	4.87	NA	Moderate	No	No	No	No	Vegetarian	No	No	2	3	6-9 hours	NO	No	NO	No	NO	No	Non-Overweight	No	No	Non-Diabetes	normal [<0.5-5]	normal [5-12]	normal [80-220]	>=2	diabetes[>=126]	normal< [140]
332	332	52	Male	151	76	33.33187141	120	80	70	120	157.1	7.1	3.6	185	128	40	106	1.04	86.43	5.79	2.77	NA	Moderate	No	No	No	No	Vegetarian	Yes	Yes	0	0	6-9 hours	NO	No	NO	No	NO	No	Overweight	No	Yes	Non-Diabetes	normal [<0.5-5]	normal [5-12]	normal [80-220]	>=2	impaired[100-126]	prediabetes[140-200]
333	333	39	Male	163	91	34.25044224	146	90	70	125	157	6.6	3.6	212	127	39	399	0.92	118	7.69	3.05	NA	Heavy	No	No	Yes	Occasional	Non-vegetarian	No	Yes	0	4	6-9 hours	NO	No	NO	No	NO	No	Overweight	No	Yes	Non-Diabetes	normal [<0.5-5]	normal [5-12]	normal [80-220]	>=2	impaired[100-126]	prediabetes[140-200]
334	334	35	Male	156	65	26.70940171	120	80	70	NA	384	11.7	3.79	550	81	28	50	0.53	170.1	8.59	3.92	NA	Heavy	No	No	No	No	Non-vegetarian	No	No	0	0	<6 hours	NO	No	NO	No	NO	No	Overweight	No	No	Diabetes	normal [<0.5-5]	normal [5-12]	normal [80-220]	>=2	NA	diabetes[>=200]
335	335	67	Male	155	76	31.63371488	130	90	65	NA	339	10.7	0.97	306	94.6	43.8	838	1.36	75	5.2	1.8	NA	Sedentary	Yes	Yes	Yes	Regular	Vegetarian	Yes	Yes	1	2	6-9 hours	YES	Yes	NO	No	NO	No	Overweight	No	Yes	Diabetes	normal [<0.5-5]	normal [5-12]	decreased [<80]	0.5-2.0	NA	diabetes[>=200]
336	336	67	Male	168	82	29.05328798	122	76	69	143	204	8.4	1.57	161	105	39	78	1.01	97	9.4	1.17	NA	Sedentary	Yes	Yes	Yes	Regular	Non-vegetarian	No	No	0	2	6-9 hours	NO	No	NO	No	NO	No	Overweight	No	No	Diabetes	normal [<0.5-5]	normal [5-12]	normal [80-220]	0.5-2.0	diabetes[>=126]	diabetes[>=200]
337	337	45	Male	165	71	26.07897153	120	80	70	100	101	10.1	3.89	167	92	33	296	0.62	171.4	11	1.88	NA	Sedentary	No	No	No	No	Non-vegetarian	No	No	0	5	6-9 hours	NO	No	NO	No	NO	No	Overweight	No	No	Non-Diabetes	normal [<0.5-5]	normal [5-12]	normal [80-220]	>=2	impaired[100-126]	normal< [140]
338	338	69	Female	133	56	31.6580926	129	85	78	137	191	8.2	3.9	147	84	37	79	1.38	73	4.19	2.1	NA	Sedentary	No	No	No	No	Non-vegetarian	Yes	No	0	2	6-9 hours	NO	No	NO	No	NO	No	Overweight	No	Yes	Non-Diabetes	normal [<0.5-5]	decreased [<5]	decreased [<80]	>=2	diabetes[>=126]	prediabetes[140-200]
339	339	52	Male	169	80	28.01022373	140	90	70	178	350	8.8	3.96	155	92	55	91	1.76	93.5	7.92	2.05	NA	Heavy	No	No	No	No	Vegetarian	No	Yes	0	1	6-9 hours	NO	No	NO	No	NO	No	Overweight	No	No	Diabetes	normal [<0.5-5]	normal [5-12]	normal [80-220]	>=2	diabetes[>=126]	diabetes[>=200]
340	340	66	Male	182	75	22.64219297	144	100	70	NA	355	9.7	1.74	248	160.4	44	218	0.59	95	8.78	3.42	NA	Moderate	Yes	Yes	No	No	Non-vegetarian	Yes	No	1	2	<6 hours	YES	Yes	NO	No	NO	No	Non-Overweight	No	No	Diabetes	normal [<0.5-5]	normal [5-12]	normal [80-220]	0.5-2.0	NA	diabetes[>=200]
341	341	53	Male	167	86	30.83653053	140	90	70	142	145	6.4	4.03	249	131	28	535	1.01	123	6.88	1.98	NA	Moderate	No	No	No	No	Vegetarian	Yes	Yes	1	3	6-9 hours	YES	Yes	NO	No	NO	No	Overweight	No	Yes	Non-Diabetes	normal [<0.5-5]	normal [5-12]	normal [80-220]	>=2	diabetes[>=126]	prediabetes[140-200]
342	342	69	Female	162	67	25.52964487	130	70	78	115	206	8	6	166	109	42	290	0.87	134	7	3	NA	Moderate	No	No	No	No	Vegetarian	No	No	0	2	6-9 hours	YES	Yes	NO	No	NO	No	Overweight	No	No	Diabetes	normal [<0.5-5]	normal [5-12]	normal [80-220]	>=2	impaired[100-126]	diabetes[>=200]
343	343	30	Male	154	80	33.73250126	130	80	70	101	140	9	4.48	146	69.6	44	162	0.56	108	7.34	2.59	NA	Moderate	No	No	No	No	Vegetarian	No	No	0	2	6-9 hours	NO	No	NO	No	NO	No	Overweight	No	Yes	Non-Diabetes	normal [<0.5-5]	normal [5-12]	normal [80-220]	>=2	impaired[100-126]	prediabetes[140-200]
344	344	69	Female	130	70	41.42011834	120	80	80	126	180	6	0.81	127	85	34	57	0.79	150	8.53	9.06	NA	Moderate	No	No	No	No	Non-vegetarian	No	No	2	5	6-9 hours	NO	No	NO	No	NO	No	Overweight	Yes	Yes	Non-Diabetes	increased[>=5]	normal [5-12]	normal [80-220]	0.5-2.0	diabetes[>=126]	prediabetes[140-200]
345	345	69	Female	155	50	20.81165453	120	80	82	115	158	6.8	2.98	192	119	59	130	0.59	145	8.58	1.35	NA	Moderate	No	No	No	No	Vegetarian	No	No	0	0	6-9 hours	NO	No	NO	No	NO	No	Non-Overweight	No	No	Non-Diabetes	normal [<0.5-5]	normal [5-12]	normal [80-220]	>=2	impaired[100-126]	prediabetes[140-200]
346	346	69	Female	170	52	17.99307958	130	90	88	185	280	10.1	1.8	170	125	40	120	1	112	5.3	2.5	NA	Moderate	No	Yes	No	No	Non-vegetarian	No	Yes	1	2	6-9 hours	YES	Yes	NO	No	Yes	Yes	Non-Overweight	No	No	Diabetes	normal [<0.5-5]	normal [5-12]	normal [80-220]	0.5-2.0	diabetes[>=126]	diabetes[>=200]
347	347	49	Male	178	80	25.2493372	120	80	70	99	130	5.6	5.21	114	112	80	40	0.61	123	8.4	1.8	NA	Moderate	No	No	No	No	Non-vegetarian	Yes	Yes	0	0	6-9 hours	NO	No	NO	No	NO	No	Overweight	No	No	Non-Diabetes	normal [<0.5-5]	normal [5-12]	normal [80-220]	>=2	normal[70-100]	normal< [140]
348	348	77	Male	143	62	30.31933102	120	80	70	121	190	5.2	5.39	189	131	43	174	0.77	98.6	6.54	0.96	NA	Moderate	No	No	No	No	Vegetarian	No	No	0	0	6-9 hours	NO	No	NO	No	NO	No	Overweight	No	Yes	Non-Diabetes	normal [<0.5-5]	normal [5-12]	normal [80-220]	>=2	impaired[100-126]	prediabetes[140-200]
349	349	66	Male	167	78	27.96801606	120	80	70	121	190	5.2	5.39	189	131	43	174	0.77	98.6	6.54	0.96	NA	Moderate	No	No	No	No	Vegetarian	No	No	0	0	6-9 hours	NO	No	NO	No	NO	No	Overweight	No	No	Non-Diabetes	normal [<0.5-5]	normal [5-12]	normal [80-220]	>=2	impaired[100-126]	prediabetes[140-200]
350	350	69	Female	168	78	27.63605442	130	89	93	149	177.2	7.8	2.22	168	113	100	137	0.5	155.4	10.95	0.96	NA	Heavy	No	No	No	No	Non-vegetarian	No	No	1	1	6-9 hours	NO	No	NO	No	NO	No	Overweight	No	No	Non-Diabetes	normal [<0.5-5]	normal [5-12]	normal [80-220]	>=2	diabetes[>=126]	prediabetes[140-200]
351	351	28	Male	165	65	23.87511478	120	80	70	NA	425	8.7	5.81	186	110	30	473	1.42	99.5	6.27	7.81	NA	Moderate	No	No	No	No	Non-vegetarian	Yes	No	0	2	6-9 hours	NO	No	NO	No	NO	No	Non-Overweight	No	No	Diabetes	increased[>=5]	normal [5-12]	normal [80-220]	>=2	NA	diabetes[>=200]
352	352	69	Female	145	81	38.5255648	123	80	98	NA	336	12	2.79	157	94	40	157	0.9	196.4	10.5	1.68	NA	Sedentary	No	No	No	No	Non-vegetarian	Yes	No	1	1	6-9 hours	NO	No	NO	No	NO	No	Overweight	Yes	Yes	Diabetes	normal [<0.5-5]	normal [5-12]	normal [80-220]	>=2	NA	diabetes[>=200]
353	353	68	Female	145	56	26.63495838	137	97	66	105	132	7.9	2.42	120	71	67	104	0.78	175.6	9.81	3.94	NA	Heavy	No	No	Yes	Regular	Non-vegetarian	Yes	No	2	5	6-9 hours	NO	No	NO	No	NO	No	Overweight	No	No	Non-Diabetes	normal [<0.5-5]	normal [5-12]	normal [80-220]	>=2	impaired[100-126]	normal< [140]
354	354	40	Male	169	80	28.01022373	120	80	70	134	212	8.9	7.19	201	106	33	172.64552	1.66	94.9	6.81	2.05	NA	Moderate	No	No	No	No	Vegetarian	No	No	0	4	6-9 hours	NO	No	NO	No	NO	No	Overweight	No	No	Diabetes	normal [<0.5-5]	normal [5-12]	normal [80-220]	>=2	diabetes[>=126]	diabetes[>=200]
355	355	68	Female	150	67	29.77777778	138	86	86	114	154	5.7	3.09	206	139	41	151	1.02	82.46	5.82	1.43	NA	Moderate	No	No	No	No	Non-vegetarian	No	No	0	2	6-9 hours	NO	No	NO	No	NO	No	Overweight	No	No	Non-Diabetes	normal [<0.5-5]	normal [5-12]	normal [80-220]	>=2	impaired[100-126]	prediabetes[140-200]
356	356	48	Male	172	88	29.74580855	123	80	70	NA	213	10.4	8.42	154	86.2	30	189	1.43	97.9	12	5.6	NA	Moderate	No	No	No	No	Vegetarian	Unknown	Unknown	2	4	6-9 hours	NO	No	NO	No	NO	No	Overweight	No	No	Diabetes	increased[>=5]	increased[>=12]	normal [80-220]	>=2	NA	diabetes[>=200]
357	357	58	Male	165	71	26.07897153	125	78	70	150	203	10	9	95	81	42	180	2	90	5	2	NA	Moderate	No	Yes	No	No	Non-vegetarian	Unknown	Unknown	2	4	6-9 hours	NO	No	NO	No	NO	No	Overweight	No	No	Diabetes	normal [<0.5-5]	normal [5-12]	normal [80-220]	>=2	diabetes[>=126]	diabetes[>=200]
358	358	66	Male	162	62	23.62444749	128	85	77	100	140	7	3	160	100	77	130	1	110	6	3	NA	Moderate	Yes	Yes	No	No	Vegetarian	Yes	Yes	0	0	6-9 hours	NO	No	NO	No	NO	No	Non-Overweight	No	No	Non-Diabetes	normal [<0.5-5]	normal [5-12]	normal [80-220]	>=2	impaired[100-126]	prediabetes[140-200]
359	359	68	Female	164	66	24.5389649	130	90	90	101	122	7.7	2.71	177	123	49	88	0.79	140	6.89	3.57	NA	Moderate	No	No	No	No	Vegetarian	Yes	Yes	0	3	6-9 hours	NO	No	NO	No	NO	No	Non-Overweight	No	No	Non-Diabetes	normal [<0.5-5]	normal [5-12]	normal [80-220]	>=2	impaired[100-126]	normal< [140]
360	360	68	Female	155	60	24.97398543	150	90	72	131	162	7.3	12	165	80	30	40	1.2	140	4	3	NA	Moderate	No	No	No	No	Non-vegetarian	Unknown	Unknown	2	1	6-9 hours	NO	No	NO	No	NO	No	Non-Overweight	No	No	Non-Diabetes	normal [<0.5-5]	decreased [<5]	normal [80-220]	>=2	diabetes[>=126]	prediabetes[140-200]
361	361	68	Female	158	70	28.04037814	120	80	75	86	200	5.4	2.55	157	109	51	81	0.77	115.2	5.52	1.866	NA	Sedentary	No	No	No	No	Non-vegetarian	Yes	No	0	0	>9 hours	NO	No	NO	No	NO	No	Overweight	No	No	Non-Diabetes	normal [<0.5-5]	normal [5-12]	normal [80-220]	>=2	normal[70-100]	diabetes[>=200]
362	362	68	Female	151	56	24.5603263	135	90	76	149	230	7.8	1.55	175	106	45	227	0.92	83.69	8.5	2.01	NA	Moderate	No	No	No	No	Non-vegetarian	No	Yes	1	3	6-9 hours	YES	Yes	YES	Yes	NO	No	Non-Overweight	No	No	Diabetes	normal [<0.5-5]	normal [5-12]	normal [80-220]	0.5-2.0	diabetes[>=126]	diabetes[>=200]
363	363	68	Female	168	60	21.2585034	120	80	80	90	180	5.6	1.58	224	112.7	38.7	363	0.84	134	9.3	0.42	NA	Moderate	No	No	No	No	Vegetarian	No	No	1	2	6-9 hours	NO	No	NO	No	NO	No	Non-Overweight	No	No	Non-Diabetes	decreased [<0.5]	normal [5-12]	normal [80-220]	0.5-2.0	normal[70-100]	prediabetes[140-200]
364	364	68	Female	152	54	23.37257618	110	80	80	80	130	6.8	3.5	141	74	53	67	0.69	124	11.1	0.6	NA	Moderate	No	No	No	No	Non-vegetarian	No	Yes	0	1	6-9 hours	NO	No	NO	No	NO	No	Non-Overweight	No	No	Non-Diabetes	normal [<0.5-5]	normal [5-12]	normal [80-220]	>=2	normal[70-100]	normal< [140]
365	365	66	Male	160	70	27.34375	118	75	78	166	310	9.3	1.43	293	176	40	200	0.78	133.31	8.9	2.39	NA	Sedentary	Yes	No	No	No	Vegetarian	No	Yes	1	2	6-9 hours	NO	No	NO	No	NO	No	Overweight	No	No	Diabetes	normal [<0.5-5]	normal [5-12]	normal [80-220]	0.5-2.0	diabetes[>=126]	diabetes[>=200]
366	366	68	Female	163	75	28.22838647	130	70	82	128	122	6	6.75	205	115	78	74	0.62	117	8.37	0.9	NA	Moderate	No	No	No	No	Vegetarian	No	No	0	2	6-9 hours	NO	No	NO	No	NO	No	Overweight	No	No	Non-Diabetes	normal [<0.5-5]	normal [5-12]	normal [80-220]	>=2	diabetes[>=126]	normal< [140]
367	367	68	Female	175	85	27.75510204	123	84	84	100	123	6.3	0.9	156	65	52	223	0.99	70	9	2.54	NA	Moderate	No	No	No	No	Non-vegetarian	Yes	Yes	1	1	<6 hours	YES	Yes	YES	Yes	NO	No	Overweight	No	No	Non-Diabetes	normal [<0.5-5]	normal [5-12]	decreased [<80]	0.5-2.0	impaired[100-126]	normal< [140]
368	368	68	Female	175	72	23.51020408	125	85	84	133	170	5.6	2.26	180	98.8	57	121	0.52	108	7.22	2	NA	Moderate	No	No	No	No	Non-vegetarian	No	No	0	2	6-9 hours	NO	No	NO	No	NO	No	Non-Overweight	No	No	Non-Diabetes	normal [<0.5-5]	normal [5-12]	normal [80-220]	>=2	diabetes[>=126]	prediabetes[140-200]
369	369	68	Female	168	74	26.21882086	121	79	88	135	220	9.3	0.92	210	131	23	295	0.99	124	11	6.8	NA	Moderate	No	No	No	No	Non-vegetarian	Yes	No	0	2	6-9 hours	NO	No	NO	No	NO	No	Overweight	No	No	Diabetes	increased[>=5]	normal [5-12]	normal [80-220]	0.5-2.0	diabetes[>=126]	diabetes[>=200]
370	370	68	Female	164	48	17.84651993	120	80	88	110	137	6.2	2.37	131	166	99	44	0.95	108	8.9	1.04	NA	Moderate	No	No	No	No	Non-vegetarian	Yes	Yes	0	0	6-9 hours	NO	No	NO	No	NO	No	Non-Overweight	No	No	Non-Diabetes	normal [<0.5-5]	normal [5-12]	normal [80-220]	>=2	impaired[100-126]	normal< [140]
371	371	68	Female	158	73	29.24210864	131	80	90	NA	416	12.6	1.43	243	203	40	251	0.6	92.3	6.91	1.54	NA	Moderate	No	No	No	No	Non-vegetarian	Yes	Yes	1	2	6-9 hours	NO	No	NO	No	NO	No	Overweight	No	No	Diabetes	normal [<0.5-5]	normal [5-12]	normal [80-220]	0.5-2.0	NA	diabetes[>=200]
372	372	70	Male	174	94	31.04769454	120	80	88	116	149	5.6	3.49	150	103	31	225	0.81	155.62	8.1	2.56	NA	Sedentary	No	No	No	No	Vegetarian	Yes	Yes	0	3	6-9 hours	NO	No	NO	No	NO	No	Overweight	No	Yes	Non-Diabetes	normal [<0.5-5]	normal [5-12]	normal [80-220]	>=2	impaired[100-126]	prediabetes[140-200]
373	373	70	Male	172	68	22.98539751	164	86	89	125	185	17.6	0.98	216	136	36	201	0.96	129.9	10.3	1.69	NA	Sedentary	No	No	No	No	Vegetarian	No	Unknown	0	2	>9 hours	YES	Yes	NO	No	NO	No	Non-Overweight	No	No	Non-Diabetes	normal [<0.5-5]	normal [5-12]	normal [80-220]	0.5-2.0	impaired[100-126]	prediabetes[140-200]
374	374	70	Male	168	70	24.8015873	130	70	90	120	240	7.5	1.25	650	45	65	77	0.77	158	11	2	NA	Sedentary	No	Yes	No	No	Vegetarian	Yes	Yes	0	3	>9 hours	NO	No	NO	No	NO	No	Non-Overweight	No	No	Diabetes	normal [<0.5-5]	normal [5-12]	normal [80-220]	0.5-2.0	impaired[100-126]	diabetes[>=200]
375	375	68	Female	159	68	26.89767019	140	100	90	144	240	7.2	1.7	100	95	56	90	1.37	130	7.23	1.34	NA	Moderate	No	No	No	No	Vegetarian	Unknown	Unknown	1	4	6-9 hours	NO	No	NO	No	Yes	Yes	Overweight	No	No	Diabetes	normal [<0.5-5]	normal [5-12]	normal [80-220]	0.5-2.0	diabetes[>=126]	diabetes[>=200]
376	376	68	Female	150	66	29.33333333	125	90	91	158	203	9.2	6.78	177	109	35	307	6.78	110	6.04	1.45	NA	Sedentary	No	No	No	No	Vegetarian	No	No	1	1	6-9 hours	YES	Yes	NO	No	NO	No	Overweight	No	No	Diabetes	normal [<0.5-5]	normal [5-12]	normal [80-220]	>=2	diabetes[>=126]	diabetes[>=200]
377	377	68	Female	151	75	32.89329415	130	80	93	157	201	8.4	2.58	141	102	38	144	0.79	142.34	8.5	1.71	NA	Sedentary	No	No	No	No	Non-vegetarian	Unknown	Unknown	2	5	6-9 hours	YES	Yes	YES	Yes	NO	No	Overweight	No	Yes	Diabetes	normal [<0.5-5]	normal [5-12]	normal [80-220]	>=2	diabetes[>=126]	diabetes[>=200]
378	378	68	Female	156	69	28.3530572	120	90	94	195	260	7.8	2.63	193	142	59	102	0.78	139.92	7.9	0.75	NA	Heavy	No	No	No	No	Non-vegetarian	Yes	Yes	0	1	6-9 hours	NO	No	NO	No	NO	No	Overweight	No	No	Diabetes	normal [<0.5-5]	normal [5-12]	normal [80-220]	>=2	diabetes[>=126]	diabetes[>=200]
379	379	70	Male	172	85	28.73174689	132	87	97	190	319	8.5	2.2	220	110	46	152	0.84	99.7	6.68	3.73	NA	Moderate	No	No	Yes	Regular	Non-vegetarian	No	No	1	2	>9 hours	NO	No	NO	No	NO	No	Overweight	No	No	Diabetes	normal [<0.5-5]	normal [5-12]	normal [80-220]	>=2	diabetes[>=126]	diabetes[>=200]
380	380	70	Male	161	71.3	27.50665484	120	80	98	120	199	7.6	1.56	200	90	34	130	1.22	76	6.77	1.23	NA	Heavy	No	No	No	No	Vegetarian	No	No	0	0	6-9 hours	NO	No	NO	No	NO	No	Overweight	No	No	Non-Diabetes	normal [<0.5-5]	normal [5-12]	decreased [<80]	0.5-2.0	impaired[100-126]	prediabetes[140-200]
381	381	70	Male	156	89	36.57133465	110	80	98	157	127	5.3	3.57	162	104	41	140	0.81	92.3	5.07	1.12	NA	Heavy	No	No	Yes	Regular	Non-vegetarian	Yes	Yes	0	0	6-9 hours	NO	No	NO	No	NO	No	Overweight	Yes	Yes	Non-Diabetes	normal [<0.5-5]	normal [5-12]	normal [80-220]	>=2	diabetes[>=126]	normal< [140]
382	382	69	Male	158	60	24.03460984	120	80	70	135	340.8	11.5	3.51	123.54	50.84	25.73	234.85	0.74	86	7.38	2.52	NA	Sedentary	No	Yes	No	No	Vegetarian	No	Yes	2	5	6-9 hours	NO	No	NO	No	NO	No	Non-Overweight	No	No	Diabetes	normal [<0.5-5]	normal [5-12]	normal [80-220]	>=2	diabetes[>=126]	diabetes[>=200]
383	383	67	Female	165	72	26.44628099	129	92	88	101	142	8.1	3.27	189	124	46	117	0.94	100.18	4.6	1.5	NA	Moderate	No	No	No	No	Non-vegetarian	No	No	0	0	6-9 hours	YES	Yes	NO	No	NO	No	Overweight	No	No	Non-Diabetes	normal [<0.5-5]	decreased [<5]	normal [80-220]	>=2	impaired[100-126]	prediabetes[140-200]
384	384	67	Female	156	54	22.18934911	101	70	70	143	350	8.6	1.7	227	139	46	282	1.05	133.11	8.3	1.94	NA	Moderate	No	No	No	No	Non-vegetarian	No	No	0	0	<6 hours	NO	No	NO	No	NO	No	Non-Overweight	No	No	Diabetes	normal [<0.5-5]	normal [5-12]	normal [80-220]	0.5-2.0	diabetes[>=126]	diabetes[>=200]
385	385	67	Female	154	68	28.67262608	126	89	78	143	211	8	2.1	222	111	31	181	4.1	111	5	4.1	NA	Moderate	No	No	No	No	Non-vegetarian	Yes	Yes	0	2	6-9 hours	NO	No	NO	No	NO	No	Overweight	No	No	Diabetes	normal [<0.5-5]	normal [5-12]	normal [80-220]	>=2	diabetes[>=126]	diabetes[>=200]
386	386	67	Female	167	60	21.51385851	110	70	78	184	238	8.7	3.43	159	75.8	48	167	0.92	130	3.3	3.2	NA	Sedentary	No	No	Yes	Occasional	Non-vegetarian	No	Yes	4	4	6-9 hours	YES	Yes	YES	Yes	NO	No	Non-Overweight	No	No	Diabetes	normal [<0.5-5]	decreased [<5]	normal [80-220]	>=2	diabetes[>=126]	diabetes[>=200]
387	387	67	Female	154	68	28.67262608	126	89	72	95	195	7.54	2.22	148	176	40	108	0.92	106	8.24	1.54	NA	Sedentary	No	No	No	No	Vegetarian	No	No	1	1	6-9 hours	NO	No	NO	No	NO	No	Overweight	No	No	Non-Diabetes	normal [<0.5-5]	normal [5-12]	normal [80-220]	>=2	normal[70-100]	prediabetes[140-200]
388	388	69	Male	171	78	26.67487432	135	80	75	108	158	6.5	3.06	134	92	40	95	0.79	111.24	7.5	3.33	NA	Moderate	Ex-smoker	Yes	Yes	Occasional	Vegetarian	No	Yes	0	2	6-9 hours	YES	Yes	NO	No	NO	No	Overweight	No	No	Non-Diabetes	normal [<0.5-5]	normal [5-12]	normal [80-220]	>=2	impaired[100-126]	prediabetes[140-200]
389	389	67	Female	152	62	26.83518006	120	70	78	106	141	6.1	2.07	149	91	36	147	0.5	132	11.2	7.26	NA	Moderate	No	No	No	No	Non-vegetarian	Yes	Yes	1	2	6-9 hours	NO	No	NO	No	NO	No	Overweight	No	No	Non-Diabetes	increased[>=5]	normal [5-12]	normal [80-220]	>=2	impaired[100-126]	prediabetes[140-200]
390	390	69	Male	165	78	28.65013774	120	90	78	88	180	5.1	2.16	152	91	52	80	0.65	101	5.4	5.6	NA	Sedentary	Ex-smoker	Yes	No	No	Vegetarian	Yes	Yes	0	0	6-9 hours	NO	No	NO	No	NO	No	Overweight	No	No	Non-Diabetes	increased[>=5]	normal [5-12]	normal [80-220]	>=2	normal[70-100]	prediabetes[140-200]
391	391	65	Male	161	91	35.10667027	180	90	78	143	420	8.9	2.6	200	170	90	160	1.2	96	9.8	2.5	NA	Moderate	Yes	Yes	Yes	Regular	Non-vegetarian	No	No	0	0	6-9 hours	YES	Yes	NO	No	NO	No	Overweight	Yes	Yes	Diabetes	normal [<0.5-5]	normal [5-12]	normal [80-220]	>=2	diabetes[>=126]	diabetes[>=200]
392	392	67	Female	167	69	24.74093729	120	80	81	121	137	6.4	3.7	237	153	37	276	0.84	100	5.49	0.64	NA	Sedentary	No	No	No	No	Vegetarian	No	No	0	2	6-9 hours	NO	No	NO	No	NO	No	Non-Overweight	No	No	Non-Diabetes	normal [<0.5-5]	normal [5-12]	normal [80-220]	>=2	impaired[100-126]	normal< [140]
393	393	67	Female	150	68	30.22222222	130	86	84	179	317	8.8	2	175	125	32	157	1	124	8	2	NA	Moderate	No	No	No	No	Non-vegetarian	No	No	1	6	6-9 hours	NO	No	NO	No	NO	No	Overweight	No	Yes	Diabetes	normal [<0.5-5]	normal [5-12]	normal [80-220]	>=2	diabetes[>=126]	diabetes[>=200]
394	394	67	Female	158	60	24.03460984	120	78	85	143	141	5.3	2.29	141	84	44	58	1.1	116.9	8.98	2.14	NA	Heavy	No	No	No	No	Non-vegetarian	No	No	0	3	>9 hours	NO	No	NO	No	NO	No	Non-Overweight	No	No	Non-Diabetes	normal [<0.5-5]	normal [5-12]	normal [80-220]	>=2	diabetes[>=126]	prediabetes[140-200]
395	395	58	Male	170	71	24.56747405	114	79	71	NA	424	10.9	1.2	227	177	36	161	4.9	130.32	7.2	1.67	NA	Moderate	No	No	No	No	Vegetarian	No	No	0	0	6-9 hours	NO	No	NO	No	NO	No	Non-Overweight	No	No	Diabetes	normal [<0.5-5]	normal [5-12]	normal [80-220]	0.5-2.0	NA	diabetes[>=200]
396	396	40	Male	165	67	24.6097337	120	70	71	102	142	5.6	1.6	130	109	45	95	0.8	132.12	8.6	2.6	NA	Moderate	No	No	No	No	Vegetarian	No	No	0	2	6-9 hours	NO	No	NO	No	NO	No	Non-Overweight	No	No	Non-Diabetes	normal [<0.5-5]	normal [5-12]	normal [80-220]	0.5-2.0	impaired[100-126]	prediabetes[140-200]
397	397	67	Female	156	54	22.18934911	102	89	89	189	245	8.9	0.92	240	98	100	236	1.24	100	9	3.45	NA	Moderate	No	No	No	No	Non-vegetarian	Yes	Yes	0	0	6-9 hours	NO	No	NO	No	NO	No	Non-Overweight	No	No	Diabetes	normal [<0.5-5]	normal [5-12]	normal [80-220]	0.5-2.0	diabetes[>=126]	diabetes[>=200]
398	398	67	Female	172	78	26.36560303	120	80	92	86	178	8.2	2.85	214	128	33	342	0.99	134.3	10.36	1.935	NA	Moderate	No	No	No	No	Non-vegetarian	No	No	0	0	6-9 hours	NO	No	NO	No	NO	No	Overweight	No	No	Non-Diabetes	normal [<0.5-5]	normal [5-12]	normal [80-220]	>=2	normal[70-100]	prediabetes[140-200]
399	399	67	Female	155	65	27.05515088	110	80	97	159	189	7.4	1.9	175	109	38	158	0.82	134	8.75	0.6	NA	Sedentary	No	No	No	No	Non-vegetarian	Yes	Yes	0	0	6-9 hours	NO	No	NO	No	NO	No	Overweight	No	No	Non-Diabetes	normal [<0.5-5]	normal [5-12]	normal [80-220]	0.5-2.0	diabetes[>=126]	prediabetes[140-200]
400	400	29	Male	165	64	23.50780533	111	77	71	110	125.5	6	1.79	223	135	46	215	0.56	164.9	10.59	5.1	NA	Heavy	No	No	No	No	Non-vegetarian	Yes	Yes	1	1	<6 hours	NO	No	NO	No	NO	No	Non-Overweight	No	No	Non-Diabetes	increased[>=5]	normal [5-12]	normal [80-220]	0.5-2.0	impaired[100-126]	normal< [140]
401	401	38	Male	167	55	19.72103697	118	92	71	122	207	6.8	1.8	198	71	34	183	1.38	107	6.55	2.28	NA	Moderate	No	No	No	No	Vegetarian	No	No	0	1	6-9 hours	NO	No	NO	No	NO	No	Non-Overweight	No	No	Diabetes	normal [<0.5-5]	normal [5-12]	normal [80-220]	0.5-2.0	impaired[100-126]	diabetes[>=200]
402	402	66	Female	155	67	27.88761707	130	80	70	133	330	17.4	2.54	253	158	36	437	0.77	104	10.1	1.7	NA	Sedentary	No	No	No	No	Vegetarian	No	No	0	0	6-9 hours	NO	No	NO	No	NO	No	Overweight	No	No	Diabetes	normal [<0.5-5]	normal [5-12]	normal [80-220]	>=2	diabetes[>=126]	diabetes[>=200]
403	403	40	Male	174	78	25.76298058	133	77	71	111	200.1	8.6	1.82	199	103	27	337	0.67	125.8	9.2	7.76	NA	Moderate	No	No	No	No	Non-vegetarian	Unknown	Unknown	2	6	6-9 hours	NO	No	NO	No	NO	No	Overweight	No	No	Diabetes	increased[>=5]	normal [5-12]	normal [80-220]	0.5-2.0	impaired[100-126]	diabetes[>=200]
404	404	61	Male	155	50	20.81165453	145	91	71	108	151	6.4	1.94	218	137.6	56	122	0.49	128	9.43	1.64	NA	Moderate	No	No	No	No	Non-vegetarian	No	No	1	2	6-9 hours	YES	Yes	NO	No	NO	No	Non-Overweight	No	No	Non-Diabetes	normal [<0.5-5]	normal [5-12]	normal [80-220]	0.5-2.0	impaired[100-126]	prediabetes[140-200]
405	405	58	Male	150	65	28.88888889	122	82	71	135	223	9	2	130	80	28	137	1	130	15	2	NA	Heavy	No	No	No	No	Vegetarian	Yes	No	2	5	6-9 hours	YES	Yes	NO	No	NO	No	Overweight	No	No	Diabetes	normal [<0.5-5]	increased[>=12]	normal [80-220]	>=2	diabetes[>=126]	diabetes[>=200]
406	406	66	Female	157	55	22.31327843	125	90	70	91	140	7.3	1.98	138	88	42	88	0.96	143.92	8.1	5.52	NA	Sedentary	No	No	Yes	Regular	Vegetarian	Yes	Yes	1	2	6-9 hours	NO	No	NO	No	NO	No	Non-Overweight	No	No	Non-Diabetes	increased[>=5]	normal [5-12]	normal [80-220]	0.5-2.0	normal[70-100]	prediabetes[140-200]
407	407	56	Male	172	86	29.06976744	135	78	71	133	143	8.3	2.24	330	92	44	246	0.62	132.2	9.62	2.33	NA	Moderate	No	No	No	No	Non-vegetarian	Yes	No	2	2	<6 hours	NO	No	NO	No	NO	No	Overweight	No	No	Non-Diabetes	normal [<0.5-5]	normal [5-12]	normal [80-220]	>=2	diabetes[>=126]	prediabetes[140-200]
408	408	66	Female	148	58	26.47918188	120	82	72	98	187	5.3	1.4	141	83	60	49	0.63	121	6.32	1.02	NA	Sedentary	No	No	No	No	Vegetarian	Yes	Yes	0	0	>9 hours	NO	No	NO	No	NO	No	Overweight	No	No	Non-Diabetes	normal [<0.5-5]	normal [5-12]	normal [80-220]	0.5-2.0	normal[70-100]	prediabetes[140-200]
409	409	66	Female	165	58	21.30394858	130	90	76	120	340	12.7	3.82	271	175	40	355	1.07	160.6	12.29	1.13	NA	Sedentary	No	No	No	No	Non-vegetarian	Yes	Yes	0	0	>9 hours	NO	No	NO	No	NO	No	Non-Overweight	No	No	Diabetes	normal [<0.5-5]	increased[>=12]	normal [80-220]	>=2	impaired[100-126]	diabetes[>=200]
410	410	49	Male	156	76	31.22945431	120	80	71	114	181	6.7	2.78	230	132	72	131	0.8	102	8.1	6.09	NA	Moderate	No	No	No	No	Non-vegetarian	No	No	1	3	6-9 hours	NO	No	NO	No	NO	No	Overweight	No	Yes	Non-Diabetes	increased[>=5]	normal [5-12]	normal [80-220]	>=2	impaired[100-126]	prediabetes[140-200]
411	411	55	Male	168	78	27.63605442	119	79	71	124	154	8.8	2.84	187	100	36	330	0.68	147	9.46	3.87	NA	Sedentary	No	No	No	No	Vegetarian	Unknown	Unknown	0	2	6-9 hours	NO	No	NO	No	NO	No	Overweight	No	No	Non-Diabetes	normal [<0.5-5]	normal [5-12]	normal [80-220]	>=2	impaired[100-126]	prediabetes[140-200]
412	412	37	Male	177	79	25.21625331	120	80	71	121	173	5.9	2.92	175	109	48	112	0.51	113	6.57	9.19	NA	Moderate	No	No	No	No	Non-vegetarian	No	No	0	4	6-9 hours	NO	No	NO	No	NO	No	Overweight	No	No	Non-Diabetes	increased[>=5]	normal [5-12]	normal [80-220]	>=2	impaired[100-126]	prediabetes[140-200]
413	413	49	Male	178	89	28.08988764	112	65	71	149	213	8.1	3.06	114	64	34	147	0.87	116	8.27	4.08	NA	Moderate	No	No	No	No	Non-vegetarian	Yes	Yes	2	1	6-9 hours	NO	No	NO	No	NO	No	Overweight	No	No	Diabetes	normal [<0.5-5]	normal [5-12]	normal [80-220]	>=2	diabetes[>=126]	diabetes[>=200]
414	414	66	Female	152	66	28.56648199	160	73	76	133	334	9.8	7.69	145	78.9	39.3	1351	1	124	6	3.06	NA	Moderate	No	Yes	Yes	Occasional	Non-vegetarian	Yes	Yes	1	3	6-9 hours	NO	No	NO	No	NO	No	Overweight	No	No	Diabetes	normal [<0.5-5]	normal [5-12]	normal [80-220]	>=2	diabetes[>=126]	diabetes[>=200]
415	415	65	Male	168	95	33.65929705	120	80	71	137.4	138.9	8.3	3.16	181.2	109.08	48.2	119.6	0.56	94.12	9.38	3.14	NA	Moderate	No	No	No	No	Vegetarian	No	No	0	3	6-9 hours	NO	No	NO	No	NO	No	Overweight	No	Yes	Non-Diabetes	normal [<0.5-5]	normal [5-12]	normal [80-220]	>=2	diabetes[>=126]	normal< [140]
416	416	66	Female	143	89	43.52291066	130	87	77	135	194	8.4	4.12	140	88	102	134	0.49	146	7.47	2.35	NA	Heavy	No	No	No	No	Non-vegetarian	Unknown	Unknown	0	1	6-9 hours	NO	No	NO	No	NO	No	Overweight	Yes	Yes	Non-Diabetes	normal [<0.5-5]	normal [5-12]	normal [80-220]	>=2	diabetes[>=126]	prediabetes[140-200]
417	417	30	Male	170	60	20.76124567	130	90	71	135	219	6.6	3.26	202	138	49	227	0.9	98.59	6.1	4.16	NA	Sedentary	Ex-smoker	Yes	Yes	Occasional	Vegetarian	No	Yes	2	2	6-9 hours	NO	No	NO	No	NO	No	Non-Overweight	No	No	Diabetes	normal [<0.5-5]	normal [5-12]	normal [80-220]	>=2	diabetes[>=126]	diabetes[>=200]
418	418	66	Female	173	82	27.39817568	130	90	82	120	189	11.2	1.76	315	196	43	478	0.99	99.68	7.04	3.54	NA	Sedentary	No	No	No	No	Vegetarian	Yes	Yes	0	0	6-9 hours	NO	No	NO	No	NO	No	Overweight	No	No	Non-Diabetes	normal [<0.5-5]	normal [5-12]	normal [80-220]	0.5-2.0	impaired[100-126]	prediabetes[140-200]
419	419	66	Female	165	79	29.0174472	126	95	92	87	142	5.1	1.59	204	132.9	34.7	182	0.85	170	10	6.62	NA	Heavy	No	No	No	No	Vegetarian	Yes	Yes	0	3	6-9 hours	NO	No	NO	No	NO	No	Overweight	No	No	Non-Diabetes	increased[>=5]	normal [5-12]	normal [80-220]	0.5-2.0	normal[70-100]	prediabetes[140-200]
420	420	66	Female	155	60	24.97398543	124	85	72	75	122	8.4	4.84	143	88	38	132	0.63	144.2	7.16	1.61	NA	Sedentary	No	No	No	No	Non-vegetarian	Yes	Yes	0	3	6-9 hours	NO	No	NO	No	NO	No	Non-Overweight	No	No	Non-Diabetes	normal [<0.5-5]	normal [5-12]	normal [80-220]	>=2	normal[70-100]	normal< [140]
421	421	50	Male	170	80	27.6816609	123	80	71	121	189	7.7	3.84	153	105	35	101	0.47	130	7.73	1.93	NA	Sedentary	No	No	No	No	Vegetarian	Unknown	Unknown	0	3	6-9 hours	NO	No	NO	No	NO	No	Overweight	No	No	Non-Diabetes	normal [<0.5-5]	normal [5-12]	normal [80-220]	>=2	impaired[100-126]	prediabetes[140-200]
422	422	65	Male	165	61.7	22.66299357	140	100	71	125	165	9.4	3.98	129	67.6	22.6	194	0.69	144	8.8	4.68	NA	Sedentary	No	No	No	No	Vegetarian	Unknown	Unknown	0	1	6-9 hours	YES	Yes	NO	No	NO	No	Non-Overweight	No	No	Non-Diabetes	normal [<0.5-5]	normal [5-12]	normal [80-220]	>=2	impaired[100-126]	prediabetes[140-200]
423	423	50	Male	169	59	20.65754	157	90	71	177	237	9.9	4.08	158	99	43	160	4.08	120	9.19	4.42	NA	Sedentary	No	No	No	No	Non-vegetarian	Unknown	Unknown	1	0	6-9 hours	NO	No	NO	No	NO	No	Non-Overweight	No	No	Diabetes	normal [<0.5-5]	normal [5-12]	normal [80-220]	>=2	diabetes[>=126]	diabetes[>=200]
424	424	34	Male	163	80.4	30.26083029	124	82	71	188	254	10.1	4.1	137	91	42	77	1.41	68	4.41	1.9	NA	Moderate	No	Yes	No	No	Vegetarian	No	Yes	1	2	6-9 hours	NO	No	NO	No	NO	No	Overweight	No	Yes	Diabetes	normal [<0.5-5]	decreased [<5]	decreased [<80]	>=2	diabetes[>=126]	diabetes[>=200]
425	425	41	Male	156	67	27.53122945	120	77	71	131	330	10.9	5.28	261	155	52	318	0.73	96	7.91	4.88	NA	Moderate	No	No	No	No	Vegetarian	Yes	Yes	2	1	6-9 hours	NO	No	NO	No	NO	No	Overweight	No	No	Diabetes	normal [<0.5-5]	normal [5-12]	normal [80-220]	>=2	diabetes[>=126]	diabetes[>=200]
426	426	81	Male	168	70	24.8015873	120	79	71	198	309	11.8	5.81	184	94	38	316	0.96	75.5	6.09	2.61	NA	Moderate	No	No	No	No	Vegetarian	Yes	Yes	2	1	6-9 hours	NO	No	NO	No	NO	No	Non-Overweight	No	No	Diabetes	normal [<0.5-5]	normal [5-12]	decreased [<80]	>=2	diabetes[>=126]	diabetes[>=200]
427	427	66	Female	164	84	31.23140988	130	80	73	126	121	8.4	1.944	152	104	34	99	0.98	118	4.24	1.27	NA	Moderate	No	No	No	No	Vegetarian	Unknown	Unknown	2	4	6-9 hours	NO	No	NO	No	NO	No	Overweight	No	Yes	Non-Diabetes	normal [<0.5-5]	decreased [<5]	normal [80-220]	0.5-2.0	diabetes[>=126]	normal< [140]
428	428	66	Female	167	69	24.74093729	132	85	74	137	165	7.3	1.64	162	104	38	135	1.64	131	8.3	5.6	NA	Sedentary	No	No	No	No	Non-vegetarian	Unknown	Unknown	2	1	6-9 hours	NO	No	NO	No	NO	No	Non-Overweight	No	No	Non-Diabetes	increased[>=5]	normal [5-12]	normal [80-220]	0.5-2.0	diabetes[>=126]	prediabetes[140-200]
429	429	66	Female	150	86	38.22222222	124	81	76	184	289	10.7	3.79	123	79	27	111	0.72	144	9.72	2.7	NA	Sedentary	No	No	No	No	Vegetarian	No	No	0	3	6-9 hours	NO	No	NO	No	NO	No	Overweight	Yes	Yes	Diabetes	normal [<0.5-5]	normal [5-12]	normal [80-220]	>=2	diabetes[>=126]	diabetes[>=200]
430	430	66	Female	158	60	24.03460984	128	90	78	100	180	7.8	1.28	290	140	80	200	0.74	123	9.09	1.9	NA	Moderate	No	No	No	No	Non-vegetarian	No	No	1	1	6-9 hours	NO	No	NO	No	NO	No	Non-Overweight	No	No	Non-Diabetes	normal [<0.5-5]	normal [5-12]	normal [80-220]	0.5-2.0	impaired[100-126]	prediabetes[140-200]
431	431	69	Male	165	65	23.87511478	130	80	81	131	128	6.3	2.23	166	115	58	168	0.76	100.6	5.3	2.18	NA	Moderate	No	Yes	No	No	Vegetarian	Yes	Yes	2	1	6-9 hours	NO	No	NO	No	NO	No	Non-Overweight	No	No	Non-Diabetes	normal [<0.5-5]	normal [5-12]	normal [80-220]	>=2	diabetes[>=126]	normal< [140]
432	432	66	Female	155	57	23.72528616	120	80	78	99	178	9.4	1.78	153	86	48	107	0.84	134	11.2	1.54	NA	Moderate	No	No	No	No	Non-vegetarian	Unknown	Unknown	1	3	<6 hours	NO	No	NO	No	NO	No	Non-Overweight	No	No	Non-Diabetes	normal [<0.5-5]	normal [5-12]	normal [80-220]	0.5-2.0	normal[70-100]	prediabetes[140-200]
433	433	66	Female	165	72	26.44628099	130	80	78	120	140	8.1	1.82	185	83.2	41	304	1	139	8.99	2.59	NA	Moderate	No	No	Yes	Occasional	Vegetarian	No	Yes	0	2	6-9 hours	NO	No	NO	No	NO	No	Overweight	No	No	Non-Diabetes	normal [<0.5-5]	normal [5-12]	normal [80-220]	0.5-2.0	impaired[100-126]	prediabetes[140-200]
434	434	66	Female	165	72	26.44628099	130	80	78	143	179	7.01	2.66	176	69	49	290	0.89	120	4.5	2.5	NA	Sedentary	No	No	No	No	Vegetarian	Yes	No	1	1	>9 hours	NO	No	YES	Yes	NO	No	Overweight	No	No	Non-Diabetes	normal [<0.5-5]	decreased [<5]	normal [80-220]	>=2	diabetes[>=126]	prediabetes[140-200]
435	435	66	Female	155	64	26.63891779	140	90	80	168	240	9.4	1.62	214	134	58	324	0.58	100.9	6.9	3.5	NA	Moderate	No	No	No	No	Vegetarian	No	Yes	1	2	6-9 hours	YES	Yes	YES	Yes	NO	No	Overweight	No	No	Diabetes	normal [<0.5-5]	normal [5-12]	normal [80-220]	0.5-2.0	diabetes[>=126]	diabetes[>=200]
436	436	69	Male	176	86	27.76342975	122	78	81	111	211	8	2.8	201	122	41	155	0.88	132	4.9	3.8	NA	Moderate	No	Yes	No	No	Vegetarian	Yes	Yes	1	2	6-9 hours	NO	No	NO	No	NO	No	Overweight	No	No	Diabetes	normal [<0.5-5]	decreased [<5]	normal [80-220]	>=2	impaired[100-126]	diabetes[>=200]
437	437	66	Female	137	60	31.96760616	128	81	81	111	178	9.7	5	222	111	35	153	3.1	123	4.2	2.9	NA	Sedentary	No	No	No	No	Non-vegetarian	No	Yes	0	1	6-9 hours	NO	No	NO	No	NO	No	Overweight	No	Yes	Non-Diabetes	normal [<0.5-5]	decreased [<5]	normal [80-220]	>=2	impaired[100-126]	prediabetes[140-200]
438	438	66	Female	168	71	25.15589569	130	90	82	165.3	168.2	7.8	2.73	185.08	113.27	50.61	104.99	0.63	123	10.8	1.97	NA	Heavy	No	No	No	No	Vegetarian	No	No	0	1	<6 hours	NO	No	NO	No	NO	No	Overweight	No	No	Non-Diabetes	normal [<0.5-5]	normal [5-12]	normal [80-220]	>=2	diabetes[>=126]	prediabetes[140-200]
439	439	66	Female	173	82	27.39817568	130	90	82	NA	347	14.5	5.1	180	102	26	424	0.73	96.4	6.72	2.1	NA	Sedentary	No	No	No	No	Vegetarian	No	No	0	1	6-9 hours	NO	No	YES	Yes	NO	No	Overweight	No	No	Diabetes	normal [<0.5-5]	normal [5-12]	normal [80-220]	>=2	NA	diabetes[>=200]
440	440	69	Male	170	75	25.95155709	122	87	87	184	212	7.3	3.2	129	100	34	93	0.62	132	7.3	2.9	NA	Moderate	Ex-smoker	Yes	No	No	Vegetarian	Yes	Yes	0	1	6-9 hours	NO	No	NO	No	NO	No	Overweight	No	No	Diabetes	normal [<0.5-5]	normal [5-12]	normal [80-220]	>=2	diabetes[>=126]	diabetes[>=200]
441	441	69	Male	163	79	29.73390041	124	89	88	147	211	6.8	2.85	128	93	31	105	1.12	171.17	8.7	5.7	NA	Moderate	No	Yes	No	No	Non-vegetarian	Unknown	Unknown	0	3	6-9 hours	NO	No	NO	No	NO	No	Overweight	No	No	Diabetes	increased[>=5]	normal [5-12]	normal [80-220]	>=2	diabetes[>=126]	diabetes[>=200]
442	442	66	Female	157	76	30.83289383	124	85	83	104	125	6	3.26	156	95	34	177	0.67	116	10	2	NA	Heavy	No	No	No	No	Vegetarian	Yes	No	0	8	<6 hours	NO	No	NO	No	NO	No	Overweight	No	Yes	Non-Diabetes	normal [<0.5-5]	normal [5-12]	normal [80-220]	>=2	impaired[100-126]	normal< [140]
443	443	69	Male	176	72	23.24380165	124	78	98	146	254	8.4	3.22	120	98	32	196	1.06	138	9.1	2.05	NA	Heavy	No	Yes	No	No	Vegetarian	Yes	No	0	2	>9 hours	NO	No	NO	No	NO	No	Non-Overweight	No	No	Diabetes	normal [<0.5-5]	normal [5-12]	normal [80-220]	>=2	diabetes[>=126]	diabetes[>=200]
444	444	66	Female	140	77	39.28571429	135	79	89	NA	245	7.9	7.55	160	107	38	128	1.08	153	8.38	9.62	NA	Moderate	No	No	No	No	Non-vegetarian	Yes	Yes	2	1	6-9 hours	NO	No	NO	No	NO	No	Overweight	Yes	Yes	Diabetes	increased[>=5]	normal [5-12]	normal [80-220]	>=2	NA	diabetes[>=200]
445	445	66	Female	144	78	37.61574074	140	80	90	NA	260	8.2	2.1	200	100	50	150	1.2	100	6.25	0.4	NA	Moderate	No	No	No	No	Non-vegetarian	No	No	0	3	6-9 hours	NO	No	NO	No	NO	No	Overweight	Yes	Yes	Diabetes	decreased [<0.5]	normal [5-12]	normal [80-220]	>=2	NA	diabetes[>=200]
446	446	66	Female	156	56	23.01117686	112	77	91	199	253	9	2.25	210	130	45	141	0.95	101.29	5.6	4.18	NA	Sedentary	No	No	No	No	Non-vegetarian	No	No	0	4	6-9 hours	NO	No	NO	No	NO	No	Non-Overweight	No	No	Diabetes	normal [<0.5-5]	normal [5-12]	normal [80-220]	>=2	diabetes[>=126]	diabetes[>=200]
447	447	43	Male	141	54	27.16161159	120	80	72	NA	233	13.1	3.25	198	116	79	52	0.54	86.48	5.57	5.18	NA	Moderate	No	No	No	No	Non-vegetarian	Yes	Yes	0	2	6-9 hours	NO	No	NO	No	NO	No	Overweight	No	No	Diabetes	increased[>=5]	normal [5-12]	normal [80-220]	>=2	NA	diabetes[>=200]
448	448	65	Male	162	67	25.52964487	110	70	72	86	144	6.4	0.66	125	66.2	38.4	102	0.65	107	10.9	5.02	NA	Moderate	No	No	No	No	Vegetarian	No	Yes	1	3	6-9 hours	NO	No	NO	No	NO	No	Overweight	No	No	Non-Diabetes	increased[>=5]	normal [5-12]	normal [80-220]	0.5-2.0	normal[70-100]	prediabetes[140-200]
449	449	66	Female	160	71	27.734375	123	78	96	158	187	8.8	3.95	171	121	44	90	0.75	122.5	5.37	3.39	NA	Heavy	No	No	No	No	Non-vegetarian	No	No	0	2	<6 hours	NO	No	NO	No	NO	No	Overweight	No	No	Non-Diabetes	normal [<0.5-5]	normal [5-12]	normal [80-220]	>=2	diabetes[>=126]	prediabetes[140-200]
450	450	66	Female	135	51	27.98353909	120	80	97	129	200	5.6	1.56	150	160	40	100	0.99	87	6.66	0.87	NA	Sedentary	No	No	No	No	Non-vegetarian	No	No	0	0	6-9 hours	NO	No	NO	No	NO	No	Overweight	No	No	Non-Diabetes	normal [<0.5-5]	normal [5-12]	normal [80-220]	0.5-2.0	diabetes[>=126]	diabetes[>=200]
451	451	48	Male	178	87	27.45865421	129	89	72	90	118	9.7	3.25	169	99.8	36	166	1.12	101	9.57	1.11	NA	Moderate	No	No	No	No	Non-vegetarian	Yes	Yes	0	3	6-9 hours	NO	No	NO	No	NO	No	Overweight	No	No	Non-Diabetes	normal [<0.5-5]	normal [5-12]	normal [80-220]	>=2	normal[70-100]	normal< [140]
452	452	64	Male	146	77	36.12310002	120	78	72	NA	311	17.5	3.26	128	84	31	114	0.55	44.6	5.51	2.47	NA	Moderate	No	Yes	No	No	Non-vegetarian	Yes	No	2	3	<6 hours	NO	No	NO	No	NO	No	Overweight	Yes	Yes	Diabetes	normal [<0.5-5]	normal [5-12]	decreased [<80]	>=2	NA	diabetes[>=200]
453	453	66	Female	158	61	24.43518667	127	83	98	162	213	8.4	2.55	194	208	100	55	1	85.12	6.3	1.4	NA	Heavy	No	No	No	No	Non-vegetarian	Yes	No	1	1	>9 hours	NO	No	NO	No	NO	No	Non-Overweight	No	No	Diabetes	normal [<0.5-5]	normal [5-12]	normal [80-220]	>=2	diabetes[>=126]	diabetes[>=200]
454	454	66	Male	164	78	29.00059488	120	80	72	NA	300	7.9	0.9	110	69	35	65	0.51	119.4	10.68	0.1	NA	Moderate	No	No	No	No	Non-vegetarian	Yes	Yes	0	2	<6 hours	NO	No	NO	No	NO	No	Overweight	No	No	Diabetes	decreased [<0.5]	normal [5-12]	normal [80-220]	0.5-2.0	NA	diabetes[>=200]
455	455	31	Male	163	56	21.07719523	140	80	72	132	128	7.6	0.91	208	192	44	164	1.2	172	1.108	5.5	NA	Sedentary	No	No	No	No	Non-vegetarian	No	No	1	0	6-9 hours	YES	Yes	YES	Yes	Yes	Yes	Non-Overweight	No	No	Non-Diabetes	increased[>=5]	decreased [<5]	normal [80-220]	0.5-2.0	diabetes[>=126]	normal< [140]
456	456	60	Male	166	88	31.93496879	120	80	72	118	295	7.3	0.91	114	75	80	78	0.49	111	9.02	4.3	NA	Moderate	No	No	No	No	Non-vegetarian	Yes	Yes	0	0	6-9 hours	NO	No	NO	No	NO	No	Overweight	No	Yes	Diabetes	normal [<0.5-5]	normal [5-12]	normal [80-220]	0.5-2.0	impaired[100-126]	diabetes[>=200]
457	457	67	Male	170	71	24.56747405	120	80	72	90	121	5.6	0.91	182	88	46	182	0.75	119.8	5.66	1.28	NA	Sedentary	No	No	No	No	Non-vegetarian	Unknown	Unknown	2	6	>9 hours	NO	No	NO	No	NO	No	Non-Overweight	No	No	Non-Diabetes	normal [<0.5-5]	normal [5-12]	normal [80-220]	0.5-2.0	normal[70-100]	normal< [140]
458	458	66	Female	165	74	27.18089991	110	120	98	164	176	6.2	6.01	158	65.4	49	218	0.6	59	6.33	2.42	NA	Sedentary	No	No	No	No	Vegetarian	Unknown	Unknown	2	5	>9 hours	NO	No	NO	No	NO	No	Overweight	No	No	Non-Diabetes	normal [<0.5-5]	normal [5-12]	decreased [<80]	>=2	diabetes[>=126]	prediabetes[140-200]
459	459	39	Male	160	76	29.6875	120	80	72	NA	335	13.3	0.95	247	192	38	185	0.63	103	5.34	1.96	NA	Moderate	No	No	No	No	Non-vegetarian	Yes	Yes	1	2	6-9 hours	NO	No	NO	No	NO	No	Overweight	No	No	Diabetes	normal [<0.5-5]	normal [5-12]	normal [80-220]	0.5-2.0	NA	diabetes[>=200]
460	460	30	Male	140	60	30.6122449	120	92	72	150	210	12.1	0.95	155	99	31	204	0.7	141.5	11.2	4.8	NA	Moderate	No	Yes	No	No	Vegetarian	No	No	0	3	6-9 hours	NO	No	NO	No	NO	No	Overweight	No	Yes	Diabetes	normal [<0.5-5]	normal [5-12]	normal [80-220]	0.5-2.0	diabetes[>=126]	diabetes[>=200]
461	461	65	Female	157	64	25.96454217	143	93	65	97	150	7.2	2.2	141	71	41	403	1.61	119	6.41	9.53	NA	Moderate	No	No	No	No	Non-vegetarian	Unknown	Unknown	2	6	6-9 hours	YES	Yes	NO	No	NO	No	Overweight	No	No	Non-Diabetes	increased[>=5]	normal [5-12]	normal [80-220]	>=2	normal[70-100]	prediabetes[140-200]
462	462	56	Male	165	80	29.38475666	130	85	72	NA	303	9.5	0.96	205	123	34	378	1.03	106	6.04	2.83	NA	Moderate	No	No	No	No	Non-vegetarian	Unknown	Unknown	0	1	6-9 hours	NO	No	NO	No	NO	No	Overweight	No	No	Diabetes	normal [<0.5-5]	normal [5-12]	normal [80-220]	0.5-2.0	NA	diabetes[>=200]
463	463	65	Female	161	76	29.31985649	128	90	92	131	204	8.3	3.2	148	111	40	90	0.81	86.79	5.47	0.39	NA	Moderate	No	No	Yes	Occasional	Non-vegetarian	Yes	Yes	0	2	6-9 hours	NO	No	NO	No	NO	No	Overweight	No	No	Diabetes	decreased [<0.5]	normal [5-12]	normal [80-220]	>=2	diabetes[>=126]	diabetes[>=200]
464	464	42	Male	158	69	27.63980131	140	90	72	98	190	6	0.96	170	90	48	168	1.13	180	8	3.7	NA	Moderate	No	No	No	No	Vegetarian	Yes	Yes	0	0	6-9 hours	NO	No	NO	No	NO	No	Overweight	No	No	Non-Diabetes	normal [<0.5-5]	normal [5-12]	normal [80-220]	0.5-2.0	normal[70-100]	prediabetes[140-200]
465	465	60	Male	169	65	22.75830678	115	75	72	143	185	17	0.97	152	62	24	458	0.88	104.8	8.3	0.35685	NA	Moderate	No	No	No	No	Vegetarian	Yes	Yes	1	2	6-9 hours	NO	No	NO	No	NO	No	Non-Overweight	No	No	Non-Diabetes	decreased [<0.5]	normal [5-12]	normal [80-220]	0.5-2.0	diabetes[>=126]	prediabetes[140-200]
466	466	45	Male	181	65	19.8406642	135	80	72	85	137	5.1	0.997	181	136	39	107	0.93	142	6.3	4.8	NA	Moderate	No	No	No	No	Non-vegetarian	Unknown	Unknown	2	3	6-9 hours	NO	No	NO	No	NO	No	Non-Overweight	No	No	Non-Diabetes	normal [<0.5-5]	normal [5-12]	normal [80-220]	0.5-2.0	normal[70-100]	normal< [140]
467	467	34	Male	169	92	32.21175729	128	84	72	130	196	8.3	1.01	213	162	51	101	0.64	92.85	8.9	2.95	NA	Sedentary	No	No	No	No	Vegetarian	No	No	0	3	6-9 hours	NO	No	NO	No	NO	No	Overweight	No	Yes	Non-Diabetes	normal [<0.5-5]	normal [5-12]	normal [80-220]	0.5-2.0	diabetes[>=126]	prediabetes[140-200]
468	468	65	Female	148	65	29.67494522	120	80	67	95	145	5.2	1.38	164	115	31.6	87	0.88	112	9.5	5.6	NA	Moderate	No	No	No	No	Vegetarian	Yes	Yes	1	5	6-9 hours	NO	No	NO	No	NO	No	Overweight	No	No	Non-Diabetes	increased[>=5]	normal [5-12]	normal [80-220]	0.5-2.0	normal[70-100]	prediabetes[140-200]
469	469	45	Male	170	90	31.14186851	122	82	72	142	200	9.5	1.12	227	171	52	120	0.8	149.75	7.5	4.94	NA	Moderate	No	No	Yes	Regular	Non-vegetarian	No	No	0	2	6-9 hours	NO	No	NO	No	NO	No	Overweight	No	Yes	Non-Diabetes	normal [<0.5-5]	normal [5-12]	normal [80-220]	0.5-2.0	diabetes[>=126]	diabetes[>=200]
470	470	65	Female	135	98	53.77229081	110	82	67	143	145	5.2	2.26	176	106	39	138	0.59	102.6	7.33	2.37	NA	Sedentary	No	No	No	No	Vegetarian	Yes	Yes	1	2	6-9 hours	NO	No	NO	No	NO	No	Overweight	Yes	Yes	Non-Diabetes	normal [<0.5-5]	normal [5-12]	normal [80-220]	>=2	diabetes[>=126]	prediabetes[140-200]
471	471	45	Male	173	76	25.39343112	150	90	72	110	162	7.3	1.12	149	70	60	113	0.72	163.8	8.82	6.19	NA	Moderate	No	No	No	No	Non-vegetarian	No	No	1	3	6-9 hours	NO	No	NO	No	NO	No	Overweight	No	No	Non-Diabetes	increased[>=5]	normal [5-12]	normal [80-220]	0.5-2.0	impaired[100-126]	prediabetes[140-200]
472	472	68	Male	175	78	25.46938776	110	70	77	166	201	8.8	0.92	102	90	44	172.64552	0.72	143	10	0.7	NA	Heavy	No	Yes	No	No	Vegetarian	Yes	Yes	2	4	>9 hours	NO	No	NO	No	NO	No	Overweight	No	No	Diabetes	normal [<0.5-5]	normal [5-12]	normal [80-220]	0.5-2.0	diabetes[>=126]	diabetes[>=200]
473	473	65	Female	143	67	32.76443836	130	87	67	NA	280	11	3	161	78	36	329	1	117	7	2	NA	Sedentary	No	No	No	No	Non-vegetarian	Yes	Yes	4	8	6-9 hours	YES	Yes	NO	No	NO	No	Overweight	No	Yes	Diabetes	normal [<0.5-5]	normal [5-12]	normal [80-220]	>=2	NA	diabetes[>=200]
474	474	50	Male	157	60	24.34175829	135	85	72	137	180	6.8	1.19	160	104	44	138	0.73	125	7.3	8.63	NA	Moderate	No	No	No	No	Vegetarian	No	No	1	3	6-9 hours	YES	Yes	NO	No	NO	No	Non-Overweight	No	No	Non-Diabetes	increased[>=5]	normal [5-12]	normal [80-220]	0.5-2.0	diabetes[>=126]	prediabetes[140-200]
475	475	65	Female	159	62	24.52434635	130	79	68	122	191	8.3	1.18	470	120	99	158	5.7	109	9	3.3	NA	Moderate	No	No	No	No	Non-vegetarian	Yes	Yes	0	0	6-9 hours	NO	No	NO	No	NO	No	Non-Overweight	No	No	Non-Diabetes	normal [<0.5-5]	normal [5-12]	normal [80-220]	0.5-2.0	impaired[100-126]	prediabetes[140-200]
476	476	65	Female	156	86	35.33859303	130	80	70	107	220	6.5	2.03	236	148.2	68	99	0.69	89.12	6.32	5.78	NA	Moderate	No	No	No	No	Vegetarian	Unknown	Unknown	2	1	>9 hours	NO	No	NO	No	NO	No	Overweight	Yes	Yes	Diabetes	increased[>=5]	normal [5-12]	normal [80-220]	>=2	impaired[100-126]	diabetes[>=200]
477	477	45	Male	159	69	27.29322416	113	81	72	128	128	7.6	1.2	117	70	36	159	0.75	80.8	9.83	2.55	NA	Moderate	No	No	No	No	Non-vegetarian	Yes	Yes	2	1	6-9 hours	NO	No	NO	No	NO	No	Overweight	No	No	Non-Diabetes	normal [<0.5-5]	normal [5-12]	normal [80-220]	0.5-2.0	diabetes[>=126]	normal< [140]
478	478	35	Male	171	83	28.38480216	145	89	72	112	145	6.7	1.2	145	88	37	134	1.2	112	5.46	2.32	NA	Sedentary	No	No	No	No	Non-vegetarian	Unknown	Unknown	1	1	6-9 hours	NO	No	NO	No	NO	No	Overweight	No	No	Non-Diabetes	normal [<0.5-5]	normal [5-12]	normal [80-220]	0.5-2.0	impaired[100-126]	prediabetes[140-200]
479	479	36	Male	169	96	33.61226848	154	89	72	102	162	5.9	1.2	212	89	38	160	1.2	110	6.78	2.34	NA	Sedentary	No	No	No	No	Non-vegetarian	Unknown	Unknown	1	1	6-9 hours	NO	No	NO	No	NO	No	Overweight	No	Yes	Non-Diabetes	normal [<0.5-5]	normal [5-12]	normal [80-220]	0.5-2.0	impaired[100-126]	prediabetes[140-200]
480	480	65	Female	162	68	25.91068435	120	80	72	90	121	5.1	1.21	121	70	101	161	0.72	100	10.8	0.86	NA	Moderate	No	No	No	No	Vegetarian	No	No	0	2	6-9 hours	NO	No	NO	No	NO	No	Overweight	No	No	Non-Diabetes	normal [<0.5-5]	normal [5-12]	normal [80-220]	0.5-2.0	normal[70-100]	normal< [140]
481	481	68	Male	167	67	24.02380867	130	90	77	176	178	7.7	4.69	153	94.4	36	113	0.74	135	8.35	1.66	NA	Moderate	No	Yes	No	No	Non-vegetarian	No	No	0	2	6-9 hours	NO	No	YES	Yes	NO	No	Non-Overweight	No	No	Non-Diabetes	normal [<0.5-5]	normal [5-12]	normal [80-220]	>=2	diabetes[>=126]	prediabetes[140-200]
482	482	65	Female	150	60	26.66666667	131	80	83	124	142	7.1	2.56	134	85	27	119	0.8	99.71	5.2	3.38	NA	Moderate	No	Yes	No	No	Non-vegetarian	Yes	Yes	0	2	6-9 hours	NO	No	NO	No	NO	No	Overweight	No	No	Non-Diabetes	normal [<0.5-5]	normal [5-12]	normal [80-220]	>=2	impaired[100-126]	prediabetes[140-200]
483	483	49	Male	172	83	28.05570579	116	76	72	168	237	9.8	1.23	141	89	41	110	0.61	99	8.2	1.2	NA	Sedentary	No	No	No	No	Vegetarian	Unknown	Unknown	0	2	6-9 hours	NO	No	NO	No	NO	No	Overweight	No	No	Diabetes	normal [<0.5-5]	normal [5-12]	normal [80-220]	0.5-2.0	diabetes[>=126]	diabetes[>=200]
484	484	50	Male	158	63	25.23634033	134	78	72	132	165	7.8	1.23	134	88	34	99	0.68	108	6.49	8.3	NA	Sedentary	No	No	No	No	Non-vegetarian	Unknown	Unknown	1	1	6-9 hours	NO	No	NO	No	NO	No	Overweight	No	No	Non-Diabetes	increased[>=5]	normal [5-12]	normal [80-220]	0.5-2.0	diabetes[>=126]	prediabetes[140-200]
485	485	46	Male	174	90	29.72651605	133	88	72	110	155	6.75	1.23	119	88	35	135	0.9	127	7.42	4.22	NA	Sedentary	No	No	No	No	Non-vegetarian	Unknown	Unknown	1	1	6-9 hours	NO	No	NO	No	NO	No	Overweight	No	No	Non-Diabetes	normal [<0.5-5]	normal [5-12]	normal [80-220]	0.5-2.0	impaired[100-126]	prediabetes[140-200]
486	486	65	Male	156	78	32.05128205	164	85	80	113	129	5.9	2.48	152	106	38	98	0.91	114.81	7.6	1.05	NA	Moderate	Yes	Yes	Yes	Regular	Non-vegetarian	Unknown	Unknown	0	2	6-9 hours	YES	Yes	YES	Yes	NO	No	Overweight	No	Yes	Non-Diabetes	normal [<0.5-5]	normal [5-12]	normal [80-220]	>=2	impaired[100-126]	normal< [140]
487	487	65	Female	171	82	28.04281659	130	90	86	199	236	6.9	2.1	229	150	40	210	0.5	250	9.4	3.1	NA	Moderate	No	No	Yes	Occasional	Vegetarian	Unknown	Unknown	0	2	>9 hours	NO	No	NO	No	NO	No	Overweight	No	No	Diabetes	normal [<0.5-5]	normal [5-12]	increased[>=220]	>=2	diabetes[>=126]	diabetes[>=200]
488	488	68	Male	168	65	23.03004535	122	81	72	100	144	5.1	1.28	158	100	48	50	0.78	109	7.49	3.119	NA	Moderate	No	No	No	No	Vegetarian	Unknown	No	1	4	6-9 hours	NO	No	NO	No	NO	No	Non-Overweight	No	No	Non-Diabetes	normal [<0.5-5]	normal [5-12]	normal [80-220]	0.5-2.0	impaired[100-126]	prediabetes[140-200]
489	489	43	Male	170	65	22.49134948	165	100	72	116	247	7.8	1.3	141	86	30	190	0.86	118.8	9	1.86	NA	Moderate	No	No	Yes	Occasional	Non-vegetarian	Yes	Yes	0	2	6-9 hours	YES	Yes	YES	Yes	NO	No	Non-Overweight	No	No	Diabetes	normal [<0.5-5]	normal [5-12]	normal [80-220]	0.5-2.0	impaired[100-126]	diabetes[>=200]
490	490	58	Male	167	89	31.91222346	113	88	72	112	133	6	1.3	120	72	29	230	0.82	121	7.11	2.69	NA	Moderate	No	Yes	No	No	Non-vegetarian	Yes	Yes	0	2	6-9 hours	NO	No	NO	No	NO	No	Overweight	No	Yes	Non-Diabetes	normal [<0.5-5]	normal [5-12]	normal [80-220]	0.5-2.0	impaired[100-126]	normal< [140]
491	491	65	Female	167	69	24.74093729	130	80	88	NA	348	11.2	1.54	214	109	85	115	1.22	107.2	6.3	3.22	NA	Moderate	No	No	No	No	Non-vegetarian	No	No	0	2	6-9 hours	NO	No	NO	No	NO	No	Non-Overweight	No	No	Diabetes	normal [<0.5-5]	normal [5-12]	normal [80-220]	0.5-2.0	NA	diabetes[>=200]
492	492	48	Male	171	72	24.62296091	120	80	72	97	121	5.3	1.3	169	110	44	90	0.5	118	9.44	0.12	NA	Moderate	No	No	No	No	Vegetarian	Yes	No	0	2	6-9 hours	NO	No	NO	No	NO	No	Non-Overweight	No	No	Non-Diabetes	decreased [<0.5]	normal [5-12]	normal [80-220]	0.5-2.0	normal[70-100]	normal< [140]
493	493	65	Female	156	76	31.22945431	125	85	72	NA	364	12	3.03	164	88	62	124	0.65	128	9.48	1.88	NA	Moderate	No	No	No	No	Vegetarian	Unknown	Unknown	0	0	6-9 hours	NO	No	NO	No	NO	No	Overweight	No	Yes	Diabetes	normal [<0.5-5]	normal [5-12]	normal [80-220]	>=2	NA	diabetes[>=200]
494	494	68	Male	170	68	23.52941176	131	80	87	104	139	5.9	2.71	137.53	77.43	39.25	104.35	0.85	169	8.74	5.21	NA	Sedentary	No	Yes	No	No	Vegetarian	No	No	0	1	>9 hours	NO	No	NO	No	NO	No	Non-Overweight	No	No	Non-Diabetes	increased[>=5]	normal [5-12]	normal [80-220]	>=2	impaired[100-126]	normal< [140]
495	495	44	Male	162	75	28.57796068	166	92	72	120	449.8	17.3	1.34	165	119	40	137	1.34	71.3	5.97	0.63	NA	Sedentary	No	No	No	No	Non-vegetarian	Unknown	Unknown	0	0	6-9 hours	NO	No	NO	No	NO	No	Overweight	No	No	Diabetes	normal [<0.5-5]	normal [5-12]	decreased [<80]	0.5-2.0	impaired[100-126]	diabetes[>=200]
496	496	52	Male	153	82	35.02926225	160	99	72	86	144	8.3	1.34	202	78	37	144	1.34	110	6.54	3.32	NA	Moderate	No	No	No	No	Non-vegetarian	Unknown	Unknown	2	1	6-9 hours	NO	No	NO	No	NO	No	Overweight	Yes	Yes	Non-Diabetes	normal [<0.5-5]	normal [5-12]	normal [80-220]	0.5-2.0	normal[70-100]	prediabetes[140-200]
497	497	65	Female	154	86	36.26243886	150	100	90	120	189	7.3	0.9	102	91	29	172.64552	1.3	100	9	0.82	NA	Moderate	No	No	No	No	Vegetarian	Yes	Yes	0	4	<6 hours	YES	Yes	NO	No	NO	No	Overweight	Yes	Yes	Non-Diabetes	normal [<0.5-5]	normal [5-12]	normal [80-220]	0.5-2.0	impaired[100-126]	prediabetes[140-200]
498	498	68	Male	160	75	29.296875	120	80	87	110	193	9.3	6.97	202	130	43	136	0.81	105	5.73	3.9	NA	Moderate	Ex-smoker	Yes	No	No	Vegetarian	Yes	Yes	0	0	6-9 hours	NO	No	NO	No	NO	No	Overweight	No	No	Non-Diabetes	normal [<0.5-5]	normal [5-12]	normal [80-220]	>=2	impaired[100-126]	prediabetes[140-200]
499	499	52	Male	163	80	30.1102789	120	80	72	117	245	8.11	1.39	180	112	49	77	0.6	111.69	9.6	1.9	NA	Moderate	No	No	No	No	Non-vegetarian	No	Yes	3	0	<6 hours	NO	No	NO	No	NO	No	Overweight	No	Yes	Diabetes	normal [<0.5-5]	normal [5-12]	normal [80-220]	0.5-2.0	impaired[100-126]	diabetes[>=200]
500	500	43	Male	173	110	36.75365031	120	81	72	160	280	7.2	1.39	120	101	51	166	0.9	77.66	6.32	2.8	NA	Sedentary	No	No	No	No	Vegetarian	No	No	0	2	6-9 hours	NO	No	NO	No	NO	No	Overweight	Yes	Yes	Diabetes	normal [<0.5-5]	normal [5-12]	decreased [<80]	0.5-2.0	diabetes[>=126]	diabetes[>=200]
501	501	51	Male	170	65	22.49134948	145	83	72	90	143	8.3	1.4	135	79	38	90	1.4	115	9.51	11.8	NA	Sedentary	No	No	No	No	Non-vegetarian	Unknown	Unknown	2	1	6-9 hours	NO	No	NO	No	NO	No	Non-Overweight	No	No	Non-Diabetes	increased[>=5]	normal [5-12]	normal [80-220]	0.5-2.0	normal[70-100]	prediabetes[140-200]
502	502	41	Male	178	76	23.98687034	142	83	72	99	135	6.2	1.4	135	89	40	119	1.4	89	3.23	1.42	NA	Sedentary	No	No	No	No	Non-vegetarian	No	No	1	1	6-9 hours	NO	No	NO	No	NO	No	Non-Overweight	No	No	Non-Diabetes	normal [<0.5-5]	decreased [<5]	normal [80-220]	0.5-2.0	normal[70-100]	normal< [140]
503	503	50	Male	165	70	25.71166208	119	73	72	NA	361	10.7	1.41	159	98	30	275	0.61	114.97	8.3	4.87	NA	Moderate	No	No	No	No	Vegetarian	No	No	0	6	6-9 hours	NO	No	NO	No	NO	No	Overweight	No	No	Diabetes	normal [<0.5-5]	normal [5-12]	normal [80-220]	0.5-2.0	NA	diabetes[>=200]
504	504	31	Male	183	81	24.18704649	119	79	72	80	142	5.6	1.41	126	67	51	77	0.51	115	7.33	4.63	NA	Moderate	No	No	No	No	Non-vegetarian	Yes	Yes	1	1	6-9 hours	NO	No	NO	No	NO	No	Non-Overweight	No	No	Non-Diabetes	normal [<0.5-5]	normal [5-12]	normal [80-220]	0.5-2.0	normal[70-100]	prediabetes[140-200]
505	505	38	Male	167	69	24.74093729	159	89	72	120	162	7.3	1.42	210	90	42	187	1.42	119	7.58	1.6	NA	Sedentary	No	No	No	No	Non-vegetarian	Unknown	Unknown	1	1	6-9 hours	NO	No	NO	No	NO	No	Non-Overweight	No	No	Non-Diabetes	normal [<0.5-5]	normal [5-12]	normal [80-220]	0.5-2.0	impaired[100-126]	prediabetes[140-200]
506	506	51	Male	173	78	26.06167931	144	89	72	89	124	5.9	1.42	118	68	32	120	1.42	80	3.45	1.32	NA	Moderate	No	No	No	No	Non-vegetarian	Unknown	Unknown	1	1	6-9 hours	NO	No	NO	No	NO	No	Overweight	No	No	Non-Diabetes	normal [<0.5-5]	decreased [<5]	normal [80-220]	0.5-2.0	normal[70-100]	normal< [140]
507	507	48	Male	161	68	26.2335558	120	80	72	194	277	11.8	1.43	210	115	32	328	0.91	128.2	8.5	3.99	NA	Moderate	No	No	No	No	Vegetarian	Unknown	Unknown	0	0	6-9 hours	NO	No	NO	No	NO	No	Overweight	No	No	Diabetes	normal [<0.5-5]	normal [5-12]	normal [80-220]	0.5-2.0	diabetes[>=126]	diabetes[>=200]
508	508	40	Male	167	72	25.81663021	130	80	72	87	174	7.56	1.43	143	98	30	83	1.21	85.05	8.09	3.49	NA	Moderate	No	No	No	No	Vegetarian	No	No	1	1	6-9 hours	YES	Yes	NO	No	NO	No	Overweight	No	No	Non-Diabetes	normal [<0.5-5]	normal [5-12]	normal [80-220]	0.5-2.0	normal[70-100]	prediabetes[140-200]
509	509	71	Male	162	81	30.86419753	120	80	72	100	180	5.6	1.44	188	110	64	96	0.58	129.6	10.83	1.04	NA	Moderate	No	No	No	No	Non-vegetarian	No	No	0	0	<6 hours	NO	No	NO	No	NO	No	Overweight	No	Yes	Non-Diabetes	normal [<0.5-5]	normal [5-12]	normal [80-220]	0.5-2.0	impaired[100-126]	prediabetes[140-200]
510	510	71	Male	161	48	18.5178041	120	80	72	95	151	5.2	1.44	170	110	59	70	0.76	123	7.34	1.76	NA	Heavy	No	No	No	No	Non-vegetarian	Yes	Yes	0	0	6-9 hours	NO	No	NO	No	NO	No	Non-Overweight	No	No	Non-Diabetes	normal [<0.5-5]	normal [5-12]	normal [80-220]	0.5-2.0	normal[70-100]	prediabetes[140-200]
511	511	48	Male	172	72	24.33747972	118	79	72	131	146	5.2	1.47	122	75	42	96	0.53	158.03	10	5.19	NA	Sedentary	No	No	No	No	Non-vegetarian	No	No	1	4	<6 hours	NO	No	NO	No	NO	No	Non-Overweight	No	No	Non-Diabetes	increased[>=5]	normal [5-12]	normal [80-220]	0.5-2.0	diabetes[>=126]	prediabetes[140-200]
512	512	48	Male	167	74	26.53375883	120	80	72	101	172	8.7	1.49	244	169	45	149	0.71	128.7	8.84	3.4	NA	Heavy	No	No	No	No	Vegetarian	No	No	0	0	6-9 hours	NO	No	NO	No	NO	No	Overweight	No	No	Non-Diabetes	normal [<0.5-5]	normal [5-12]	normal [80-220]	0.5-2.0	impaired[100-126]	prediabetes[140-200]
513	513	42	Male	190	95	26.31578947	120	80	72	89	125	8.1	1.5	187	118	57	151	0.7	142	9.2	5.1	NA	Moderate	No	No	No	No	Vegetarian	Yes	Yes	0	4	6-9 hours	NO	No	NO	No	NO	No	Overweight	No	No	Non-Diabetes	increased[>=5]	normal [5-12]	normal [80-220]	0.5-2.0	normal[70-100]	normal< [140]
514	514	65	Female	166	59	21.41094498	136	86	72	120	170	6.1	4.52	156	88	49	132	0.82	86.9	7.43	2.71	NA	Moderate	No	No	No	No	Vegetarian	Unknown	Unknown	4	4	6-9 hours	YES	Yes	NO	No	NO	No	Non-Overweight	No	No	Non-Diabetes	normal [<0.5-5]	normal [5-12]	normal [80-220]	>=2	impaired[100-126]	prediabetes[140-200]
515	515	68	Male	150	64	28.44444444	145	92	88	122	213	8	2.3	209	132	39	168	3.2	123	5.6	2.9	NA	Moderate	No	Yes	No	No	Vegetarian	No	Yes	0	1	6-9 hours	NO	No	NO	No	NO	No	Overweight	No	No	Diabetes	normal [<0.5-5]	normal [5-12]	normal [80-220]	>=2	impaired[100-126]	diabetes[>=200]
516	516	26	Male	157	65	26.37023814	120	92	72	110	193	6.3	1.54	202	120	75	102	0.56	75.7	5.91	0.88	NA	Moderate	No	No	No	No	Non-vegetarian	Unknown	Unknown	1	2	6-9 hours	NO	No	NO	No	NO	No	Overweight	No	No	Non-Diabetes	normal [<0.5-5]	normal [5-12]	decreased [<80]	0.5-2.0	impaired[100-126]	prediabetes[140-200]
517	517	36	Male	171	91	31.12068671	120	80	72	85	136	5.2	1.54	184	122	46	82	0.47	141	9.98	3.42	NA	Moderate	No	No	No	No	Vegetarian	Yes	No	0	0	6-9 hours	NO	No	NO	No	NO	No	Overweight	No	Yes	Non-Diabetes	normal [<0.5-5]	normal [5-12]	normal [80-220]	0.5-2.0	normal[70-100]	normal< [140]
518	518	47	Male	160	58	22.65625	120	80	72	95	284	5.1	1.58	188	132	46	105	1.22	83.5	5.21	2.33	NA	Sedentary	No	No	No	No	Non-vegetarian	Yes	Yes	0	1	6-9 hours	NO	No	NO	No	NO	No	Non-Overweight	No	No	Diabetes	normal [<0.5-5]	normal [5-12]	normal [80-220]	0.5-2.0	normal[70-100]	diabetes[>=200]
519	519	68	Male	176	85	27.44059917	120	80	90	100	140	8.4	1.96	255	189	26	134	0.64	114	6.53	3.63	NA	Moderate	No	Yes	No	No	Vegetarian	No	Yes	1	2	6-9 hours	NO	No	NO	No	NO	No	Overweight	No	No	Non-Diabetes	normal [<0.5-5]	normal [5-12]	normal [80-220]	0.5-2.0	impaired[100-126]	prediabetes[140-200]
520	520	76	Male	155	65	27.05515088	160	90	72	160	126	6.2	1.6	143	79	33	152	1.43	111	10	1.4	NA	Heavy	No	No	No	No	Vegetarian	No	No	0	0	6-9 hours	NO	No	NO	No	NO	No	Overweight	No	No	Non-Diabetes	normal [<0.5-5]	normal [5-12]	normal [80-220]	0.5-2.0	diabetes[>=126]	normal< [140]
521	521	67	Male	162	65	24.76756592	120	80	72	136	197	7.6	1.61	179	111	46	171	1.01	126.6	5.75	1.69	NA	Heavy	No	No	Yes	Occasional	Non-vegetarian	No	No	0	0	6-9 hours	NO	No	NO	No	NO	No	Non-Overweight	No	No	Non-Diabetes	normal [<0.5-5]	normal [5-12]	normal [80-220]	0.5-2.0	diabetes[>=126]	prediabetes[140-200]
522	522	65	Female	165	66	24.24242424	130	95	75	104	190	8.2	0.67	174	81	45	80	1.03	73.24	10.3	1.53	NA	Moderate	No	No	No	No	Non-vegetarian	Unknown	Unknown	0	0	6-9 hours	NO	No	NO	No	NO	No	Non-Overweight	No	No	Non-Diabetes	normal [<0.5-5]	normal [5-12]	decreased [<80]	0.5-2.0	impaired[100-126]	prediabetes[140-200]
523	523	65	Female	160	98	38.28125	130	86	75	137	230	6.4	5.48	177	106	44	126	1.08	171	9.85	1.88	NA	Moderate	No	No	No	No	Non-vegetarian	No	No	0	1	<6 hours	NO	No	NO	No	NO	No	Overweight	Yes	Yes	Diabetes	normal [<0.5-5]	normal [5-12]	normal [80-220]	>=2	diabetes[>=126]	diabetes[>=200]
524	524	58	Male	180	80	24.69135802	120	80	72	NA	377	8.9	1.69	143	97	33	85	1.41	115.2	11.04	0.81	NA	Moderate	No	No	No	No	Non-vegetarian	No	Yes	0	3	<6 hours	NO	No	NO	No	NO	No	Non-Overweight	No	No	Diabetes	normal [<0.5-5]	normal [5-12]	normal [80-220]	0.5-2.0	NA	diabetes[>=200]
525	525	68	Male	168	60	21.2585034	131	101	91	101	200	5.1	1.98	219	127.1	60.3	158	0.87	105	8.6	3.09	NA	Moderate	Ex-smoker	Yes	No	No	Vegetarian	Yes	Yes	1	3	6-9 hours	NO	No	NO	No	NO	No	Non-Overweight	No	No	Non-Diabetes	normal [<0.5-5]	normal [5-12]	normal [80-220]	0.5-2.0	impaired[100-126]	diabetes[>=200]
526	526	65	Female	157	68	27.58732606	140	70	76	127	190	8.4	2.95	190	140	42	156	0.76	83.4	5.89	2.76	NA	Moderate	No	No	No	No	Vegetarian	Yes	Yes	2	2	<6 hours	NO	No	NO	No	NO	No	Overweight	No	No	Non-Diabetes	normal [<0.5-5]	normal [5-12]	normal [80-220]	>=2	diabetes[>=126]	prediabetes[140-200]
527	527	30	Male	158	72	28.84153181	120	80	72	92	129	6.4	1.7	126	68	58	55	0.55	110.8	4.94	1.05	NA	Heavy	No	No	Yes	Occasional	Non-vegetarian	No	No	0	1	6-9 hours	NO	No	NO	No	NO	No	Overweight	No	No	Non-Diabetes	normal [<0.5-5]	decreased [<5]	normal [80-220]	0.5-2.0	normal[70-100]	normal< [140]
528	528	65	Female	164	80	29.74419988	120	80	78	132	114	5.3	1.52	178	106	100	140	0.73	141	7.25	0.89	NA	Heavy	No	No	No	No	Vegetarian	Yes	Yes	0	0	6-9 hours	NO	No	NO	No	NO	No	Overweight	No	No	Non-Diabetes	normal [<0.5-5]	normal [5-12]	normal [80-220]	0.5-2.0	diabetes[>=126]	normal< [140]
529	529	51	Male	170	66	22.83737024	120	80	72	112	237	6	1.72	237	165	69	88	0.87	118	7.55	1.86	NA	Moderate	No	No	No	No	Vegetarian	Yes	Yes	1	2	6-9 hours	NO	No	NO	No	NO	No	Non-Overweight	No	No	Diabetes	normal [<0.5-5]	normal [5-12]	normal [80-220]	0.5-2.0	impaired[100-126]	diabetes[>=200]
530	530	68	Male	167	64	22.94811574	132	84	94	100	200	7.6	6.38	156	95	44	261	0.65	109.05	7.3	5.08	NA	Moderate	No	Yes	No	No	Vegetarian	Yes	Yes	2	2	6-9 hours	NO	No	NO	No	NO	No	Non-Overweight	No	No	Non-Diabetes	increased[>=5]	normal [5-12]	normal [80-220]	>=2	impaired[100-126]	diabetes[>=200]
531	531	65	Female	158	65	26.03749399	130	80	78	109	200	6.6	3.25	199	140	41	192	0.77	79	3.09	1.91	NA	Heavy	No	No	No	No	Vegetarian	No	No	0	6	6-9 hours	NO	No	NO	No	NO	No	Overweight	No	No	Non-Diabetes	normal [<0.5-5]	decreased [<5]	decreased [<80]	>=2	impaired[100-126]	diabetes[>=200]
532	532	35	Male	159	75	29.666548	130	80	72	131	123	7.3	1.76	162	105	38	106	1.69	115	8.32	4.58	NA	Moderate	No	No	No	No	Non-vegetarian	Yes	Yes	0	1	6-9 hours	YES	Yes	NO	No	NO	No	Overweight	No	No	Non-Diabetes	normal [<0.5-5]	normal [5-12]	normal [80-220]	0.5-2.0	diabetes[>=126]	normal< [140]
533	533	68	Male	163	60	22.58270917	120	80	97	98	178	7.8	1.78	157	130	34	220	0.67	99	11.89	1.89	NA	Moderate	No	No	No	No	Vegetarian	Yes	No	0	0	6-9 hours	NO	No	NO	No	NO	No	Non-Overweight	No	No	Non-Diabetes	normal [<0.5-5]	normal [5-12]	normal [80-220]	0.5-2.0	normal[70-100]	prediabetes[140-200]
534	534	65	Female	157	87	35.29554952	141	90	78	NA	330	11.4	2.34	173	81	43	117	0.56	130	10	1.56	NA	Sedentary	No	No	No	No	Non-vegetarian	Unknown	Unknown	1	3	6-9 hours	YES	Yes	YES	Yes	NO	No	Overweight	Yes	Yes	Diabetes	normal [<0.5-5]	normal [5-12]	normal [80-220]	>=2	NA	diabetes[>=200]
535	535	71	Male	162	79	30.10211858	120	80	72	96	143	8.3	1.79	136	83	34	132	0.53	132.9	7.62	2.82	NA	Moderate	No	No	No	No	Non-vegetarian	No	No	0	0	6-9 hours	NO	No	NO	No	NO	No	Overweight	No	Yes	Non-Diabetes	normal [<0.5-5]	normal [5-12]	normal [80-220]	0.5-2.0	normal[70-100]	prediabetes[140-200]
536	536	65	Female	156	55	22.60026298	123	88	78	111	189	9.6	3.4	213	133	35	178	4.2	132	5.6	2.6	NA	Heavy	No	No	No	No	Non-vegetarian	No	No	1	2	>9 hours	NO	No	NO	No	NO	No	Non-Overweight	No	No	Non-Diabetes	normal [<0.5-5]	normal [5-12]	normal [80-220]	>=2	impaired[100-126]	prediabetes[140-200]
537	537	58	Male	170	65	22.49134948	122	85	72	90	145	8.1	1.84	131	71	33	186	0.71	106	7.3	5.4	NA	Moderate	No	No	No	No	Non-vegetarian	No	No	0	2	6-9 hours	NO	No	NO	No	NO	No	Non-Overweight	No	No	Non-Diabetes	increased[>=5]	normal [5-12]	normal [80-220]	0.5-2.0	normal[70-100]	prediabetes[140-200]
538	538	41	Male	160	65	25.390625	125	85	72	93	150	5.3	1.84	171	101	63	89	0.73	124.48	12.6	7.64	NA	Moderate	No	No	No	No	Vegetarian	No	No	0	2	6-9 hours	NO	No	YES	Yes	NO	No	Overweight	No	No	Non-Diabetes	increased[>=5]	increased[>=12]	normal [80-220]	0.5-2.0	normal[70-100]	prediabetes[140-200]
539	539	65	Female	156	78	32.05128205	126	88	79	166	223	8	2.7	188	132	36	166	3.7	155	5.2	4.7	NA	Moderate	No	No	No	No	Non-vegetarian	No	No	0	2	6-9 hours	NO	No	NO	No	NO	No	Overweight	No	Yes	Diabetes	normal [<0.5-5]	normal [5-12]	normal [80-220]	>=2	diabetes[>=126]	diabetes[>=200]
540	540	60	Male	165	70	25.71166208	130	87	72	101	207	6.47	1.89	144	160	54	116	0.78	107	5.48	1.4	NA	Sedentary	No	No	No	No	Vegetarian	No	No	0	2	>9 hours	NO	No	NO	No	NO	No	Overweight	No	No	Diabetes	normal [<0.5-5]	normal [5-12]	normal [80-220]	0.5-2.0	impaired[100-126]	diabetes[>=200]
541	541	68	Male	168	60	21.2585034	131	101	97	97	187	6.3	2.3	190	141	46	106	0.47	121.06	9	5.31	NA	Moderate	No	Yes	No	No	Vegetarian	Yes	Yes	0	2	>9 hours	NO	No	NO	No	NO	No	Non-Overweight	No	No	Non-Diabetes	increased[>=5]	normal [5-12]	normal [80-220]	>=2	normal[70-100]	prediabetes[140-200]
542	542	65	Female	167	86	30.83653053	123	89	79	95	123	9.6	10.6	218	142	41	249	0.53	129	8.35	2.95	NA	Moderate	No	No	No	No	Non-vegetarian	Yes	Yes	2	1	6-9 hours	NO	No	NO	No	NO	No	Overweight	No	Yes	Non-Diabetes	normal [<0.5-5]	normal [5-12]	normal [80-220]	>=2	normal[70-100]	normal< [140]
543	543	68	Male	167	70	25.0995016	120	80	72	NA	395	9.8	1.92	150	90	40	160	0.89	77.67	6.39	1.63	NA	Heavy	No	No	No	No	Non-vegetarian	No	No	0	1	6-9 hours	NO	No	NO	No	NO	No	Overweight	No	No	Diabetes	normal [<0.5-5]	normal [5-12]	decreased [<80]	0.5-2.0	NA	diabetes[>=200]
544	544	61	Male	156	89	36.57133465	102	71	72	123	179	6.3	1.96	165	94	36	191	1.19	96.5	5.81	1.6	NA	Moderate	No	No	No	No	Non-vegetarian	Yes	No	2	4	6-9 hours	NO	No	NO	No	NO	No	Overweight	Yes	Yes	Non-Diabetes	normal [<0.5-5]	normal [5-12]	normal [80-220]	0.5-2.0	impaired[100-126]	prediabetes[140-200]
545	545	53	Male	166	74	26.85440557	130	90	72	130	159	8.2	1.97	211	148	37	198	0.67	81.7	4.7	1.66	NA	Moderate	No	No	No	No	Non-vegetarian	Unknown	Unknown	1	3	6-9 hours	NO	No	NO	No	NO	No	Overweight	No	No	Non-Diabetes	normal [<0.5-5]	decreased [<5]	normal [80-220]	0.5-2.0	diabetes[>=126]	prediabetes[140-200]
546	546	62	Male	167	72	25.81663021	140	80	72	117	192	7.6	1.97	80	71	31	62	1.43	80.37	7.1	2.83	NA	Moderate	No	No	No	No	Non-vegetarian	No	No	0	1	6-9 hours	NO	No	NO	No	NO	No	Overweight	No	No	Non-Diabetes	normal [<0.5-5]	normal [5-12]	normal [80-220]	0.5-2.0	impaired[100-126]	prediabetes[140-200]
547	547	65	Female	161	76	29.31985649	120	80	80	111	211	5.6	3.26	181	105	59	87.9	1.43	93	8.4	5.18	NA	Moderate	No	No	No	No	Vegetarian	No	No	2	2	6-9 hours	NO	No	NO	No	NO	No	Overweight	No	No	Diabetes	increased[>=5]	normal [5-12]	normal [80-220]	>=2	impaired[100-126]	diabetes[>=200]
548	548	55	Male	165	68	24.97704316	120	90	72	140	140	10.9	2	108	70	29	173	0.72	122	9.21	1.18	NA	Moderate	No	Yes	No	No	Non-vegetarian	Yes	Yes	0	1	6-9 hours	NO	No	NO	No	NO	No	Non-Overweight	No	No	Non-Diabetes	normal [<0.5-5]	normal [5-12]	normal [80-220]	>=2	diabetes[>=126]	prediabetes[140-200]
549	549	33	Male	178	75	23.67125363	120	80	72	165	257	10	2	133	83	23	173	1	111	12	2	NA	Moderate	No	No	No	No	Vegetarian	Yes	No	0	2	6-9 hours	NO	No	NO	No	NO	No	Non-Overweight	No	No	Diabetes	normal [<0.5-5]	increased[>=12]	normal [80-220]	>=2	diabetes[>=126]	diabetes[>=200]
550	550	47	Male	156	64	26.29848784	120	80	72	98	140	6	2	217	151	45	151	1	117	10	9	NA	Moderate	No	No	No	No	Non-vegetarian	No	No	0	2	6-9 hours	NO	No	NO	No	NO	No	Overweight	No	No	Non-Diabetes	increased[>=5]	normal [5-12]	normal [80-220]	>=2	normal[70-100]	prediabetes[140-200]
551	551	42	Male	164	71	26.39797739	150	100	72	129	233	8.1	2.1	205	158	34	133	0.93	85.07	5.84	3	NA	Sedentary	No	No	Yes	Occasional	Non-vegetarian	No	No	0	2	6-9 hours	YES	Yes	NO	No	NO	No	Overweight	No	No	Diabetes	normal [<0.5-5]	normal [5-12]	normal [80-220]	>=2	diabetes[>=126]	diabetes[>=200]
552	552	37	Male	165	71	26.07897153	150	90	72	160	251.8	10.4	2.11	230	153	39	233	0.75	151.4	11.12	2.84	NA	Sedentary	No	No	No	No	Non-vegetarian	No	No	0	2	6-9 hours	NO	No	NO	No	NO	No	Overweight	No	No	Diabetes	normal [<0.5-5]	normal [5-12]	normal [80-220]	>=2	diabetes[>=126]	diabetes[>=200]
553	553	52	Male	133	87	49.18310815	120	80	72	130	210	5.6	2.12	160	60	45	140	1.43	70	2.7	0.67	NA	Moderate	No	No	No	No	Vegetarian	Yes	Yes	0	0	6-9 hours	NO	No	NO	No	NO	No	Overweight	Yes	Yes	Diabetes	normal [<0.5-5]	decreased [<5]	decreased [<80]	>=2	diabetes[>=126]	diabetes[>=200]
554	554	68	Male	168	60	21.2585034	131	101	98	93	129	5.7	1.37	212	126.5	49.7	179	0.86	111	4.9	1.899	NA	Moderate	Ex-smoker	Yes	No	No	Vegetarian	Yes	Yes	0	2	6-9 hours	NO	No	NO	No	NO	No	Non-Overweight	No	No	Non-Diabetes	normal [<0.5-5]	decreased [<5]	normal [80-220]	0.5-2.0	normal[70-100]	normal< [140]
555	555	65	Female	161	87	33.56351993	140	94	81	118	145	7	3	144	76	42	129	1	141	8	3	NA	Moderate	No	No	No	No	Vegetarian	No	Yes	1	3	6-9 hours	YES	Yes	YES	Yes	NO	No	Overweight	No	Yes	Non-Diabetes	normal [<0.5-5]	normal [5-12]	normal [80-220]	>=2	impaired[100-126]	prediabetes[140-200]
556	556	34	Male	170	80	27.6816609	120	70	72	99	182	8.8	2.16	178	140	42	160	0.87	40	2.6	1.8	NA	Moderate	No	No	No	No	Vegetarian	Yes	Yes	0	0	6-9 hours	NO	No	NO	No	NO	No	Overweight	No	No	Non-Diabetes	normal [<0.5-5]	decreased [<5]	decreased [<80]	>=2	normal[70-100]	prediabetes[140-200]
557	557	44	Male	164	68	25.2825699	120	80	72	128	211	9	3.26	153	95	46	93	0.57	140.7	10.27	1.47	NA	Heavy	No	No	No	No	Non-vegetarian	No	No	0	2	6-9 hours	NO	No	NO	No	NO	No	Overweight	No	No	Diabetes	normal [<0.5-5]	normal [5-12]	normal [80-220]	>=2	diabetes[>=126]	diabetes[>=200]
558	558	52	Male	165	73	26.81359045	119	78	72	116	141	6.9	2.26	169	106	63	81	0.69	133	7.67	2.56	NA	Sedentary	No	No	No	No	Vegetarian	Unknown	Unknown	0	2	6-9 hours	NO	No	NO	No	NO	No	Overweight	No	No	Non-Diabetes	normal [<0.5-5]	normal [5-12]	normal [80-220]	>=2	impaired[100-126]	prediabetes[140-200]
559	559	65	Male	187	75	21.44756785	189	123	89	156	287	8	0.92	87	189	99	298	1.13	121	10	1.9	NA	Heavy	Yes	No	No	No	Non-vegetarian	Yes	Yes	0	0	6-9 hours	NO	No	NO	No	NO	No	Non-Overweight	No	No	Diabetes	normal [<0.5-5]	normal [5-12]	normal [80-220]	0.5-2.0	diabetes[>=126]	diabetes[>=200]
560	560	65	Male	167	85	30.47796622	120	70	90	145	122	9.6	1	160.9	66.5	28.3	330.5	0.97	121	8.04	0.9	NA	Sedentary	Yes	Yes	Yes	Occasional	Non-vegetarian	No	Yes	2	1	6-9 hours	NO	No	NO	No	NO	No	Overweight	No	Yes	Non-Diabetes	normal [<0.5-5]	normal [5-12]	normal [80-220]	0.5-2.0	diabetes[>=126]	normal< [140]
561	561	46	Male	190	90	24.93074792	120	82	72	104	200	7.76	2.29	131	87	40	102	0.98	131.3	10.56	3.7	NA	Sedentary	No	No	No	No	Vegetarian	Yes	No	0	2	>9 hours	NO	No	NO	No	NO	No	Non-Overweight	No	No	Non-Diabetes	normal [<0.5-5]	normal [5-12]	normal [80-220]	>=2	impaired[100-126]	diabetes[>=200]
562	562	48	Male	164	77	28.62879239	145	89	72	112	145	6.9	2.3	130	90	37	112	2.3	99	3.42	1.9	NA	Sedentary	No	No	No	No	Vegetarian	Yes	Yes	1	1	>9 hours	NO	No	NO	No	NO	No	Overweight	No	No	Non-Diabetes	normal [<0.5-5]	decreased [<5]	normal [80-220]	>=2	impaired[100-126]	prediabetes[140-200]
563	563	70	Male	165	78	28.65013774	132	90	72	NA	310	10.8	2.32	120	99	42	190	0.92	77.73	6.83	1.62	NA	Moderate	No	No	No	No	Vegetarian	No	No	0	0	>9 hours	NO	No	NO	No	NO	No	Overweight	No	No	Diabetes	normal [<0.5-5]	normal [5-12]	decreased [<80]	>=2	NA	diabetes[>=200]
564	564	50	Male	162	68	25.91068435	130	90	72	NA	353	12.5	2.37	171	139	28	108	0.65	112	9.47	1.01	NA	Moderate	No	No	No	No	Non-vegetarian	Yes	Yes	0	0	6-9 hours	NO	No	NO	No	NO	No	Overweight	No	No	Diabetes	normal [<0.5-5]	normal [5-12]	normal [80-220]	>=2	NA	diabetes[>=200]
565	565	55	Male	155	88	36.62851197	134	88	72	NA	331	10.5	2.39	234	153	38	215	0.69	91	9.57	5.16	NA	Moderate	No	No	No	No	Vegetarian	No	No	1	2	<6 hours	NO	No	NO	No	NO	No	Overweight	Yes	Yes	Diabetes	increased[>=5]	normal [5-12]	normal [80-220]	>=2	NA	diabetes[>=200]
566	566	62	Male	165	80	29.38475666	130	80	72	131	148	6.6	2.41	169	111	47	129	0.95	122	9.89	1.91	NA	Sedentary	No	No	No	No	Vegetarian	No	Yes	2	5	6-9 hours	YES	Yes	YES	Yes	NO	No	Overweight	No	No	Non-Diabetes	normal [<0.5-5]	normal [5-12]	normal [80-220]	>=2	diabetes[>=126]	prediabetes[140-200]
567	567	58	Male	148	65	29.67494522	130	80	72	131	148	6.6	2.41	169	111	47	129	0.95	122	9.89	1.91	NA	Sedentary	No	No	No	No	Vegetarian	No	Yes	2	5	6-9 hours	YES	Yes	YES	Yes	NO	No	Overweight	No	No	Non-Diabetes	normal [<0.5-5]	normal [5-12]	normal [80-220]	>=2	diabetes[>=126]	prediabetes[140-200]
568	568	51	Male	161	69	26.61934339	130	80	72	131	148	6.6	2.41	169	111	47	129	0.95	122	9.89	1.91	NA	Sedentary	No	No	No	No	Vegetarian	No	Yes	2	5	6-9 hours	YES	Yes	YES	Yes	NO	No	Overweight	No	No	Non-Diabetes	normal [<0.5-5]	normal [5-12]	normal [80-220]	>=2	diabetes[>=126]	prediabetes[140-200]
569	569	37	Male	170	73	25.25951557	140	80	72	120	160	5.6	2.41	186	121	43	138	0.82	128.4	7.36	4.06	NA	Sedentary	No	No	No	No	Non-vegetarian	No	No	0	2	6-9 hours	NO	No	NO	No	NO	No	Overweight	No	No	Non-Diabetes	normal [<0.5-5]	normal [5-12]	normal [80-220]	>=2	impaired[100-126]	prediabetes[140-200]
570	570	65	Female	168	52	18.42403628	130	90	86	196	214	14.4	3.24	126	67	21	215	1.28	73.05	8.4	1.44	NA	Sedentary	No	No	No	No	Vegetarian	Unknown	Unknown	2	4	6-9 hours	NO	No	NO	No	NO	No	Non-Overweight	No	No	Diabetes	normal [<0.5-5]	normal [5-12]	decreased [<80]	>=2	diabetes[>=126]	diabetes[>=200]
571	571	66	Male	160	65	25.390625	130	95	78	153	262	9.6	2.67	255	121	31	573	0.69	119	6.42	2.48	NA	Moderate	Ex-smoker	No	Yes	Occasional	Non-vegetarian	Yes	Yes	1	2	6-9 hours	NO	No	NO	No	NO	No	Overweight	No	No	Diabetes	normal [<0.5-5]	normal [5-12]	normal [80-220]	>=2	diabetes[>=126]	diabetes[>=200]
572	572	65	Male	168	67	23.73866213	140	88	72	90	225	9.32	2.44	124	170	62	107	0.82	109	6.44	1.6	NA	Sedentary	No	No	No	No	Vegetarian	No	No	1	0	6-9 hours	NO	No	NO	No	NO	No	Non-Overweight	No	No	Diabetes	normal [<0.5-5]	normal [5-12]	normal [80-220]	>=2	normal[70-100]	diabetes[>=200]
573	573	79	Male	175	90	29.3877551	145	90	72	163	202	9.4	2.45	276	101	43	536	0.61	87.1	7.64	2.83	NA	Moderate	No	No	No	No	Vegetarian	No	No	0	3	6-9 hours	YES	Yes	NO	No	NO	No	Overweight	No	No	Diabetes	normal [<0.5-5]	normal [5-12]	normal [80-220]	>=2	diabetes[>=126]	diabetes[>=200]
574	574	49	Male	174	75	24.77209671	130	80	72	92	146	8.1	2.45	108	129	34	83	0.56	108	7.43	5.74	NA	Moderate	No	No	No	No	Vegetarian	Yes	Yes	0	2	6-9 hours	YES	Yes	NO	No	Yes	Yes	Non-Overweight	No	No	Non-Diabetes	increased[>=5]	normal [5-12]	normal [80-220]	>=2	normal[70-100]	prediabetes[140-200]
575	575	73	Male	175	78	25.46938776	136	92	72	188	307	9.9	2.46	209	141	45	125	0.77	75.4	5.28	1.63	NA	Moderate	No	No	No	No	Vegetarian	Yes	No	0	2	6-9 hours	YES	Yes	YES	Yes	NO	No	Overweight	No	No	Diabetes	normal [<0.5-5]	normal [5-12]	decreased [<80]	>=2	diabetes[>=126]	diabetes[>=200]
576	576	40	Male	165	59	21.67125803	124	82	72	98	145	6.1	2.46	184	131	38	109	0.46	118	6.3	2.81	NA	Sedentary	No	No	No	No	Non-vegetarian	No	No	0	0	6-9 hours	NO	No	NO	No	NO	No	Non-Overweight	No	No	Non-Diabetes	normal [<0.5-5]	normal [5-12]	normal [80-220]	>=2	normal[70-100]	prediabetes[140-200]
577	577	28	Male	167	57	20.43816558	120	80	72	90	200	5.6	2.48	140	88	43	60	0.7	144.9	6.43	2.29	NA	Moderate	No	No	No	No	Non-vegetarian	Yes	No	0	2	6-9 hours	NO	No	NO	No	NO	No	Non-Overweight	No	No	Non-Diabetes	normal [<0.5-5]	normal [5-12]	normal [80-220]	>=2	normal[70-100]	diabetes[>=200]
578	578	44	Male	172	78	26.36560303	120	80	72	97	121	5.7	2.52	239	181	52	148	0.84	94.38	5.06	0.78	NA	Moderate	No	No	No	No	Vegetarian	No	No	0	2	6-9 hours	NO	No	NO	No	NO	No	Overweight	No	No	Non-Diabetes	normal [<0.5-5]	normal [5-12]	normal [80-220]	>=2	normal[70-100]	normal< [140]
579	579	65	Female	157	72	29.21010994	135	85	87	189	301	13.3	3.28	188	125	33	133	0.55	91.3	11.1	1.16	NA	Moderate	No	No	No	No	Non-vegetarian	No	No	2	5	6-9 hours	NO	No	NO	No	NO	No	Overweight	No	No	Diabetes	normal [<0.5-5]	normal [5-12]	normal [80-220]	>=2	diabetes[>=126]	diabetes[>=200]
580	580	65	Female	160	61	23.828125	132	78	87	NA	350	8.8	1.76	169	103	39	211	0.86	96.46	6.2	5.61	NA	Moderate	No	Yes	No	No	Non-vegetarian	Yes	Yes	3	2	6-9 hours	NO	No	NO	No	NO	No	Non-Overweight	No	No	Diabetes	increased[>=5]	normal [5-12]	normal [80-220]	0.5-2.0	NA	diabetes[>=200]
581	581	37	Male	161	72	27.77670615	136	80	72	97	120	5.2	2.59	108	75	46	107	0.94	94.09	11.2	1.65	NA	Sedentary	No	No	No	No	Non-vegetarian	No	Yes	0	2	<6 hours	NO	No	NO	No	NO	No	Overweight	No	No	Non-Diabetes	normal [<0.5-5]	normal [5-12]	normal [80-220]	>=2	normal[70-100]	normal< [140]
582	582	42	Male	168	61.6	21.82539683	120	80	72	92	140	6	2.64	143	93	42	57	0.79	132.3	8.72	4.69	NA	Heavy	No	No	No	No	Vegetarian	Yes	Yes	0	2	6-9 hours	NO	No	NO	No	NO	No	Non-Overweight	No	No	Non-Diabetes	normal [<0.5-5]	normal [5-12]	normal [80-220]	>=2	normal[70-100]	prediabetes[140-200]
583	583	35	Male	178	82	25.88057064	120	70	72	132	177	10.9	2.661	236	161	35	236	0.67	201	7.89	4.2	NA	Moderate	No	No	No	No	Vegetarian	Unknown	Unknown	2	3	6-9 hours	NO	No	NO	No	NO	No	Overweight	No	No	Non-Diabetes	normal [<0.5-5]	normal [5-12]	normal [80-220]	>=2	diabetes[>=126]	prediabetes[140-200]
584	584	70	Male	155	70	29.13631634	130	95	72	130	240	6.42	2.67	155	162	42	110	0.53	109	6.89	1.56	NA	Sedentary	No	No	No	No	Vegetarian	No	No	1	0	6-9 hours	NO	No	NO	No	NO	No	Overweight	No	No	Diabetes	normal [<0.5-5]	normal [5-12]	normal [80-220]	>=2	diabetes[>=126]	diabetes[>=200]
585	585	50	Male	178	82	25.88057064	121	82	72	90	200	6.78	2.68	140	190	68	119	0.86	118	7.69	0.78	NA	Moderate	No	No	No	No	Vegetarian	No	No	1	1	6-9 hours	NO	No	NO	No	NO	No	Overweight	No	No	Non-Diabetes	normal [<0.5-5]	normal [5-12]	normal [80-220]	>=2	normal[70-100]	diabetes[>=200]
586	586	67	Male	162	65	24.76756592	120	80	72	121	146	8.2	3.76	152	86	40	145	0.8	138.7	8.42	1.76	NA	Moderate	No	No	Yes	Occasional	Non-vegetarian	No	Yes	0	0	6-9 hours	NO	No	NO	No	NO	No	Non-Overweight	No	No	Non-Diabetes	normal [<0.5-5]	normal [5-12]	normal [80-220]	>=2	impaired[100-126]	prediabetes[140-200]
587	587	65	Female	157	64	25.96454217	130	80	87	107	140	8.1	2.37	173	105	45	169	0.95	123	6.05	3.16	NA	Moderate	No	No	No	No	Non-vegetarian	Unknown	Unknown	0	9	6-9 hours	NO	No	NO	No	NO	No	Overweight	No	No	Non-Diabetes	normal [<0.5-5]	normal [5-12]	normal [80-220]	>=2	impaired[100-126]	prediabetes[140-200]
588	588	65	Female	162	65	24.76756592	140	89	87	121	189	6.9	2.94	220	152	43	153	1.07	119	8.64	1.44	NA	Moderate	No	No	No	No	Non-vegetarian	Unknown	Unknown	1	5	6-9 hours	NO	No	NO	No	NO	No	Non-Overweight	No	No	Non-Diabetes	normal [<0.5-5]	normal [5-12]	normal [80-220]	>=2	impaired[100-126]	prediabetes[140-200]
589	589	65	Female	160	50	19.53125	123	85	87	98	187	6.77	4.43	185	129	40	121	0.83	133	6.84	3.94	NA	Moderate	No	No	No	No	Vegetarian	No	No	1	3	6-9 hours	NO	No	NO	No	NO	No	Non-Overweight	No	No	Non-Diabetes	normal [<0.5-5]	normal [5-12]	normal [80-220]	>=2	normal[70-100]	prediabetes[140-200]
590	590	31	Male	156	67	27.53122945	122	82	72	129	152	6.7	2.73	150	100	41	149	0.89	89	15	2.71	NA	Moderate	No	No	No	No	Vegetarian	No	Yes	0	2	6-9 hours	NO	No	NO	No	NO	No	Overweight	No	No	Non-Diabetes	normal [<0.5-5]	increased[>=12]	normal [80-220]	>=2	diabetes[>=126]	prediabetes[140-200]
591	591	43	Male	152	75	32.46191136	122	82	72	129	152	6.7	2.73	150	100	41	149	0.89	89	15	2.71	NA	Moderate	No	No	No	No	Vegetarian	No	Yes	0	2	6-9 hours	NO	No	NO	No	NO	No	Overweight	No	Yes	Non-Diabetes	normal [<0.5-5]	increased[>=12]	normal [80-220]	>=2	diabetes[>=126]	prediabetes[140-200]
592	592	51	Male	179	86	26.84061047	130	110	72	127	120	6.3	2.78	157	95	43	153	0.75	105.2	6.19	3.67	NA	Moderate	No	No	No	No	Non-vegetarian	No	No	1	0	6-9 hours	NO	No	NO	No	NO	No	Overweight	No	No	Non-Diabetes	normal [<0.5-5]	normal [5-12]	normal [80-220]	>=2	diabetes[>=126]	normal< [140]
593	593	65	Female	154	56	23.61275089	114	81	88	133	200	8	2.32	137	75	42	159	0.55	124	6.13	9.35	NA	Moderate	No	No	No	No	Non-vegetarian	No	No	0	0	6-9 hours	NO	No	NO	No	NO	No	Non-Overweight	No	No	Non-Diabetes	increased[>=5]	normal [5-12]	normal [80-220]	>=2	diabetes[>=126]	diabetes[>=200]
594	594	67	Male	176	89	28.73192149	150	90	72	125	210	7.76	2.83	152	63	37	299	1.41	163.8	9.24	4.16	NA	Moderate	No	No	No	No	Non-vegetarian	No	No	0	0	6-9 hours	YES	Yes	NO	No	NO	No	Overweight	No	No	Diabetes	normal [<0.5-5]	normal [5-12]	normal [80-220]	>=2	impaired[100-126]	diabetes[>=200]
595	595	44	Male	168	86	30.47052154	138	88	72	93	130	6.5	2.84	215	154	36	125	0.79	110	8.21	9.29	NA	Heavy	No	Yes	No	No	Non-vegetarian	Unknown	Unknown	1	2	6-9 hours	NO	No	NO	No	NO	No	Overweight	No	Yes	Non-Diabetes	increased[>=5]	normal [5-12]	normal [80-220]	>=2	normal[70-100]	normal< [140]
596	596	65	Female	155	62	25.80645161	120	90	90	126	180	6.4	3.22	120	70	51	208	1.4	126	9.35	4.83	NA	Moderate	No	No	No	No	Non-vegetarian	No	No	0	3	6-9 hours	NO	No	NO	No	NO	No	Overweight	No	No	Non-Diabetes	normal [<0.5-5]	normal [5-12]	normal [80-220]	>=2	diabetes[>=126]	prediabetes[140-200]
597	597	41	Male	175	78	25.46938776	120	80	72	108	156	5.4	2.86	188	129	50	97	0.91	143.9	6.8	6.63	NA	Moderate	No	Yes	No	No	Non-vegetarian	Yes	Yes	0	2	6-9 hours	NO	No	NO	No	NO	No	Overweight	No	No	Non-Diabetes	increased[>=5]	normal [5-12]	normal [80-220]	>=2	impaired[100-126]	prediabetes[140-200]
598	598	48	Male	178	70	22.09317005	110	80	72	108	212	6.3	2.87	114	72	36	158	0.68	118.97	7.2	3.5	NA	Moderate	No	No	No	No	Non-vegetarian	Yes	No	1	1	<6 hours	NO	No	NO	No	NO	No	Non-Overweight	No	No	Diabetes	normal [<0.5-5]	normal [5-12]	normal [80-220]	>=2	impaired[100-126]	diabetes[>=200]
599	599	53	Male	165	65	23.87511478	125	80	72	109	145	5.6	2.88	153	75	29	353	0.94	107	7	4	NA	Moderate	No	No	Yes	Occasional	Non-vegetarian	No	No	0	4	6-9 hours	YES	Yes	NO	No	NO	No	Non-Overweight	No	No	Non-Diabetes	normal [<0.5-5]	normal [5-12]	normal [80-220]	>=2	impaired[100-126]	prediabetes[140-200]
600	600	45	Male	177	90	28.72737719	124	82	72	89	140	8.3	2.9	154	100	36	161	0.91	133.9	7.86	1.84	NA	Sedentary	No	No	No	No	Vegetarian	Yes	Yes	1	2	6-9 hours	NO	No	NO	No	NO	No	Overweight	No	No	Non-Diabetes	normal [<0.5-5]	normal [5-12]	normal [80-220]	>=2	normal[70-100]	prediabetes[140-200]
601	601	49	Male	176	73	23.56663223	127	85	72	127	160	6.6	2.9	196	136	37	206	0.82	132	9.3	3.8	NA	Moderate	No	No	Yes	Regular	Non-vegetarian	No	No	0	4	6-9 hours	NO	No	YES	Yes	NO	No	Non-Overweight	No	No	Non-Diabetes	normal [<0.5-5]	normal [5-12]	normal [80-220]	>=2	diabetes[>=126]	prediabetes[140-200]
602	602	31	Male	182	70	21.13271344	125	80	72	78	84	5.3	2.9	153	98	23	197	0.86	110	8.82	3.19	NA	Moderate	No	No	Yes	Occasional	Non-vegetarian	Yes	Yes	1	1	<6 hours	NO	No	NO	No	NO	No	Non-Overweight	No	No	Non-Diabetes	normal [<0.5-5]	normal [5-12]	normal [80-220]	>=2	normal[70-100]	normal< [140]
603	603	50	Male	161	67	25.84776822	131	89	72	127	190	5.1	2.9	169	68	41	149.07	0.5	98.09	7.19	3.4	NA	Moderate	No	No	No	No	Vegetarian	No	No	1	1	6-9 hours	NO	No	NO	No	NO	No	Overweight	No	No	Non-Diabetes	normal [<0.5-5]	normal [5-12]	normal [80-220]	>=2	diabetes[>=126]	prediabetes[140-200]
604	604	67	Male	134	73	40.65493428	120	80	80	132	252	8.9	2	135	82	90	280	0.9	100.9	7.6	4.95	NA	Moderate	No	Yes	No	No	Vegetarian	No	No	2	6	6-9 hours	NO	No	NO	No	NO	No	Overweight	Yes	Yes	Diabetes	normal [<0.5-5]	normal [5-12]	normal [80-220]	>=2	diabetes[>=126]	diabetes[>=200]
605	605	60	Male	168	61	21.61281179	122	80	72	143	150	6.3	2.95	154	70.2	60	119	0.82	81.84	7.04	2.19	NA	Moderate	No	No	No	No	Non-vegetarian	Unknown	Unknown	2	3	>9 hours	NO	No	NO	No	NO	No	Non-Overweight	No	No	Non-Diabetes	normal [<0.5-5]	normal [5-12]	normal [80-220]	>=2	diabetes[>=126]	prediabetes[140-200]
606	606	30	Male	175	80	26.12244898	120	80	72	NA	314.92	12.6	2.96	244	105	30	464	0.79	130	10.1	1.01	NA	Moderate	No	Yes	Yes	Occasional	Vegetarian	Yes	No	0	2	6-9 hours	NO	No	NO	No	NO	No	Overweight	No	No	Diabetes	normal [<0.5-5]	normal [5-12]	normal [80-220]	>=2	NA	diabetes[>=200]
607	607	71	Male	173	78	26.06167931	130	86	72	121	142	6.6	3.01	179	150	40	170	0.9	108	6.24	4.5	NA	Sedentary	No	No	No	No	Vegetarian	No	Yes	1	1	6-9 hours	NO	No	NO	No	NO	No	Overweight	No	No	Non-Diabetes	normal [<0.5-5]	normal [5-12]	normal [80-220]	>=2	impaired[100-126]	prediabetes[140-200]
608	608	71	Male	173	78	26.06167931	130	86	72	121	142	6.6	3.01	179	150	40	170	0.9	108	6.24	4.5	NA	Sedentary	No	No	No	No	Vegetarian	No	Yes	1	1	6-9 hours	NO	No	NO	No	NO	No	Overweight	No	No	Non-Diabetes	normal [<0.5-5]	normal [5-12]	normal [80-220]	>=2	impaired[100-126]	prediabetes[140-200]
609	609	43	Male	166	67	24.31412397	130	86	72	121	142	6.6	3.01	179	150	40	170	0.9	108	6.24	4.5	NA	Sedentary	No	No	No	No	Vegetarian	No	Yes	1	1	6-9 hours	NO	No	NO	No	NO	No	Non-Overweight	No	No	Non-Diabetes	normal [<0.5-5]	normal [5-12]	normal [80-220]	>=2	impaired[100-126]	prediabetes[140-200]
610	610	30	Male	172	80	27.04164413	122	86	72	85	199	5.24	3.04	178	52	58	167	0.79	100.2	6.18	3.67	NA	Moderate	No	No	No	No	Vegetarian	No	No	1	1	6-9 hours	NO	No	NO	No	NO	No	Overweight	No	No	Non-Diabetes	normal [<0.5-5]	normal [5-12]	normal [80-220]	>=2	normal[70-100]	prediabetes[140-200]
611	611	65	Female	132	89	51.07897153	120	80	94	95	160	6.2	4.48	116	51	28	154	0.51	79	5.18	5.91	NA	Moderate	No	No	No	No	Vegetarian	No	No	0	1	>9 hours	NO	No	NO	No	NO	No	Overweight	Yes	Yes	Non-Diabetes	increased[>=5]	normal [5-12]	decreased [<80]	>=2	normal[70-100]	prediabetes[140-200]
612	612	45	Male	167	77	27.60945176	120	80	72	114	154	5.7	3.09	203	139	40	151	1.02	82.46	5.82	1.43	NA	Heavy	No	No	No	No	Vegetarian	No	No	0	1	6-9 hours	NO	No	NO	No	NO	No	Overweight	No	No	Non-Diabetes	normal [<0.5-5]	normal [5-12]	normal [80-220]	>=2	impaired[100-126]	prediabetes[140-200]
613	613	57	Male	170	72.25	25	123	98	72	125	202	9.2	3.1	163	100	100	143	0.73	102	7.31	4.44	NA	Moderate	No	No	No	No	Non-vegetarian	Yes	Yes	0	1	6-9 hours	NO	No	NO	No	NO	No	Overweight	No	No	Diabetes	normal [<0.5-5]	normal [5-12]	normal [80-220]	>=2	impaired[100-126]	diabetes[>=200]
614	614	51	Male	172	70	23.66143862	120	80	72	120	125	6.7	3.1	310	93	34	100	0.87	82.3	5.78	2.3	NA	Moderate	No	No	No	No	Non-vegetarian	No	No	1	2	6-9 hours	NO	No	NO	No	NO	No	Non-Overweight	No	No	Non-Diabetes	normal [<0.5-5]	normal [5-12]	normal [80-220]	>=2	impaired[100-126]	normal< [140]
615	615	52	Male	170	64	22.14532872	130	87	72	111	146	6.3	3.1	175	100	38	141	0.63	89.3	5.62	2.13	NA	Moderate	No	No	No	No	Non-vegetarian	Yes	Yes	0	1	6-9 hours	NO	No	NO	No	NO	No	Non-Overweight	No	No	Non-Diabetes	normal [<0.5-5]	normal [5-12]	normal [80-220]	>=2	impaired[100-126]	prediabetes[140-200]
616	616	65	Female	160	78	30.46875	128	94	95	106	180	5.7	2.15	133	92	44	123	0.7	144	9.61	1.79	NA	Moderate	No	No	No	No	Non-vegetarian	Yes	Yes	1	1	<6 hours	NO	No	NO	No	NO	No	Overweight	No	Yes	Non-Diabetes	normal [<0.5-5]	normal [5-12]	normal [80-220]	>=2	impaired[100-126]	prediabetes[140-200]
617	617	65	Female	168	72	25.51020408	150	100	98	NA	281	11.9	1.31	161	87	37	298	1.36	102	8.37	5.8	NA	Moderate	No	No	No	No	Non-vegetarian	Yes	Yes	0	2	<6 hours	YES	Yes	YES	Yes	NO	No	Overweight	No	No	Diabetes	increased[>=5]	normal [5-12]	normal [80-220]	0.5-2.0	NA	diabetes[>=200]
618	618	65	Female	169	84	29.41073492	136	74	103	132	146	7.3	1.57	106	58	39	98	0.64	103.1	7.15	1.24	NA	Moderate	No	No	No	No	Non-vegetarian	No	No	0	0	6-9 hours	NO	No	NO	No	NO	No	Overweight	No	No	Non-Diabetes	normal [<0.5-5]	normal [5-12]	normal [80-220]	0.5-2.0	diabetes[>=126]	prediabetes[140-200]
619	619	64	Female	168	80	28.3446712	130	70	70	NA	360	7.9	5	320	70	30	20	1.8	100	9	2	NA	Moderate	No	No	No	No	Vegetarian	Unknown	Unknown	0	2	6-9 hours	NO	No	NO	No	NO	No	Overweight	No	No	Diabetes	normal [<0.5-5]	normal [5-12]	normal [80-220]	>=2	NA	diabetes[>=200]
620	620	64	Female	163	51	19.1953028	140	90	76	113	189	6.1	1.34	176	128	41	150	1.16	95	7	5.35	NA	Moderate	No	No	No	No	Non-vegetarian	No	No	0	0	6-9 hours	NO	No	NO	No	NO	No	Non-Overweight	No	No	Non-Diabetes	increased[>=5]	normal [5-12]	normal [80-220]	0.5-2.0	impaired[100-126]	prediabetes[140-200]
621	621	37	Male	170	61	21.10726644	120	80	72	NA	440	16.9	3.17	161	105	29	168	0.82	141.2	11.62	1.48	NA	Heavy	No	No	Yes	Occasional	Non-vegetarian	No	No	0	0	6-9 hours	NO	No	NO	No	NO	No	Non-Overweight	No	No	Diabetes	normal [<0.5-5]	normal [5-12]	normal [80-220]	>=2	NA	diabetes[>=200]
622	622	56	Male	172	80	27.04164413	120	90	72	99	178	7.3	3.18	190	70	39	20	1.9	32	3.3	4	NA	Moderate	No	No	No	No	Vegetarian	Unknown	Unknown	0	2	6-9 hours	NO	No	NO	No	NO	No	Overweight	No	No	Non-Diabetes	normal [<0.5-5]	decreased [<5]	decreased [<80]	>=2	normal[70-100]	prediabetes[140-200]
623	623	64	Female	157	72	29.21010994	125	78	94	80	100	6.4	0.9	167	68	100	181	1.03	121	10	3.04	NA	Moderate	No	No	No	No	Non-vegetarian	Yes	Yes	0	0	6-9 hours	NO	No	NO	No	Yes	Yes	Overweight	No	No	Non-Diabetes	normal [<0.5-5]	normal [5-12]	normal [80-220]	0.5-2.0	normal[70-100]	normal< [140]
624	624	51	Male	166	87	31.57207142	120	80	72	120	127	6.3	3.2	320	93	33	100	0.825	82.1	5.66	2.3	NA	Moderate	No	No	No	No	Vegetarian	Yes	Yes	1	1	6-9 hours	NO	No	NO	No	NO	No	Overweight	No	Yes	Non-Diabetes	normal [<0.5-5]	normal [5-12]	normal [80-220]	>=2	impaired[100-126]	normal< [140]
625	625	64	Female	160	51	19.921875	125	95	98	131	183	8.7	1.75	180	107.1	56.9	80	0.84	135	7.2	0.92	NA	Sedentary	No	No	No	No	Vegetarian	Yes	Yes	0	3	6-9 hours	NO	No	NO	No	NO	No	Non-Overweight	No	No	Non-Diabetes	normal [<0.5-5]	normal [5-12]	normal [80-220]	0.5-2.0	diabetes[>=126]	prediabetes[140-200]
626	626	26	Male	169	69	24.15881797	130	85	72	NA	323	8.2	3.22	128	89	30	150	0.98	111	7.83	2.29	NA	Moderate	No	No	No	No	Vegetarian	Yes	Yes	0	0	6-9 hours	NO	No	NO	No	NO	No	Non-Overweight	No	No	Diabetes	normal [<0.5-5]	normal [5-12]	normal [80-220]	>=2	NA	diabetes[>=200]
627	627	53	Male	170	75	25.95155709	130	90	72	134	216	5.6	3.22	85	71	35	71	1.11	98	6.32	4.09	NA	Moderate	No	No	No	No	Non-vegetarian	Unknown	Unknown	0	0	6-9 hours	NO	No	NO	No	NO	No	Overweight	No	No	Diabetes	normal [<0.5-5]	normal [5-12]	normal [80-220]	>=2	diabetes[>=126]	diabetes[>=200]
628	628	67	Male	178	79	24.93372049	120	80	72	120	130	6.6	3.3	330	93	33	110	0.86	83	5.66	2.2	NA	Moderate	No	No	No	No	Non-vegetarian	Yes	Yes	1	2	6-9 hours	NO	No	NO	No	NO	No	Non-Overweight	No	No	Non-Diabetes	normal [<0.5-5]	normal [5-12]	normal [80-220]	>=2	impaired[100-126]	normal< [140]
629	629	41	Male	166	68	24.67702134	120	80	72	120	130	6.5	3.3	330	93	35	100	0.84	82.3	6.1	2.2	NA	Moderate	No	No	No	No	Non-vegetarian	Yes	Yes	1	2	6-9 hours	NO	No	NO	No	NO	No	Non-Overweight	No	No	Non-Diabetes	normal [<0.5-5]	normal [5-12]	normal [80-220]	>=2	impaired[100-126]	normal< [140]
630	630	62	Male	156	76	31.22945431	120	80	72	79	121	5.7	3.31	153	107	39	61	0.58	93.59	6.69	7.01	NA	Moderate	No	No	No	No	Non-vegetarian	No	Yes	0	2	6-9 hours	NO	No	NO	No	NO	No	Overweight	No	Yes	Non-Diabetes	increased[>=5]	normal [5-12]	normal [80-220]	>=2	normal[70-100]	normal< [140]
631	631	24	Male	165	80	29.38475666	156	89	72	112	145	8.9	3.33	145	78	37	134	3.33	112	7.89	2.34	NA	Sedentary	No	No	No	No	Non-vegetarian	Unknown	Unknown	1	1	6-9 hours	NO	No	NO	No	NO	No	Overweight	No	No	Non-Diabetes	normal [<0.5-5]	normal [5-12]	normal [80-220]	>=2	impaired[100-126]	prediabetes[140-200]
632	632	51	Male	173	75	25.05930703	132	72	72	127	160	8.1	3.33	140	128	43	165	0.71	111.09	7.09	3.08	NA	Moderate	No	No	No	No	Vegetarian	No	No	1	1	6-9 hours	YES	Yes	NO	No	NO	No	Overweight	No	No	Non-Diabetes	normal [<0.5-5]	normal [5-12]	normal [80-220]	>=2	diabetes[>=126]	prediabetes[140-200]
633	633	57	Male	165	83	30.48668503	120	82	72	106	131	6.2	3.35	260	175	48	286	1.43	111.5	6.17	2.52	NA	Moderate	No	No	No	No	Non-vegetarian	Yes	Unknown	0	0	>9 hours	NO	No	NO	No	NO	No	Overweight	No	Yes	Non-Diabetes	normal [<0.5-5]	normal [5-12]	normal [80-220]	>=2	impaired[100-126]	normal< [140]
634	634	65	Male	161	92	35.49245785	130	89	72	102	204	8.4	3.4	122	168	49	156	1.36	90.4	8.3	2.38	NA	Moderate	No	No	No	No	Vegetarian	No	No	1	1	6-9 hours	NO	No	NO	No	NO	No	Overweight	Yes	Yes	Diabetes	normal [<0.5-5]	normal [5-12]	normal [80-220]	>=2	impaired[100-126]	diabetes[>=200]
635	635	47	Male	160	58	22.65625	120	80	72	120	120	6.5	3.4	340	93	32	100	0.832	82.3	5.77	2.4	NA	Moderate	No	No	No	No	Non-vegetarian	No	No	1	2	6-9 hours	NO	No	NO	No	NO	No	Non-Overweight	No	No	Non-Diabetes	normal [<0.5-5]	normal [5-12]	normal [80-220]	>=2	impaired[100-126]	normal< [140]
636	636	64	Female	161	62	23.91883029	130	80	74	NA	290	11.1	2.78	135	95	32	98	1.54	100.5	8.5	4.87	NA	Moderate	No	No	No	Occasional	Non-vegetarian	No	No	0	3	6-9 hours	YES	Yes	NO	No	NO	No	Non-Overweight	No	No	Diabetes	normal [<0.5-5]	normal [5-12]	normal [80-220]	>=2	NA	diabetes[>=200]
637	637	64	Female	164	79	29.37239738	121	78	75	127	156	8	2.2	232	123	36	178	3	134	5.2	3.8	NA	Moderate	No	No	No	No	Non-vegetarian	No	No	0	0	6-9 hours	NO	No	NO	No	NO	No	Overweight	No	No	Non-Diabetes	normal [<0.5-5]	normal [5-12]	normal [80-220]	>=2	diabetes[>=126]	prediabetes[140-200]
638	638	52	Male	158	60	24.03460984	120	80	72	155	274	11.2	3.43	185	102.4	36	233	0.71	135	9.65	1.93	NA	Moderate	No	No	No	No	Vegetarian	No	No	0	0	6-9 hours	NO	No	NO	No	NO	No	Non-Overweight	No	No	Diabetes	normal [<0.5-5]	normal [5-12]	normal [80-220]	>=2	diabetes[>=126]	diabetes[>=200]
639	639	48	Male	170	87	30.10380623	110	80	72	130	202	6.46	3.44	155	175	63	103	0.84	108	6.66	1.75	NA	Moderate	No	No	No	No	Vegetarian	No	No	1	0	6-9 hours	YES	Yes	NO	No	NO	No	Overweight	No	Yes	Diabetes	normal [<0.5-5]	normal [5-12]	normal [80-220]	>=2	diabetes[>=126]	diabetes[>=200]
640	640	38	Male	166	75	27.21730295	129	82	72	98	196	6.2	3.45	189.3	71	41	145.39	0.56	176.06	9.34	3.89	NA	Moderate	No	No	No	No	Vegetarian	No	No	1	1	6-9 hours	NO	No	NO	No	NO	No	Overweight	No	No	Non-Diabetes	normal [<0.5-5]	normal [5-12]	normal [80-220]	>=2	normal[70-100]	prediabetes[140-200]
641	641	64	Female	149	59	26.57537949	154	86	76	160	215	6.5	1.25	166	71	46	162	2.6	115	7.3	2.65	NA	Moderate	No	No	No	No	Non-vegetarian	No	No	0	5	6-9 hours	NO	No	NO	No	NO	No	Overweight	No	No	Diabetes	normal [<0.5-5]	normal [5-12]	normal [80-220]	0.5-2.0	diabetes[>=126]	diabetes[>=200]
642	642	54	Male	156	78	32.05128205	180	94	72	90	240	8.7	3.48	167	190	69	110	0.86	117	8.7	1.9	NA	Moderate	No	No	No	No	Vegetarian	No	Yes	1	1	>9 hours	NO	No	NO	No	NO	No	Overweight	No	Yes	Diabetes	normal [<0.5-5]	normal [5-12]	normal [80-220]	>=2	normal[70-100]	diabetes[>=200]
643	643	64	Female	152	58	25.10387812	122	78	76	133	140	5.1	2.83	131	92	39	76	0.47	136.3	5.95	2.02	NA	Moderate	No	No	No	No	Non-vegetarian	Unknown	Unknown	0	1	<6 hours	NO	No	NO	No	NO	No	Overweight	No	No	Non-Diabetes	normal [<0.5-5]	normal [5-12]	normal [80-220]	>=2	diabetes[>=126]	prediabetes[140-200]
644	644	69	Male	170	65	22.49134948	130	78	72	94	190	7.3	3.5	130	145	52	118	0.98	104.4	6.05	1.87	NA	Moderate	No	No	No	No	Vegetarian	No	No	1	1	6-9 hours	NO	No	NO	No	NO	No	Non-Overweight	No	No	Non-Diabetes	normal [<0.5-5]	normal [5-12]	normal [80-220]	>=2	normal[70-100]	prediabetes[140-200]
645	645	45	Male	165	74	27.18089991	130	80	72	107.6	168.5	9.8	3.51	182	109.5	40.8	158.5	0.5	91.19	7.16	3.78	NA	Moderate	No	Yes	No	No	Vegetarian	No	Yes	0	3	6-9 hours	NO	No	NO	No	NO	No	Overweight	No	No	Non-Diabetes	normal [<0.5-5]	normal [5-12]	normal [80-220]	>=2	impaired[100-126]	prediabetes[140-200]
646	646	65	Male	166	86	31.20917405	126	92	91	105	190	5.7	5.8	163	85.7	29.1	241	0.99	146	9.1	2.48	NA	Heavy	Yes	Yes	No	No	Vegetarian	Yes	Yes	0	2	6-9 hours	NO	No	NO	No	NO	No	Overweight	No	Yes	Non-Diabetes	normal [<0.5-5]	normal [5-12]	normal [80-220]	>=2	impaired[100-126]	prediabetes[140-200]
647	647	41	Male	165	70	25.71166208	120	80	72	99	176.49	7.2	3.59	181.71	101.56	40.38	198.84	0.62	102	6.8	1.32	NA	Moderate	No	No	No	No	Non-vegetarian	Yes	Yes	2	2	6-9 hours	NO	No	NO	No	NO	No	Overweight	No	No	Non-Diabetes	normal [<0.5-5]	normal [5-12]	normal [80-220]	>=2	normal[70-100]	prediabetes[140-200]
648	648	78	Male	172	68	22.98539751	128	92	72	90	228	6.34	3.66	156	186	54	104	0.77	104	7.21	1.88	NA	Moderate	No	No	No	No	Vegetarian	No	No	1	1	6-9 hours	NO	No	NO	No	NO	No	Non-Overweight	No	No	Diabetes	normal [<0.5-5]	normal [5-12]	normal [80-220]	>=2	normal[70-100]	diabetes[>=200]
649	649	30	Male	173	78	26.06167931	121	84	72	89	187	7.1	3.68	191	67	51	168	0.52	89.38	6.31	1.39	NA	Moderate	No	No	No	No	Vegetarian	No	No	1	1	6-9 hours	NO	No	NO	No	NO	No	Overweight	No	No	Non-Diabetes	normal [<0.5-5]	normal [5-12]	normal [80-220]	>=2	normal[70-100]	prediabetes[140-200]
650	650	66	Male	168	81	28.69897959	121	82	76	119	155	9.5	1.5	127.4	67.3	33.9	130.9	0.9	100	7.69	1.18	NA	Moderate	Ex-smoker	No	No	No	Vegetarian	No	No	0	3	<6 hours	NO	No	NO	No	NO	No	Overweight	No	No	Non-Diabetes	normal [<0.5-5]	normal [5-12]	normal [80-220]	0.5-2.0	impaired[100-126]	prediabetes[140-200]
651	651	64	Male	155	80	33.29864724	118	82	95	93	180	6.9	1.86	164	84	46	166	0.9	172	4.65	4.86	NA	Heavy	Yes	Yes	No	No	Non-vegetarian	Unknown	Unknown	0	0	6-9 hours	NO	No	NO	No	NO	No	Overweight	No	Yes	Non-Diabetes	normal [<0.5-5]	decreased [<5]	normal [80-220]	0.5-2.0	normal[70-100]	prediabetes[140-200]
652	652	66	Male	153	85	36.31082062	140	80	80	135	185	8.9	1.78	193	120	50	136	1.46	39.71	4	1.53	NA	Moderate	Ex-smoker	No	No	No	Non-vegetarian	No	No	0	0	>9 hours	NO	No	NO	No	NO	No	Overweight	Yes	Yes	Non-Diabetes	normal [<0.5-5]	decreased [<5]	decreased [<80]	0.5-2.0	diabetes[>=126]	prediabetes[140-200]
653	653	45	Male	165	74	27.18089991	130	80	72	198	200	7.3	3.77	190	116	99	181	0.64	120	6.95	4.08	NA	Moderate	No	No	No	No	Non-vegetarian	No	No	0	2	6-9 hours	YES	Yes	NO	No	NO	No	Overweight	No	No	Non-Diabetes	normal [<0.5-5]	normal [5-12]	normal [80-220]	>=2	diabetes[>=126]	diabetes[>=200]
654	654	45	Male	164	79	29.37239738	139	89	72	189	449	12.9	3.78	186	122	46	202	0.6	53.4	4.42	2.22	NA	Moderate	No	No	No	No	Vegetarian	Yes	Yes	2	1	6-9 hours	NO	No	NO	No	NO	No	Overweight	No	No	Diabetes	normal [<0.5-5]	decreased [<5]	decreased [<80]	>=2	diabetes[>=126]	diabetes[>=200]
655	655	64	Female	151	60.7	26.6216394	142	90	79	136	187	8.7	2.48	149	91	22	223	0.85	136	7.66	4.31	NA	Moderate	No	No	Yes	Occasional	Vegetarian	Yes	Yes	0	1	<6 hours	NO	No	YES	Yes	NO	No	Overweight	No	No	Non-Diabetes	normal [<0.5-5]	normal [5-12]	normal [80-220]	>=2	diabetes[>=126]	prediabetes[140-200]
656	656	21	Male	160	60	23.4375	132	88	72	128	140	9.7	3.81	163	52	99	142	0.82	102	7.2	2.61	NA	Moderate	No	No	No	No	Vegetarian	No	No	1	1	6-9 hours	NO	No	NO	No	NO	No	Non-Overweight	No	No	Non-Diabetes	normal [<0.5-5]	normal [5-12]	normal [80-220]	>=2	diabetes[>=126]	prediabetes[140-200]
657	657	64	Female	164	89	33.09042237	120	76	80	100	150	6.4	1.2	170	122	28	201	1.19	200	11.4	1.92	NA	Moderate	No	No	No	No	Non-vegetarian	No	Yes	0	2	6-9 hours	NO	No	NO	No	NO	No	Overweight	No	Yes	Non-Diabetes	normal [<0.5-5]	normal [5-12]	normal [80-220]	0.5-2.0	impaired[100-126]	prediabetes[140-200]
658	658	64	Male	131	71	41.37288037	120	80	95	101	200	5.6	3.47	158	124	37	94	0.69	153.29	9.4	3.47	NA	Moderate	Yes	Yes	No	No	Vegetarian	Unknown	Unknown	1	3	6-9 hours	NO	No	NO	No	NO	No	Overweight	Yes	Yes	Non-Diabetes	normal [<0.5-5]	normal [5-12]	normal [80-220]	>=2	impaired[100-126]	diabetes[>=200]
659	659	64	Female	158	89	35.65133793	120	70	80	134	137	7.6	2.24	143	72	61	78	0.65	130.5	11.71	0.44	NA	Moderate	No	No	No	No	Vegetarian	Yes	No	1	2	<6 hours	NO	No	NO	No	NO	No	Overweight	Yes	Yes	Non-Diabetes	decreased [<0.5]	normal [5-12]	normal [80-220]	>=2	diabetes[>=126]	normal< [140]
660	660	28	Male	180	90	27.77777778	140	70	72	128	144	6.2	3.95	176	112	41	238	0.55	122	6.67	5	NA	Moderate	No	No	No	No	Vegetarian	No	Yes	1	2	6-9 hours	NO	No	NO	No	NO	No	Overweight	No	No	Non-Diabetes	increased[>=5]	normal [5-12]	normal [80-220]	>=2	diabetes[>=126]	prediabetes[140-200]
661	661	64	Female	155	56	23.30905307	150	90	80	147	249	8.9	4.19	123	81	30	124	0.71	112	7.91	2.02	NA	Heavy	No	No	No	No	Non-vegetarian	No	No	0	3	6-9 hours	NO	No	NO	No	NO	No	Non-Overweight	No	No	Diabetes	normal [<0.5-5]	normal [5-12]	normal [80-220]	>=2	diabetes[>=126]	diabetes[>=200]
662	662	64	Female	134	98	54.57785698	128	86	81	98	187	9.4	1.19	199	124	30	275	0.72	123	9.09	1.85	NA	Moderate	No	No	No	No	Vegetarian	No	No	0	1	6-9 hours	NO	No	NO	No	NO	No	Overweight	Yes	Yes	Non-Diabetes	normal [<0.5-5]	normal [5-12]	normal [80-220]	0.5-2.0	normal[70-100]	prediabetes[140-200]
663	663	58	Male	163	82	30.86303587	120	82	72	95	140	8.3	4.18	174	134	36	133	1.23	153.4	10.87	2.27	NA	Sedentary	No	Yes	Yes	Occasional	Non-vegetarian	Yes	Yes	0	0	>9 hours	NO	No	NO	No	NO	No	Overweight	No	Yes	Non-Diabetes	normal [<0.5-5]	normal [5-12]	normal [80-220]	>=2	normal[70-100]	prediabetes[140-200]
664	664	66	Male	168	72	25.51020408	145	85	88	121	178	9.7	2.3	200	90	35	110	1	60	8	4.3	NA	Moderate	Ex-smoker	Yes	No	No	Vegetarian	No	Yes	0	1	6-9 hours	NO	No	NO	No	NO	No	Overweight	No	No	Non-Diabetes	normal [<0.5-5]	normal [5-12]	decreased [<80]	>=2	impaired[100-126]	prediabetes[140-200]
665	665	64	Female	165	70	25.71166208	136	90	87	120	150	9	11.8	530	168	99	192	2.01	240	12.21	2.23	NA	Heavy	No	No	No	No	Non-vegetarian	No	No	1	1	>9 hours	NO	No	NO	No	NO	No	Overweight	No	No	Non-Diabetes	normal [<0.5-5]	increased[>=12]	increased[>=220]	>=2	impaired[100-126]	prediabetes[140-200]
666	666	47	Male	173	78	26.06167931	120	80	72	87	201	5.7	4.25	137	79	40	113	1.37	112.7	7.46	5.13	NA	Sedentary	No	No	No	No	Vegetarian	Unknown	Unknown	0	2	6-9 hours	NO	No	NO	No	NO	No	Overweight	No	No	Diabetes	increased[>=5]	normal [5-12]	normal [80-220]	>=2	normal[70-100]	diabetes[>=200]
667	667	25	Male	149	65	29.27796045	150	70	72	145	180	8.9	4.27	180	130	41	140	0.84	115	8.8	1.85	NA	Moderate	No	No	No	No	Vegetarian	No	Yes	1	2	6-9 hours	NO	No	NO	No	NO	No	Overweight	No	No	Non-Diabetes	normal [<0.5-5]	normal [5-12]	normal [80-220]	>=2	diabetes[>=126]	prediabetes[140-200]
668	668	45	Male	170	70	24.22145329	129	82	72	100	206	7.9	4.3	160	179	58	110	0.61	102	6.91	2.16	NA	Moderate	No	No	No	No	Vegetarian	No	No	1	1	6-9 hours	NO	No	NO	No	NO	No	Non-Overweight	No	No	Diabetes	normal [<0.5-5]	normal [5-12]	normal [80-220]	>=2	impaired[100-126]	diabetes[>=200]
669	669	63	Male	169	70	24.50894577	136	90	72	NA	173	12.3	4.32	205	112	32	543	0.89	113	7.34	4.14	NA	Moderate	No	No	No	No	Non-vegetarian	Yes	Yes	2	1	6-9 hours	NO	No	NO	No	NO	No	Non-Overweight	No	No	Non-Diabetes	normal [<0.5-5]	normal [5-12]	normal [80-220]	>=2	NA	prediabetes[140-200]
670	670	49	Male	155	74	30.8012487	110	80	72	NA	310	7.1	4.34	175	99	31	225	1.05	121	10.6	0.32	NA	Moderate	No	No	No	No	Vegetarian	Unknown	Unknown	2	3	6-9 hours	NO	No	NO	No	NO	No	Overweight	No	Yes	Diabetes	decreased [<0.5]	normal [5-12]	normal [80-220]	>=2	NA	diabetes[>=200]
671	671	66	Male	137	81	43.15626831	135	95	96	135	259	7	2.2	158	100	38	137	1.2	128	7	2.47	NA	Moderate	Ex-smoker	No	No	No	Vegetarian	Yes	Yes	1	2	6-9 hours	NO	No	NO	No	NO	No	Overweight	Yes	Yes	Diabetes	normal [<0.5-5]	normal [5-12]	normal [80-220]	>=2	diabetes[>=126]	diabetes[>=200]
672	672	64	Male	163	88	33.12130679	128	78	72	92	167	5.6	4.4	193	161	99	127	0.81	132.39	6.9	2.19	NA	Moderate	No	No	No	No	Vegetarian	Unknown	Unknown	0	2	<6 hours	NO	No	NO	No	NO	No	Overweight	No	Yes	Non-Diabetes	normal [<0.5-5]	normal [5-12]	normal [80-220]	>=2	normal[70-100]	prediabetes[140-200]
673	673	64	Female	152	59	25.5367036	130	82	88	190	303	8	1.34	210	144	34	230	1.31	216	12.3	2.28	NA	Heavy	No	No	No	No	Non-vegetarian	No	Yes	0	2	6-9 hours	NO	No	NO	No	NO	No	Overweight	No	No	Diabetes	normal [<0.5-5]	increased[>=12]	normal [80-220]	0.5-2.0	diabetes[>=126]	diabetes[>=200]
674	674	64	Female	165	76	27.91551882	120	70	88	131	120	5.1	1.93	189	103	38	268	0.62	138	9.09	2.19	NA	Sedentary	No	No	No	No	Non-vegetarian	Yes	No	0	2	6-9 hours	NO	No	YES	Yes	NO	No	Overweight	No	No	Non-Diabetes	normal [<0.5-5]	normal [5-12]	normal [80-220]	0.5-2.0	diabetes[>=126]	normal< [140]
675	675	64	Female	148	78	35.60993426	145	95	90	NA	378	10.9	2.53	229	123	30	378	1.08	85.94	7	0.99	NA	Moderate	No	No	Yes	Occasional	Non-vegetarian	No	Yes	0	2	6-9 hours	YES	Yes	NO	No	NO	No	Overweight	Yes	Yes	Diabetes	normal [<0.5-5]	normal [5-12]	normal [80-220]	>=2	NA	diabetes[>=200]
676	676	34	Male	160	70	27.34375	156	99	72	185	234	8.1	4.63	198	132	52	125	0.69	105	9.63	1.33	NA	Moderate	No	No	No	No	Non-vegetarian	Unknown	Unknown	2	2	6-9 hours	NO	No	NO	No	NO	No	Overweight	No	No	Diabetes	normal [<0.5-5]	normal [5-12]	normal [80-220]	>=2	diabetes[>=126]	diabetes[>=200]
677	677	64	Female	160	61	23.828125	130	85	90	NA	300	8.8	4.07	149	136	49	98	0.7	130.4	8	5	NA	Moderate	No	No	No	No	Non-vegetarian	No	Yes	2	3	6-9 hours	YES	Yes	NO	No	NO	No	Non-Overweight	No	No	Diabetes	increased[>=5]	normal [5-12]	normal [80-220]	>=2	NA	diabetes[>=200]
678	678	42	Male	157	82	33.26706966	153	94	72	NA	157	7.1	4.95	195.92	91.35	59.65	224.61	0.8	128	8.1	3.31	NA	Heavy	No	No	No	No	Vegetarian	No	No	0	1	6-9 hours	NO	No	NO	No	NO	No	Overweight	No	Yes	Non-Diabetes	normal [<0.5-5]	normal [5-12]	normal [80-220]	>=2	NA	prediabetes[140-200]
679	679	32	Male	166	79	28.66889244	123	80	72	140	241	6.8	5.4	151	87	50	138	0.91	115	5.1	1.08	NA	Moderate	No	No	No	No	Non-vegetarian	Yes	Yes	2	1	6-9 hours	NO	No	NO	No	NO	No	Overweight	No	No	Diabetes	normal [<0.5-5]	normal [5-12]	normal [80-220]	>=2	diabetes[>=126]	diabetes[>=200]
680	680	58	Male	180	96	29.62962963	120	80	72	100	122.6	5.9	5.51	151	93	36	180	1.43	140	8.73	3.11	NA	Moderate	No	No	No	No	Non-vegetarian	No	No	0	2	<6 hours	NO	No	NO	No	NO	No	Overweight	No	No	Non-Diabetes	normal [<0.5-5]	normal [5-12]	normal [80-220]	>=2	impaired[100-126]	normal< [140]
681	681	64	Female	177	77	24.57786715	135	98	99	119	146	9	13.11	530	162	100	174	2.01	219	11.27	1.54	NA	Moderate	No	No	No	No	Non-vegetarian	No	No	1	0	>9 hours	NO	No	NO	No	NO	No	Non-Overweight	No	No	Non-Diabetes	normal [<0.5-5]	normal [5-12]	normal [80-220]	>=2	impaired[100-126]	prediabetes[140-200]
682	682	44	Male	177	65	20.74755019	123	82	72	120	189	6.8	5.92	187	92	39	262	0.82	116	7.22	4.63	NA	Moderate	No	No	No	No	Vegetarian	No	No	0	0	6-9 hours	NO	No	YES	Yes	Yes	Yes	Non-Overweight	No	No	Non-Diabetes	normal [<0.5-5]	normal [5-12]	normal [80-220]	>=2	impaired[100-126]	prediabetes[140-200]
683	683	63	Female	176	82	26.47210744	110	70	64	93	121	5.7	1.26	205	133	46	112	0.53	162.4	6.87	3.96	NA	Sedentary	No	No	No	No	Vegetarian	No	No	0	2	>9 hours	NO	No	NO	No	NO	No	Overweight	No	No	Non-Diabetes	normal [<0.5-5]	normal [5-12]	normal [80-220]	0.5-2.0	normal[70-100]	normal< [140]
684	684	50	Male	178	73	23.0400202	120	80	72	115	189	7.1	6.07	199	132	49	128	0.91	115.3	6.28	3.83	NA	Moderate	No	No	No	No	Vegetarian	Unknown	Unknown	0	0	6-9 hours	NO	No	NO	No	NO	No	Non-Overweight	No	No	Non-Diabetes	normal [<0.5-5]	normal [5-12]	normal [80-220]	>=2	impaired[100-126]	prediabetes[140-200]
685	685	63	Female	165	83	30.48668503	130	80	70	103	211	6.6	5.56	163	115	31	102	1.12	112	5.93	9.3	NA	Moderate	No	No	No	No	Vegetarian	Yes	Yes	0	0	6-9 hours	NO	No	NO	No	NO	No	Overweight	No	Yes	Diabetes	increased[>=5]	normal [5-12]	normal [80-220]	>=2	impaired[100-126]	diabetes[>=200]
686	686	40	Male	174	89	29.39622143	130	80	72	140	210	9.32	6.2	165	100	100	260	0.65	110	7	2.6	NA	Sedentary	No	No	No	No	Vegetarian	No	No	0	2	6-9 hours	NO	No	NO	No	NO	No	Overweight	No	No	Diabetes	normal [<0.5-5]	normal [5-12]	normal [80-220]	>=2	diabetes[>=126]	diabetes[>=200]
687	687	41	Male	165	62	22.77318641	129	90	72	NA	250	8	6.27	180	90	47	214	0.9	135	6.07	1.43	NA	Moderate	No	No	No	No	Non-vegetarian	Unknown	Unknown	0	2	6-9 hours	NO	No	NO	No	NO	No	Non-Overweight	No	No	Diabetes	normal [<0.5-5]	normal [5-12]	normal [80-220]	>=2	NA	diabetes[>=200]
688	688	31	Male	170	78	26.98961938	145	90	72	181	165.7	7.4	6.77	190	117	33	273	6.77	80	5.05	2.25	NA	Sedentary	No	No	No	No	Vegetarian	Unknown	Unknown	0	0	6-9 hours	NO	No	NO	No	NO	No	Overweight	No	No	Non-Diabetes	normal [<0.5-5]	normal [5-12]	normal [80-220]	>=2	diabetes[>=126]	prediabetes[140-200]
689	689	58	Male	165	62	22.77318641	120	80	72	187	273	11.3	6.95	90	71	21	160	0.54	77.52	7.56	7.26	NA	Sedentary	No	No	No	No	Vegetarian	Unknown	Unknown	0	0	<6 hours	NO	No	NO	No	NO	No	Non-Overweight	No	No	Diabetes	increased[>=5]	normal [5-12]	decreased [<80]	>=2	diabetes[>=126]	diabetes[>=200]
690	690	53	Male	169	62	21.70792339	135	85	72	113	163	7	7	96	100	35	171	1	101	8	1	NA	Moderate	No	No	Yes	Occasional	Vegetarian	Unknown	Unknown	0	3	6-9 hours	YES	Yes	NO	No	NO	No	Non-Overweight	No	No	Non-Diabetes	normal [<0.5-5]	normal [5-12]	normal [80-220]	>=2	impaired[100-126]	prediabetes[140-200]
691	691	63	Female	167	82	29.4022733	130	80	72	130	135	6.7	3.2	320	93	32	100	0.85	83	5.6	2.4	NA	Moderate	No	No	No	No	Non-vegetarian	Yes	Yes	1	2	<6 hours	NO	No	NO	No	NO	No	Overweight	No	No	Non-Diabetes	normal [<0.5-5]	normal [5-12]	normal [80-220]	>=2	diabetes[>=126]	normal< [140]
692	692	45	Male	167	82	29.4022733	130	84	72	132	236	7.6	7.14	194	120	38	124	0.9	135	7.24	4.02	NA	Moderate	No	No	No	No	Vegetarian	Unknown	Unknown	0	5	6-9 hours	YES	Yes	YES	Yes	NO	No	Overweight	No	No	Diabetes	normal [<0.5-5]	normal [5-12]	normal [80-220]	>=2	diabetes[>=126]	diabetes[>=200]
693	693	63	Female	158	79	31.64556962	130	78	72	127	167	8.1	3.44	129	170	61	102	0.76	98	8.36	2.03	NA	Moderate	No	No	No	No	Vegetarian	No	No	1	1	6-9 hours	NO	No	NO	No	NO	No	Overweight	No	Yes	Non-Diabetes	normal [<0.5-5]	normal [5-12]	normal [80-220]	>=2	diabetes[>=126]	prediabetes[140-200]
694	694	66	Male	165	67	24.6097337	130	80	72	140	310	7.5	8	140	90	99	250	1.65	130	7.5	2.1	NA	Heavy	No	No	No	No	Vegetarian	No	No	0	2	6-9 hours	NO	No	NO	No	NO	No	Non-Overweight	No	No	Diabetes	normal [<0.5-5]	normal [5-12]	normal [80-220]	>=2	diabetes[>=126]	diabetes[>=200]
695	695	66	Male	156	54	22.18934911	130	101	97	135	181	9.6	2.13	240	187	66	160	0.87	121	9.3	2.71	NA	Moderate	No	Yes	No	No	Vegetarian	Yes	Yes	0	3	<6 hours	NO	No	NO	No	NO	No	Non-Overweight	No	No	Non-Diabetes	normal [<0.5-5]	normal [5-12]	normal [80-220]	>=2	diabetes[>=126]	prediabetes[140-200]
696	696	63	Female	163	81	30.48665738	141	79	71	99	140	6.4	3.5	196	129	49	99	0.6	153.7	10.35	2.68	NA	Moderate	No	No	No	No	Non-vegetarian	Yes	Yes	1	2	6-9 hours	NO	No	NO	No	NO	No	Overweight	No	Yes	Non-Diabetes	normal [<0.5-5]	normal [5-12]	normal [80-220]	>=2	normal[70-100]	prediabetes[140-200]
697	697	66	Male	145	72	34.24494649	140	90	72	85	120	5	12	96.8	144	60	144	5.63	130	12	2.42	NA	Sedentary	No	No	No	No	Vegetarian	Unknown	Unknown	0	1	6-9 hours	NO	No	NO	No	NO	No	Overweight	No	Yes	Non-Diabetes	normal [<0.5-5]	increased[>=12]	normal [80-220]	>=2	normal[70-100]	normal< [140]
698	698	63	Female	165	61	22.40587695	120	90	78	180	230	8	3.5	99	92	29	172.64552	0.85	250	3.5	3.5	NA	Moderate	No	No	No	No	Vegetarian	No	Yes	1	2	6-9 hours	YES	Yes	NO	No	NO	No	Non-Overweight	No	No	Diabetes	normal [<0.5-5]	decreased [<5]	increased[>=220]	>=2	diabetes[>=126]	diabetes[>=200]
699	699	63	Female	163	91	34.25044224	120	80	78	160	200	6.8	6	135	80	50	66	3	100	5	1	NA	Moderate	No	Yes	No	No	Vegetarian	Yes	Yes	1	0	6-9 hours	NO	No	NO	No	NO	No	Overweight	No	Yes	Non-Diabetes	normal [<0.5-5]	normal [5-12]	normal [80-220]	>=2	diabetes[>=126]	diabetes[>=200]
700	700	65	Male	170	80	27.6816609	120	85	72	122	259	7.1	2.47	140	82	29	190	0.8	119	8.46	1.81	NA	Moderate	Ex-smoker	Yes	No	No	Non-vegetarian	Yes	Yes	0	0	6-9 hours	NO	No	NO	No	NO	No	Overweight	No	No	Diabetes	normal [<0.5-5]	normal [5-12]	normal [80-220]	>=2	impaired[100-126]	diabetes[>=200]
701	701	63	Female	160	52	20.3125	140	110	97	NA	190	9.2	3.12	231	182	47	151	1.01	107	9.1	3.12	NA	Moderate	No	Yes	No	No	Vegetarian	Yes	Yes	0	3	6-9 hours	NO	No	NO	No	NO	No	Non-Overweight	No	No	Non-Diabetes	normal [<0.5-5]	normal [5-12]	normal [80-220]	>=2	NA	prediabetes[140-200]
702	702	63	Female	168	67	23.73866213	130	90	75	89	143	8.26	3.22	85	71	35	71	1.1	98	6.32	4.09	NA	Moderate	No	No	No	No	Vegetarian	Yes	Yes	0	0	6-9 hours	NO	No	NO	No	NO	No	Non-Overweight	No	No	Non-Diabetes	normal [<0.5-5]	normal [5-12]	normal [80-220]	>=2	normal[70-100]	prediabetes[140-200]
703	703	63	Female	156	70	28.76397107	128	80	76	120	170	7.1	1.23	345	124	50	276	0.8	126	9.09	1.87	NA	Moderate	No	No	No	No	Non-vegetarian	No	No	0	1	6-9 hours	NO	No	NO	No	NO	No	Overweight	No	No	Non-Diabetes	normal [<0.5-5]	normal [5-12]	normal [80-220]	0.5-2.0	impaired[100-126]	prediabetes[140-200]
704	704	63	Female	152	57	24.67105263	120	90	78	90	140	7.6	3.46	126	93	99	32	0.75	121	10.5	2.61	NA	Sedentary	No	No	No	No	Vegetarian	Yes	Yes	0	4	<6 hours	NO	No	NO	No	NO	No	Non-Overweight	No	No	Non-Diabetes	normal [<0.5-5]	normal [5-12]	normal [80-220]	>=2	normal[70-100]	prediabetes[140-200]
705	705	63	Female	163	68	25.59373706	120	78	80	158	214	9.3	1.23	210	130	31	190	1.31	230	11.8	2.34	NA	Moderate	No	No	No	No	Non-vegetarian	No	Yes	0	1	6-9 hours	NO	No	NO	No	NO	No	Overweight	No	No	Diabetes	normal [<0.5-5]	normal [5-12]	increased[>=220]	0.5-2.0	diabetes[>=126]	diabetes[>=200]
706	706	63	Female	160	61	23.828125	110	80	80	103	145	10.5	2.91	120	69	31	187	0.92	139	5.8	1.92	NA	Sedentary	No	No	No	No	Non-vegetarian	No	No	0	1	6-9 hours	NO	No	NO	No	NO	No	Non-Overweight	No	No	Non-Diabetes	normal [<0.5-5]	normal [5-12]	normal [80-220]	>=2	impaired[100-126]	prediabetes[140-200]
707	707	64	Male	160	85	33.203125	121	85	98	101	200	7.1	2.3	260	180	70	120	0.7	120	4	7.1	NA	Moderate	Yes	Yes	No	No	Vegetarian	Yes	Yes	0	1	6-9 hours	NO	No	NO	No	NO	No	Overweight	No	Yes	Non-Diabetes	increased[>=5]	decreased [<5]	normal [80-220]	>=2	impaired[100-126]	diabetes[>=200]
708	708	63	Female	159	76	30.06210197	125	80	82	NA	290	7.4	7.18	169	112	25	258	0.6	330	8.3	1.06	NA	Heavy	No	Yes	No	No	Vegetarian	No	No	1	3	6-9 hours	NO	No	NO	No	NO	No	Overweight	No	Yes	Diabetes	normal [<0.5-5]	normal [5-12]	increased[>=220]	>=2	NA	diabetes[>=200]
709	709	63	Female	148	56	25.56610665	130	79	85	190	312	10	4.94	194	75	45	495	0.65	67.95	6.98	7.96	NA	Sedentary	No	No	No	No	Non-vegetarian	No	No	0	3	<6 hours	NO	No	NO	No	NO	No	Overweight	No	No	Diabetes	increased[>=5]	normal [5-12]	decreased [<80]	>=2	diabetes[>=126]	diabetes[>=200]
710	710	65	Male	170	71	24.56747405	120	80	80	138	144	11.9	1.42	116	74	41	83	1.15	101.61	6.7	3.82	NA	Moderate	Ex-smoker	No	No	No	Non-vegetarian	No	Yes	0	2	6-9 hours	NO	No	NO	No	NO	No	Non-Overweight	No	No	Non-Diabetes	normal [<0.5-5]	normal [5-12]	normal [80-220]	0.5-2.0	diabetes[>=126]	prediabetes[140-200]
711	711	65	Male	153	78	33.32051775	160	110	76	NA	350	14.9	3.77	190	118	30	245	0.79	82.9	7.76	1.52	NA	Sedentary	Ex-smoker	No	No	No	Non-vegetarian	Yes	No	1	3	6-9 hours	YES	Yes	NO	No	NO	No	Overweight	No	Yes	Diabetes	normal [<0.5-5]	normal [5-12]	normal [80-220]	>=2	NA	diabetes[>=200]
712	712	63	Female	161	60	23.14725512	141	97	86	133	181	15.2	2.53	85	70	41	80	0.66	105	6.12	2.52	NA	Moderate	No	No	No	No	Vegetarian	No	No	0	2	6-9 hours	NO	No	NO	No	NO	No	Non-Overweight	No	No	Non-Diabetes	normal [<0.5-5]	normal [5-12]	normal [80-220]	>=2	diabetes[>=126]	prediabetes[140-200]
713	713	63	Male	170	74	25.60553633	146	78	70	170	324	9.3	0.92	168	120	45	146	1.98	94.61	4.6	1.49	NA	Moderate	Yes	Yes	Yes	Occasional	Non-vegetarian	Unknown	Unknown	1	3	6-9 hours	NO	No	NO	No	NO	No	Overweight	No	No	Diabetes	normal [<0.5-5]	decreased [<5]	normal [80-220]	0.5-2.0	diabetes[>=126]	diabetes[>=200]
714	714	63	Male	151	49	21.49028551	120	80	72	140	235	6.9	2.13	150	99	35	129	0.95	79.46	5.66	2.61	NA	Sedentary	Yes	Yes	Yes	Occasional	Non-vegetarian	No	No	0	3	6-9 hours	NO	No	NO	No	NO	No	Non-Overweight	No	No	Diabetes	normal [<0.5-5]	normal [5-12]	decreased [<80]	>=2	diabetes[>=126]	diabetes[>=200]
715	715	63	Female	148	70	31.95763331	130	90	90	110	240	8	0.92	160	92	46	108	1.2	100	9	0.89	NA	Sedentary	No	No	Yes	Occasional	Non-vegetarian	Yes	Yes	2	2	6-9 hours	YES	Yes	NO	No	NO	No	Overweight	No	Yes	Diabetes	normal [<0.5-5]	normal [5-12]	normal [80-220]	0.5-2.0	impaired[100-126]	diabetes[>=200]
716	716	65	Male	178	79	24.93372049	140	90	80	NA	326	9.9	3.56	229	165	36	181	0.92	104.1	8.55	2.53	NA	Moderate	Ex-smoker	No	No	No	Non-vegetarian	No	No	4	6	>9 hours	YES	Yes	NO	No	NO	No	Non-Overweight	No	No	Diabetes	normal [<0.5-5]	normal [5-12]	normal [80-220]	>=2	NA	diabetes[>=200]
717	717	63	Female	150	62	27.55555556	126	84	94	117	216	9.3	1.31	218	114	43.4	300	0.76	98	6.9	2.22	NA	Moderate	No	No	No	No	Vegetarian	No	No	0	2	6-9 hours	NO	No	NO	No	NO	No	Overweight	No	No	Diabetes	normal [<0.5-5]	normal [5-12]	normal [80-220]	0.5-2.0	impaired[100-126]	diabetes[>=200]
718	718	63	Female	142	54	26.78040071	130	90	101	117	164	7.3	1.73	122	86	21	176	0.73	173.28	10.8	2.6	NA	Moderate	No	No	No	No	Vegetarian	Yes	Yes	2	2	6-9 hours	NO	No	NO	No	NO	No	Overweight	No	No	Non-Diabetes	normal [<0.5-5]	normal [5-12]	normal [80-220]	0.5-2.0	impaired[100-126]	prediabetes[140-200]
719	719	65	Male	179	102	31.83421242	125	80	83	95	145	6.3	1.31	147	132	43	120	0.8	143	1.98	1.47	NA	Moderate	No	Yes	Yes	Occasional	Non-vegetarian	Yes	Yes	0	3	6-9 hours	NO	No	NO	No	NO	No	Overweight	No	Yes	Non-Diabetes	normal [<0.5-5]	decreased [<5]	normal [80-220]	0.5-2.0	normal[70-100]	prediabetes[140-200]
720	720	65	Male	172	72	24.33747972	138	79	84	115	125	7	12	121	71	52	146	1	97	5	2	NA	Moderate	No	Yes	No	No	Non-vegetarian	Unknown	Unknown	1	3	6-9 hours	YES	Yes	YES	Yes	NO	No	Non-Overweight	No	No	Non-Diabetes	normal [<0.5-5]	normal [5-12]	normal [80-220]	>=2	impaired[100-126]	normal< [140]
721	721	65	Male	161	56	21.60410478	130	90	85	113	280	10.6	1.75	171	139	25	145	1.75	110	5.6	4	NA	Moderate	No	Yes	No	No	Non-vegetarian	No	No	0	2	6-9 hours	NO	No	NO	No	NO	No	Non-Overweight	No	No	Diabetes	normal [<0.5-5]	normal [5-12]	normal [80-220]	0.5-2.0	impaired[100-126]	diabetes[>=200]
722	722	65	Male	170	75	25.95155709	135	80	87	130	145	5.7	2.5	195	86	22	515	1.1	108	7.74	1.25	NA	Heavy	Ex-smoker	No	No	No	Non-vegetarian	Yes	Yes	0	2	6-9 hours	NO	No	NO	No	NO	No	Overweight	No	No	Non-Diabetes	normal [<0.5-5]	normal [5-12]	normal [80-220]	>=2	diabetes[>=126]	prediabetes[140-200]
723	723	62	Female	160	80	31.25	123	87	67	137	162	7.3	2.01	135	75	49	86	0.69	100	6.67	3.54	NA	Moderate	No	No	No	No	Non-vegetarian	Unknown	Unknown	0	3	6-9 hours	NO	No	NO	No	NO	No	Overweight	No	Yes	Non-Diabetes	normal [<0.5-5]	normal [5-12]	normal [80-220]	>=2	diabetes[>=126]	prediabetes[140-200]
724	724	62	Female	158	75	30.0432623	111	77	68	112	177	6.8	1.42	216	135.8	41	196	0.75	93	10.17	2.57	NA	Moderate	No	No	No	No	Non-vegetarian	Unknown	Unknown	0	0	6-9 hours	NO	No	NO	No	NO	No	Overweight	No	Yes	Non-Diabetes	normal [<0.5-5]	normal [5-12]	normal [80-220]	0.5-2.0	impaired[100-126]	prediabetes[140-200]
725	725	65	Male	161	61	23.53304271	130	80	88	NA	342	9.3	1.74	180	133	39	233	0.8	125.99	7.5	1.74	NA	Moderate	No	No	No	No	Vegetarian	Unknown	Unknown	0	3	6-9 hours	NO	No	NO	No	NO	No	Non-Overweight	No	No	Diabetes	normal [<0.5-5]	normal [5-12]	normal [80-220]	0.5-2.0	NA	diabetes[>=200]
726	726	65	Male	168	56	19.84126984	132	88	88	111	213	9	2.8	208	111	32	167	0.92	162	4.8	8.2	NA	Moderate	No	Yes	No	No	Vegetarian	Yes	Yes	0	2	6-9 hours	NO	No	NO	No	NO	No	Non-Overweight	No	No	Diabetes	increased[>=5]	decreased [<5]	normal [80-220]	>=2	impaired[100-126]	diabetes[>=200]
727	727	62	Female	155	65	27.05515088	140	90	70	94	171	6.6	2.57	212	156	35	169	0.59	120	6.9	1.12	NA	Moderate	No	No	No	No	Non-vegetarian	Yes	No	1	3	6-9 hours	YES	Yes	NO	No	NO	No	Overweight	No	No	Non-Diabetes	normal [<0.5-5]	normal [5-12]	normal [80-220]	>=2	normal[70-100]	prediabetes[140-200]
728	728	62	Female	165	71	26.07897153	125	85	70	170.52	180.03	7.9	3.63	159	52.8	60	231	0.8	77.9	7.4	4.58	NA	Moderate	No	No	No	No	Vegetarian	No	Yes	3	3	6-9 hours	NO	No	NO	No	NO	No	Overweight	No	No	Non-Diabetes	normal [<0.5-5]	normal [5-12]	decreased [<80]	>=2	diabetes[>=126]	prediabetes[140-200]
729	729	62	Female	137	76	40.49230113	125	84	71	96	130	5.6	1.11	148	105	44	66	0.57	143.32	9.1	3.09	NA	Sedentary	No	No	No	No	Non-vegetarian	No	No	0	3	<6 hours	NO	No	NO	No	NO	No	Overweight	Yes	Yes	Non-Diabetes	normal [<0.5-5]	normal [5-12]	normal [80-220]	0.5-2.0	normal[70-100]	normal< [140]
730	730	65	Male	145	56	26.63495838	128	82	88	104	130	6.1	3.62	159	110	39	100	0.79	134	6.19	2.62	NA	Heavy	No	Yes	No	No	Vegetarian	No	Yes	0	2	6-9 hours	YES	Yes	NO	No	NO	No	Overweight	No	No	Non-Diabetes	normal [<0.5-5]	normal [5-12]	normal [80-220]	>=2	impaired[100-126]	normal< [140]
731	731	62	Female	145	69	32.81807372	120	80	72	115	183	6.5	4.25	164	89	32	275	0.72	98.96	5.13	2.01	NA	Moderate	No	No	No	No	Vegetarian	Unknown	Unknown	0	0	6-9 hours	NO	No	NO	No	NO	No	Overweight	No	Yes	Non-Diabetes	normal [<0.5-5]	normal [5-12]	normal [80-220]	>=2	impaired[100-126]	prediabetes[140-200]
732	732	63	Male	169	70	24.50894577	126	84	86	119	114	5.6	9.97	225	132	36	457	1.1	125.07	7.4	2.01	NA	Moderate	Yes	Yes	No	No	Non-vegetarian	Unknown	Unknown	1	2	6-9 hours	NO	No	NO	No	NO	No	Non-Overweight	No	No	Non-Diabetes	normal [<0.5-5]	normal [5-12]	normal [80-220]	>=2	impaired[100-126]	normal< [140]
733	733	62	Female	142	95	47.11366792	120	89	72	78	100	6.5	3.95	124	54	38	185	1.32	117	7.08	3.3	NA	Moderate	No	No	No	No	Vegetarian	Yes	Yes	2	1	6-9 hours	NO	No	NO	No	NO	No	Overweight	Yes	Yes	Non-Diabetes	normal [<0.5-5]	normal [5-12]	normal [80-220]	>=2	normal[70-100]	normal< [140]
734	734	62	Female	158	74	29.64268547	128	82	76	107	169	5.9	2.21	169	107	100	123	1.03	132	8.5	2.12	NA	Sedentary	No	No	No	No	Non-vegetarian	Yes	Yes	0	2	6-9 hours	NO	No	NO	No	NO	No	Overweight	No	No	Non-Diabetes	normal [<0.5-5]	normal [5-12]	normal [80-220]	>=2	impaired[100-126]	prediabetes[140-200]
735	735	62	Female	161	61	23.53304271	127	85	78	160	220	8	1.54	230	140	36	220	1.4	210	12.2	1.88	NA	Moderate	No	No	No	No	Non-vegetarian	No	No	0	0	>9 hours	NO	No	NO	No	NO	No	Non-Overweight	No	No	Diabetes	normal [<0.5-5]	increased[>=12]	normal [80-220]	0.5-2.0	diabetes[>=126]	diabetes[>=200]
736	736	62	Female	157	69	27.99302203	130	82	82	100	145	8.1	2.25	146	118	30	148	1.02	132.12	6.8	7.22	NA	Moderate	No	Yes	No	No	Vegetarian	No	No	0	0	6-9 hours	YES	Yes	NO	No	NO	No	Overweight	No	No	Non-Diabetes	increased[>=5]	normal [5-12]	normal [80-220]	>=2	impaired[100-126]	prediabetes[140-200]
737	737	62	Female	142	65	32.23566753	123	84	86	98	128	5.3	1.78	136	81	36	286	0.91	104.1	10.14	1.34	NA	Heavy	No	No	No	No	Non-vegetarian	No	No	0	2	<6 hours	NO	No	NO	No	NO	No	Overweight	No	Yes	Non-Diabetes	normal [<0.5-5]	normal [5-12]	normal [80-220]	0.5-2.0	normal[70-100]	normal< [140]
738	738	62	Female	144	66	31.8287037	120	89	89	150	222	7.6	3	137	80	82	66	4	89	6	1	NA	Moderate	No	Yes	No	No	Vegetarian	Yes	Yes	1	0	6-9 hours	NO	No	NO	No	NO	No	Overweight	No	Yes	Diabetes	normal [<0.5-5]	normal [5-12]	normal [80-220]	>=2	diabetes[>=126]	diabetes[>=200]
739	739	62	Female	157	72	29.21010994	120	75	90	92	120	6	2.4	129	60	49	98	1.9	163	4.9	4.8	NA	Moderate	No	Yes	No	No	Vegetarian	Unknown	Unknown	0	2	6-9 hours	NO	No	NO	No	NO	No	Overweight	No	No	Non-Diabetes	normal [<0.5-5]	decreased [<5]	normal [80-220]	>=2	normal[70-100]	normal< [140]
740	740	62	Female	168	68	24.09297052	130	82	92	94	141	6.7	1.95	218	121	60	160	0.58	109	7.61	2.14	NA	Moderate	No	No	No	No	Non-vegetarian	No	Yes	1	2	6-9 hours	NO	No	NO	No	NO	No	Non-Overweight	No	No	Non-Diabetes	normal [<0.5-5]	normal [5-12]	normal [80-220]	0.5-2.0	normal[70-100]	prediabetes[140-200]
741	741	62	Female	157	58	23.53036634	120	80	97	NA	300	12.5	3.7	203	136	38	232	0.61	111	9.19	3.15	NA	Heavy	No	No	Yes	Occasional	Non-vegetarian	No	Yes	0	0	>9 hours	NO	No	NO	No	NO	No	Non-Overweight	No	No	Diabetes	normal [<0.5-5]	normal [5-12]	normal [80-220]	>=2	NA	diabetes[>=200]
742	742	62	Female	152	51	22.07409972	134	78	74	85	137	5.6	1.49	254	178	54	109	0.88	110	7.96	2.49	NA	Moderate	No	No	No	No	Non-vegetarian	No	No	1	3	<6 hours	NO	No	NO	No	NO	No	Non-Overweight	No	No	Non-Diabetes	normal [<0.5-5]	normal [5-12]	normal [80-220]	0.5-2.0	normal[70-100]	normal< [140]
743	743	63	Male	166	67	24.31412397	135	90	88	123	187	8	5	234	123	31	176	3.2	142	4.2	3.2	NA	Moderate	Yes	Yes	No	No	Non-vegetarian	No	No	0	0	<6 hours	NO	No	NO	No	NO	No	Non-Overweight	No	No	Non-Diabetes	normal [<0.5-5]	decreased [<5]	normal [80-220]	>=2	impaired[100-126]	prediabetes[140-200]
744	744	63	Male	169	72	25.20920136	120	98	89	80	150	8	3	145	80	52	66	4.5	99	5	2	NA	Heavy	Yes	Yes	No	No	Vegetarian	Yes	Yes	2	0	<6 hours	NO	No	NO	No	NO	No	Overweight	No	No	Non-Diabetes	normal [<0.5-5]	normal [5-12]	normal [80-220]	>=2	normal[70-100]	prediabetes[140-200]
745	745	63	Male	160	65	25.390625	110	73	89	NA	144	7.7	3.44	160	127	35	116	1.09	108.77	4.8	1.91	NA	Moderate	Yes	Yes	No	No	Vegetarian	Unknown	Unknown	1	2	6-9 hours	NO	No	NO	No	NO	No	Overweight	No	No	Non-Diabetes	normal [<0.5-5]	decreased [<5]	normal [80-220]	>=2	NA	prediabetes[140-200]
746	746	62	Female	176	65	20.9839876	123	83	74	NA	350	11.2	3.26	201	139	44	191	0.8	142	11.6	4.46	NA	Moderate	No	No	No	No	Non-vegetarian	Yes	No	2	6	6-9 hours	NO	No	NO	No	NO	No	Non-Overweight	No	No	Diabetes	normal [<0.5-5]	normal [5-12]	normal [80-220]	>=2	NA	diabetes[>=200]
747	747	62	Female	168	78	27.63605442	130	80	74	110	158	5.6	5.15	181	138	38	187	0.73	125.32	8.9	0.85	NA	Sedentary	No	No	No	No	Vegetarian	Yes	No	1	3	6-9 hours	NO	No	NO	No	NO	No	Overweight	No	No	Non-Diabetes	normal [<0.5-5]	normal [5-12]	normal [80-220]	>=2	impaired[100-126]	prediabetes[140-200]
748	748	62	Female	155	58	24.14151925	110	90	75	133	330	12.6	2.07	198	143	42	108	1.52	64.88	8.6	2.18	NA	Moderate	No	No	No	No	Non-vegetarian	No	No	2	1	<6 hours	NO	No	NO	No	NO	No	Non-Overweight	No	No	Diabetes	normal [<0.5-5]	normal [5-12]	decreased [<80]	>=2	diabetes[>=126]	diabetes[>=200]
749	749	62	Female	159	59	23.33768443	130	90	75	165	165	6.4	5	250	50	60	150	0.6	50	4	5	NA	Moderate	No	No	No	No	Non-vegetarian	Yes	Yes	1	3	<6 hours	NO	No	NO	No	NO	No	Non-Overweight	No	No	Non-Diabetes	increased[>=5]	decreased [<5]	decreased [<80]	>=2	diabetes[>=126]	prediabetes[140-200]
750	750	62	Female	167	78	27.96801606	135	85	76	118	140	6.9	4.06	184	141	40	114	0.52	142.9	9.05	1.05	NA	Sedentary	No	No	No	No	Non-vegetarian	No	No	2	2	6-9 hours	NO	No	NO	No	NO	No	Overweight	No	No	Non-Diabetes	normal [<0.5-5]	normal [5-12]	normal [80-220]	>=2	impaired[100-126]	prediabetes[140-200]
751	751	64	Male	155	80	33.29864724	118	83	67	153	214	8.2	2.81	254	198	43	368	0.77	128.41	7.1	3.99	NA	Moderate	No	Yes	Yes	Occasional	Non-vegetarian	Yes	Yes	1	5	6-9 hours	NO	No	NO	No	NO	No	Overweight	No	Yes	Diabetes	normal [<0.5-5]	normal [5-12]	normal [80-220]	>=2	diabetes[>=126]	diabetes[>=200]
752	752	64	Male	178	90	28.40550436	140	85	76	114	179	6.2	7.68	135	52	30	263	1.3	75	6.66	2.37	NA	Sedentary	No	Yes	Yes	Occasional	Non-vegetarian	Unknown	Unknown	2	5	6-9 hours	YES	Yes	NO	No	NO	No	Overweight	No	No	Non-Diabetes	normal [<0.5-5]	normal [5-12]	decreased [<80]	>=2	impaired[100-126]	prediabetes[140-200]
753	753	62	Female	165	80	29.38475666	130	80	78	148	180	6.3	6.22	134	87	39	196	0.72	94.3	5.35	2.39	NA	Sedentary	No	No	No	No	Vegetarian	Unknown	Unknown	0	1	6-9 hours	YES	Yes	YES	Yes	Yes	Yes	Overweight	No	No	Non-Diabetes	normal [<0.5-5]	normal [5-12]	normal [80-220]	>=2	diabetes[>=126]	prediabetes[140-200]
754	754	62	Female	154	68	28.67262608	132	100	79	97	169	9.2	2.6	220	180	38	180	1.45	140	7.3	2.4	NA	Moderate	No	No	No	No	Vegetarian	Yes	Yes	1	1	6-9 hours	NO	No	NO	No	NO	No	Overweight	No	No	Non-Diabetes	normal [<0.5-5]	normal [5-12]	normal [80-220]	>=2	normal[70-100]	prediabetes[140-200]
755	755	62	Female	160	99	38.671875	128	89	79	91	180	5.1	2.97	139	89	41	111	0.53	103.44	7.9	3.59	NA	Moderate	No	No	No	No	Vegetarian	No	No	0	4	<6 hours	NO	No	NO	No	NO	No	Overweight	Yes	Yes	Non-Diabetes	normal [<0.5-5]	normal [5-12]	normal [80-220]	>=2	normal[70-100]	prediabetes[140-200]
756	756	62	Female	152	75	32.46191136	123	89	79	143	188	9.6	4.2	201	121	41	136	3.2	122	6.1	3.5	NA	Moderate	No	No	No	No	Non-vegetarian	No	No	0	1	6-9 hours	NO	No	NO	No	NO	No	Overweight	No	Yes	Non-Diabetes	normal [<0.5-5]	normal [5-12]	normal [80-220]	>=2	diabetes[>=126]	prediabetes[140-200]
757	757	64	Male	159	65	25.71100827	130	80	78	NA	301	10	1.61	56	149	33	220	0.96	116.14	9.9	2.44	NA	Moderate	No	Yes	Yes	Occasional	Non-vegetarian	Unknown	Unknown	0	2	6-9 hours	NO	No	NO	No	NO	No	Overweight	No	No	Diabetes	normal [<0.5-5]	normal [5-12]	normal [80-220]	0.5-2.0	NA	diabetes[>=200]
758	758	62	Female	158	58	23.23345618	150	90	80	116	135	6.9	1.79	70	93	31	80	0.78	109	6.11	2.71	NA	Heavy	No	No	No	No	Non-vegetarian	No	No	1	3	>9 hours	NO	No	NO	No	NO	No	Non-Overweight	No	No	Non-Diabetes	normal [<0.5-5]	normal [5-12]	normal [80-220]	0.5-2.0	impaired[100-126]	normal< [140]
759	759	62	Female	159	89	35.20430363	131	80	80	121	123	6.5	2.62	108	49	50	102	0.51	99	8.39	4.44	NA	Moderate	No	No	No	No	Vegetarian	No	No	0	0	>9 hours	NO	No	NO	No	NO	No	Overweight	Yes	Yes	Non-Diabetes	normal [<0.5-5]	normal [5-12]	normal [80-220]	>=2	impaired[100-126]	normal< [140]
760	760	62	Female	178	65	20.51508648	130	80	80	144	168	7	6	163	88	46	193	1	135	10	2	NA	Heavy	No	No	Yes	Occasional	Vegetarian	No	No	1	2	6-9 hours	NO	No	NO	No	NO	No	Non-Overweight	No	No	Non-Diabetes	normal [<0.5-5]	normal [5-12]	normal [80-220]	>=2	diabetes[>=126]	prediabetes[140-200]
761	761	62	Female	145	63	29.96432818	120	80	82	94	156	8.2	3.92	195	138	49	102	1.2	163	9.65	1.04	NA	Moderate	No	No	No	No	Vegetarian	No	Yes	0	1	6-9 hours	NO	No	NO	No	NO	No	Overweight	No	No	Non-Diabetes	normal [<0.5-5]	normal [5-12]	normal [80-220]	>=2	normal[70-100]	prediabetes[140-200]
762	762	62	Female	156	76	31.22945431	130	80	84	92	133	9.1	2.55	144	91	42	114	0.82	146	6.33	2.67	NA	Sedentary	No	No	No	No	Vegetarian	No	No	1	1	6-9 hours	NO	No	NO	No	NO	No	Overweight	No	Yes	Non-Diabetes	normal [<0.5-5]	normal [5-12]	normal [80-220]	>=2	normal[70-100]	normal< [140]
763	763	64	Male	165	65	23.87511478	132	80	78	131	126	8.4	6.27	195.6	113.96	37.9	217.7	0.7	99.6	6.85	3.14	NA	Moderate	No	No	Yes	Occasional	Vegetarian	Yes	Yes	1	2	6-9 hours	NO	No	NO	No	NO	No	Non-Overweight	No	No	Non-Diabetes	normal [<0.5-5]	normal [5-12]	normal [80-220]	>=2	diabetes[>=126]	normal< [140]
764	764	62	Female	152	58	25.10387812	134	84	86	160	330	9	2.12	250	180	40	300	1.86	260	12.52	2.18	NA	Moderate	No	No	No	No	Non-vegetarian	Yes	Yes	2	2	6-9 hours	NO	No	NO	No	NO	No	Overweight	No	No	Diabetes	normal [<0.5-5]	increased[>=12]	increased[>=220]	>=2	diabetes[>=126]	diabetes[>=200]
765	765	62	Female	152	67	28.99930748	127	84	88	89	128	6	1	171	113	41	108	1	114	10	1	NA	Sedentary	No	No	No	No	Non-vegetarian	No	No	0	4	6-9 hours	NO	No	NO	No	NO	No	Overweight	No	No	Non-Diabetes	normal [<0.5-5]	normal [5-12]	normal [80-220]	0.5-2.0	normal[70-100]	normal< [140]
766	766	62	Female	170	75	25.95155709	140	100	92	185	287	8	0.92	156	93	43	100	1.3	100	9	0.86	NA	Sedentary	No	No	No	No	Non-vegetarian	Yes	Yes	2	2	6-9 hours	YES	Yes	NO	No	NO	No	Overweight	No	No	Diabetes	normal [<0.5-5]	normal [5-12]	normal [80-220]	0.5-2.0	diabetes[>=126]	diabetes[>=200]
767	767	62	Female	159	53	20.96436059	130	88	92	93	144	5.9	2.66	207	148	40	98	0.56	136.9	11.29	0.94	NA	Moderate	No	No	No	No	Non-vegetarian	No	Yes	1	1	6-9 hours	NO	No	NO	No	NO	No	Non-Overweight	No	No	Non-Diabetes	normal [<0.5-5]	normal [5-12]	normal [80-220]	>=2	normal[70-100]	prediabetes[140-200]
768	768	62	Female	167	89	31.91222346	140	90	92	121	151	6.5	3.06	220	142	58	118	0.64	115.6	10.43	3.17	NA	Sedentary	No	No	No	No	Non-vegetarian	Yes	Yes	1	3	6-9 hours	YES	Yes	YES	Yes	NO	No	Overweight	No	Yes	Non-Diabetes	normal [<0.5-5]	normal [5-12]	normal [80-220]	>=2	impaired[100-126]	prediabetes[140-200]
769	769	64	Male	168	79	27.99036281	140	80	90	130	210	8	1.19	300	81	44	275	5.5	123	9.09	1.9	NA	Moderate	No	Yes	No	No	Vegetarian	Yes	Yes	1	2	<6 hours	YES	Yes	NO	No	NO	No	Overweight	No	No	Diabetes	normal [<0.5-5]	normal [5-12]	normal [80-220]	0.5-2.0	diabetes[>=126]	diabetes[>=200]
770	770	62	Female	156	80	32.8731098	120	80	94	92	178	8.1	3.4	201	108	31	201	0.74	132	9.24	4.78	NA	Moderate	No	No	No	No	Non-vegetarian	No	No	0	3	6-9 hours	NO	No	NO	No	NO	No	Overweight	No	Yes	Non-Diabetes	normal [<0.5-5]	normal [5-12]	normal [80-220]	>=2	normal[70-100]	prediabetes[140-200]
771	771	62	Female	161	55	21.21831719	135	100	97	117	197	7.4	5.13	150	81.2	26	214	0.82	147	6.93	2.38	NA	Moderate	No	No	No	No	Non-vegetarian	Yes	Yes	0	1	6-9 hours	YES	Yes	NO	No	NO	No	Non-Overweight	No	No	Non-Diabetes	normal [<0.5-5]	normal [5-12]	normal [80-220]	>=2	impaired[100-126]	prediabetes[140-200]
772	772	62	Female	149	60	27.02580965	136	80	102	138	141	7.8	1.47	177	109.4	45	113	0.53	101	10.37	0.34	NA	Moderate	No	No	No	No	Non-vegetarian	No	No	0	0	6-9 hours	NO	No	NO	No	NO	No	Overweight	No	No	Non-Diabetes	decreased [<0.5]	normal [5-12]	normal [80-220]	0.5-2.0	diabetes[>=126]	prediabetes[140-200]
773	773	61	Female	162	75	28.57796068	125	75	65	145	195	8	1.6	185	85	40	135	1.1	90	8	5	NA	Moderate	No	No	No	No	Vegetarian	No	No	0	4	6-9 hours	NO	No	NO	No	NO	No	Overweight	No	No	Non-Diabetes	increased[>=5]	normal [5-12]	normal [80-220]	0.5-2.0	diabetes[>=126]	prediabetes[140-200]
774	774	61	Female	155	59	24.55775234	103	75	67	156	278	6.11	0.9	187	76	65	251	0.87	121	10	1.67	NA	Moderate	No	No	No	No	Non-vegetarian	Yes	Yes	0	0	6-9 hours	NO	No	NO	No	NO	No	Non-Overweight	No	No	Diabetes	normal [<0.5-5]	normal [5-12]	normal [80-220]	0.5-2.0	diabetes[>=126]	diabetes[>=200]
775	775	64	Male	132	89	51.07897153	140	90	90	106	180	6.3	1.86	167	135	31	115	0.75	154.48	7.5	3.06	NA	Moderate	No	Yes	No	No	Non-vegetarian	No	No	2	3	6-9 hours	YES	Yes	NO	No	NO	No	Overweight	Yes	Yes	Non-Diabetes	normal [<0.5-5]	normal [5-12]	normal [80-220]	0.5-2.0	impaired[100-126]	prediabetes[140-200]
776	776	64	Male	165	87	31.95592287	121	96	91	NA	350	12.1	1.37	191	131.4	40.4	96	0.75	120	6	0.62	NA	Moderate	No	Yes	No	No	Vegetarian	Yes	Yes	1	4	6-9 hours	NO	No	NO	No	NO	No	Overweight	No	Yes	Diabetes	normal [<0.5-5]	normal [5-12]	normal [80-220]	0.5-2.0	NA	diabetes[>=200]
777	777	61	Female	155	78	32.46618106	110	78	68	100	124	5.3	1.66	140	73	41	119	0.68	160.5	7.82	1.89	NA	Sedentary	No	No	No	No	Non-vegetarian	Yes	Yes	2	5	6-9 hours	NO	No	NO	No	NO	No	Overweight	No	Yes	Non-Diabetes	normal [<0.5-5]	normal [5-12]	normal [80-220]	0.5-2.0	impaired[100-126]	normal< [140]
778	778	63	Male	167	72	25.81663021	120	77	90	NA	290	10.08	2.51	258.3	89.16	58.8	551.7	1.2	118	8.06	0.9	NA	Sedentary	Yes	Yes	Yes	Occasional	Non-vegetarian	Yes	Yes	1	1	6-9 hours	NO	No	NO	No	NO	No	Overweight	No	No	Diabetes	normal [<0.5-5]	normal [5-12]	normal [80-220]	>=2	NA	diabetes[>=200]
779	779	63	Male	170	80	27.6816609	110	90	90	143	370	10.9	3.12	223	143	25	375	1	117	7.33	2.8	NA	Moderate	Yes	Yes	No	No	Non-vegetarian	No	Yes	1	2	6-9 hours	NO	No	NO	No	NO	No	Overweight	No	No	Diabetes	normal [<0.5-5]	normal [5-12]	normal [80-220]	>=2	diabetes[>=126]	diabetes[>=200]
780	780	61	Female	145	70	33.29369798	130	80	80	199	230	6.7	2.7	226	144	32	208	0.7	290	9.9	3.6	NA	Moderate	No	No	No	No	Vegetarian	Unknown	Unknown	1	3	6-9 hours	NO	No	NO	No	NO	No	Overweight	No	Yes	Diabetes	normal [<0.5-5]	normal [5-12]	increased[>=220]	>=2	diabetes[>=126]	diabetes[>=200]
781	781	63	Male	162	82	31.24523701	114	70	91	139	273	11.3	0.93	186	116	41.23	140	1.18	112	8.83	1.16	NA	Moderate	Yes	Yes	No	No	Vegetarian	No	No	0	0	6-9 hours	NO	No	NO	No	NO	No	Overweight	No	Yes	Diabetes	normal [<0.5-5]	normal [5-12]	normal [80-220]	0.5-2.0	diabetes[>=126]	diabetes[>=200]
782	782	63	Male	171	70	23.93898977	131	103	91	191	200	5.6	2.3	166	121	46	171	0.67	126	7.8	3.4	NA	Heavy	Yes	Yes	No	No	Vegetarian	Yes	Yes	1	3	6-9 hours	NO	No	NO	No	NO	No	Non-Overweight	No	No	Non-Diabetes	normal [<0.5-5]	normal [5-12]	normal [80-220]	>=2	diabetes[>=126]	diabetes[>=200]
783	783	63	Male	149	81	36.48484303	120	80	92	178	225	10.9	1.52	145	98	102	78	0.95	112	6.8	7.2	NA	Moderate	Yes	Yes	No	No	Non-vegetarian	No	Yes	1	1	6-9 hours	YES	Yes	NO	No	NO	No	Overweight	Yes	Yes	Diabetes	increased[>=5]	normal [5-12]	normal [80-220]	0.5-2.0	diabetes[>=126]	diabetes[>=200]
784	784	63	Male	170	76	26.29757785	155	103	92	125	158	8	12.2	520	162	99	157	1	211	11.7	2.13	NA	Moderate	Yes	Yes	No	No	Non-vegetarian	No	No	1	1	>9 hours	NO	No	NO	No	NO	No	Overweight	No	No	Non-Diabetes	normal [<0.5-5]	normal [5-12]	normal [80-220]	>=2	impaired[100-126]	prediabetes[140-200]
785	785	62	Male	160	87	33.984375	130	70	70	128	190	7.4	3.26	153	77	45	273	1.35	97.63	8.9	0.93	NA	Moderate	Yes	Yes	No	No	Non-vegetarian	Yes	Yes	0	0	6-9 hours	NO	No	NO	No	NO	No	Overweight	No	Yes	Non-Diabetes	normal [<0.5-5]	normal [5-12]	normal [80-220]	>=2	diabetes[>=126]	prediabetes[140-200]
786	786	61	Female	158	60	24.03460984	120	80	72	120	130	9.2	3.4	340	93	32	100	0.86	83.4	5.8	2.3	NA	Moderate	No	Yes	No	No	Vegetarian	No	Yes	1	2	6-9 hours	NO	No	NO	No	NO	No	Non-Overweight	No	No	Non-Diabetes	normal [<0.5-5]	normal [5-12]	normal [80-220]	>=2	impaired[100-126]	normal< [140]
787	787	62	Male	142	70	34.71533426	120	70	73	161	269	11.7	1.53	80	70	37	58	0.8	113.2	8.1	0.6	NA	Sedentary	Yes	Yes	No	No	Vegetarian	Yes	Yes	2	6	6-9 hours	YES	Yes	NO	No	NO	No	Overweight	No	Yes	Diabetes	normal [<0.5-5]	normal [5-12]	normal [80-220]	0.5-2.0	diabetes[>=126]	diabetes[>=200]
788	788	64	Male	161	66	25.46198063	124	94	76	134	196	6.5	1.92	156	95	42	143	0.9	96.65	7.09	5.69	NA	Sedentary	Ex-smoker	No	Yes	Occasional	Non-vegetarian	No	No	3	5	6-9 hours	NO	No	NO	No	NO	No	Overweight	No	No	Non-Diabetes	increased[>=5]	normal [5-12]	normal [80-220]	0.5-2.0	diabetes[>=126]	prediabetes[140-200]
789	789	63	Male	165	58	21.30394858	134	90	73	120	122	6.2	2.1	152	55	53	119	2.9	196	3.9	2.9	NA	Sedentary	No	No	Yes	Occasional	Non-vegetarian	Unknown	Unknown	0	1	<6 hours	NO	No	NO	No	NO	No	Non-Overweight	No	No	Non-Diabetes	normal [<0.5-5]	decreased [<5]	normal [80-220]	>=2	impaired[100-126]	normal< [140]
790	790	41	Male	162	60	22.86236854	120	80	73	NA	421	13.5	3.26	269	200	56	191	0.79	105.92	6.7	3.71	NA	Sedentary	No	No	No	No	Non-vegetarian	Yes	Yes	1	3	6-9 hours	NO	No	NO	No	NO	No	Non-Overweight	No	No	Diabetes	normal [<0.5-5]	normal [5-12]	normal [80-220]	>=2	NA	diabetes[>=200]
791	791	61	Female	160	60	23.4375	140	90	79	133	340	12.4	2.3	119	61	34	186	1.09	100.09	9.3	2.33	NA	Moderate	No	No	Yes	Regular	Non-vegetarian	Unknown	Unknown	1	4	6-9 hours	YES	Yes	NO	No	NO	No	Non-Overweight	No	No	Diabetes	normal [<0.5-5]	normal [5-12]	normal [80-220]	>=2	diabetes[>=126]	diabetes[>=200]
792	792	61	Female	158	72	28.84153181	129	81	79	102	231	8.2	4.26	214	134	35	250	2.43	72.4	6.23	1.88	NA	Moderate	No	No	No	No	Vegetarian	Yes	Yes	2	1	6-9 hours	NO	No	NO	No	NO	No	Overweight	No	No	Diabetes	normal [<0.5-5]	normal [5-12]	decreased [<80]	>=2	impaired[100-126]	diabetes[>=200]
793	793	37	Male	149	69	31.0796811	117	81	73	97	120	7.3	0.91	136.3	77.5	47.7	83.9	0.68	143	15.23	2.29	NA	Moderate	No	No	No	No	Vegetarian	No	Yes	0	1	6-9 hours	NO	No	NO	No	NO	No	Overweight	No	Yes	Non-Diabetes	normal [<0.5-5]	increased[>=12]	normal [80-220]	0.5-2.0	normal[70-100]	normal< [140]
794	794	61	Female	165	67	24.6097337	170	110	80	NA	299	10.2	3.26	470	130	99	188	0.9	113	8.8	1.3	NA	Moderate	No	Yes	No	No	Non-vegetarian	No	Yes	2	6	6-9 hours	NO	No	NO	No	NO	No	Non-Overweight	No	No	Diabetes	normal [<0.5-5]	normal [5-12]	normal [80-220]	>=2	NA	diabetes[>=200]
795	795	63	Male	167	58	20.79672989	130	80	60	125.02	142.72	6.6	4.87	157	77.6	64	77	0.94	142	7.9	1.58	NA	Moderate	Ex-smoker	Yes	No	No	Vegetarian	No	Yes	1	4	6-9 hours	NO	No	NO	No	NO	No	Non-Overweight	No	No	Non-Diabetes	normal [<0.5-5]	normal [5-12]	normal [80-220]	>=2	impaired[100-126]	prediabetes[140-200]
796	796	61	Female	155	65	27.05515088	120	80	80	126	145	6.2	1.12	166	79.8	28	291	0.65	163	7.93	1.41	NA	Moderate	No	No	Yes	Occasional	Vegetarian	Yes	Yes	0	1	6-9 hours	NO	No	NO	No	NO	No	Overweight	No	No	Non-Diabetes	normal [<0.5-5]	normal [5-12]	normal [80-220]	0.5-2.0	diabetes[>=126]	prediabetes[140-200]
797	797	50	Male	160	68	26.5625	130	80	73	109	155	5.3	0.97	219	153	66	118	1	142	6.3	5	NA	Moderate	No	No	No	No	Vegetarian	No	No	0	3	6-9 hours	YES	Yes	NO	No	NO	No	Overweight	No	No	Non-Diabetes	increased[>=5]	normal [5-12]	normal [80-220]	0.5-2.0	impaired[100-126]	prediabetes[140-200]
798	798	48	Male	166	74	26.85440557	130	90	73	151	311	6.8	1.05	110	82	27	140	0.82	111	7.82	2.29	NA	Moderate	No	No	No	No	Vegetarian	Yes	Yes	1	3	6-9 hours	NO	No	NO	No	NO	No	Overweight	No	No	Diabetes	normal [<0.5-5]	normal [5-12]	normal [80-220]	0.5-2.0	diabetes[>=126]	diabetes[>=200]
799	799	61	Female	156	63	25.88757396	120	90	80	171	223	9.6	1.74	232	136	36	382	0.69	94.9	8.41	1.73	NA	Moderate	No	No	No	No	Non-vegetarian	No	No	0	1	6-9 hours	NO	No	NO	No	NO	No	Overweight	No	No	Diabetes	normal [<0.5-5]	normal [5-12]	normal [80-220]	0.5-2.0	diabetes[>=126]	diabetes[>=200]
800	800	27	Male	150	59	26.22222222	145	78	73	93	134	6	1.2	165	112	38	163	1.2	112	7.72	1.11	NA	Sedentary	No	No	No	No	Non-vegetarian	Unknown	Unknown	1	1	6-9 hours	NO	No	NO	No	NO	No	Overweight	No	No	Non-Diabetes	normal [<0.5-5]	normal [5-12]	normal [80-220]	0.5-2.0	normal[70-100]	normal< [140]
801	801	50	Male	171	90	30.77870114	120	83	73	165	199	8	1.23	312	187	45	315	1.32	231	11.34	1.98	NA	Moderate	No	No	No	No	Non-vegetarian	No	No	1	2	6-9 hours	NO	No	NO	No	NO	No	Overweight	No	Yes	Non-Diabetes	normal [<0.5-5]	normal [5-12]	increased[>=220]	0.5-2.0	diabetes[>=126]	prediabetes[140-200]
802	802	49	Male	176	88	28.40909091	130	80	73	109	123	6	1.255	175	129	33	112	0.99	143	7.26	3.49	NA	Moderate	No	No	No	No	Non-vegetarian	Unknown	Unknown	2	3	>9 hours	NO	No	NO	No	NO	No	Overweight	No	No	Non-Diabetes	normal [<0.5-5]	normal [5-12]	normal [80-220]	0.5-2.0	impaired[100-126]	normal< [140]
803	803	68	Male	166	64	23.22543185	120	80	73	NA	250.5	10.5	1.26	230	156	53	140	0.68	134.4	11.15	1.03	NA	Moderate	No	No	No	No	Vegetarian	No	No	0	0	6-9 hours	NO	No	NO	No	NO	No	Non-Overweight	No	No	Diabetes	normal [<0.5-5]	normal [5-12]	normal [80-220]	0.5-2.0	NA	diabetes[>=200]
804	804	46	Male	170	75	25.95155709	144	88	73	112	166	7.5	1.32	134	80	35	123	1.4	158	10.9	1.96	NA	Sedentary	No	No	No	No	Non-vegetarian	Unknown	Unknown	1	1	6-9 hours	NO	No	NO	No	NO	No	Overweight	No	No	Non-Diabetes	normal [<0.5-5]	normal [5-12]	normal [80-220]	0.5-2.0	impaired[100-126]	prediabetes[140-200]
805	805	54	Male	175	82	26.7755102	154	89	73	145	178	5.9	1.34	156	79	42	144	1.34	108	6.4	2.38	NA	Moderate	No	No	No	No	Non-vegetarian	Unknown	Unknown	1	1	6-9 hours	NO	No	NO	No	NO	No	Overweight	No	No	Non-Diabetes	normal [<0.5-5]	normal [5-12]	normal [80-220]	0.5-2.0	diabetes[>=126]	prediabetes[140-200]
806	806	47	Male	168	80	28.3446712	145	89	73	96	123	6.7	1.45	123	78	36	132	1.45	105	4.5	2.31	NA	Sedentary	No	No	No	No	Vegetarian	Unknown	Unknown	1	1	6-9 hours	NO	No	NO	No	NO	No	Overweight	No	No	Non-Diabetes	normal [<0.5-5]	decreased [<5]	normal [80-220]	0.5-2.0	normal[70-100]	normal< [140]
807	807	33	Male	162	62	23.62444749	118	78	73	91	120	5.5	1.45	124	80	42	84	0.77	158.15	9.7	4.22	NA	Moderate	No	No	No	No	Non-vegetarian	No	No	3	4	6-9 hours	NO	No	NO	No	NO	No	Non-Overweight	No	No	Non-Diabetes	normal [<0.5-5]	normal [5-12]	normal [80-220]	0.5-2.0	normal[70-100]	normal< [140]
808	808	59	Male	170	80	27.6816609	153	99	73	108	123	5.7	1.47	171	87	40	42	1.47	88.8	6.3	0.33	NA	Moderate	No	No	No	No	Non-vegetarian	Unknown	Unknown	1	1	6-9 hours	NO	No	NO	No	NO	No	Overweight	No	No	Non-Diabetes	decreased [<0.5]	normal [5-12]	normal [80-220]	0.5-2.0	impaired[100-126]	normal< [140]
809	809	48	Male	168	76	26.92743764	120	80	73	99	201	5.3	1.5	105	166	104	56	0.91	103	6.8	2.6	NA	Moderate	No	No	No	No	Non-vegetarian	Yes	Yes	0	0	6-9 hours	NO	No	NO	No	NO	No	Overweight	No	No	Diabetes	normal [<0.5-5]	normal [5-12]	normal [80-220]	0.5-2.0	normal[70-100]	diabetes[>=200]
810	810	48	Male	149	69	31.0796811	120	80	73	NA	339	10.03	1.53	208	139	99	240	0.74	75.4	6.37	5.53	NA	Moderate	No	No	No	No	Non-vegetarian	Unknown	Unknown	0	0	6-9 hours	NO	No	NO	No	NO	No	Overweight	No	Yes	Diabetes	increased[>=5]	normal [5-12]	decreased [<80]	0.5-2.0	NA	diabetes[>=200]
811	811	43	Male	164	72	26.76977989	125	85	73	154	187	9.6	1.54	298	143	42	287	1.32	231	12.43	2.12	NA	Heavy	No	No	No	No	Non-vegetarian	No	No	0	2	6-9 hours	NO	No	NO	No	NO	No	Overweight	No	No	Non-Diabetes	normal [<0.5-5]	increased[>=12]	increased[>=220]	0.5-2.0	diabetes[>=126]	prediabetes[140-200]
812	812	42	Male	170	67	23.183391	119	84	73	92	127	8.38	1.57	195	159	39	177	0.89	177	7.3	1.94	NA	Moderate	No	No	No	No	Vegetarian	No	No	0	5	6-9 hours	NO	No	NO	No	NO	No	Non-Overweight	No	No	Non-Diabetes	normal [<0.5-5]	normal [5-12]	normal [80-220]	0.5-2.0	normal[70-100]	normal< [140]
813	813	61	Female	165	90	33.05785124	140	90	80	157	189	8.4	3.57	162	104	41	140	0.81	92.3	5.07	1.12	NA	Sedentary	No	No	Yes	Regular	Vegetarian	Yes	No	0	3	>9 hours	NO	No	NO	No	NO	No	Overweight	No	Yes	Non-Diabetes	normal [<0.5-5]	normal [5-12]	normal [80-220]	>=2	diabetes[>=126]	prediabetes[140-200]
814	814	47	Male	168	62	21.96712018	133	96	73	93	178	5.4	1.6	108	181	71	44	1.16	91.06	5.1	2.7	NA	Moderate	No	No	No	No	Non-vegetarian	Yes	Yes	0	0	6-9 hours	NO	No	NO	No	NO	No	Non-Overweight	No	No	Non-Diabetes	normal [<0.5-5]	normal [5-12]	normal [80-220]	0.5-2.0	normal[70-100]	prediabetes[140-200]
815	815	51	Male	163	89	33.49768527	123	82	73	176	198	9.43	1.65	230	132	36	203	1.32	233	12.43	2.12	NA	Moderate	No	No	No	No	Non-vegetarian	No	No	0	2	6-9 hours	NO	No	NO	No	NO	No	Overweight	No	Yes	Non-Diabetes	normal [<0.5-5]	increased[>=12]	increased[>=220]	0.5-2.0	diabetes[>=126]	prediabetes[140-200]
816	816	61	Female	168	82	29.05328798	138	88	82	130	123	6.2	3.4	170	81	30	220	0.6	105.24	5.7	4.04	NA	Sedentary	No	No	No	No	Vegetarian	No	No	0	1	6-9 hours	NO	No	NO	No	NO	No	Overweight	No	No	Non-Diabetes	normal [<0.5-5]	normal [5-12]	normal [80-220]	>=2	diabetes[>=126]	normal< [140]
817	817	47	Male	168	69	24.44727891	154	89	73	87	113	5.7	1.73	205	133	57	113	1.73	76.8	7.04	1.73	NA	Moderate	No	No	No	No	Non-vegetarian	Unknown	Unknown	1	1	6-9 hours	NO	No	NO	No	NO	No	Non-Overweight	No	No	Non-Diabetes	normal [<0.5-5]	normal [5-12]	decreased [<80]	0.5-2.0	normal[70-100]	normal< [140]
818	818	46	Male	169	78	27.30996814	130	90	73	NA	269	9.4	1.8	197	145	52	104	0.64	116.8	9.09	1.34	NA	Moderate	No	No	No	No	Vegetarian	No	Yes	0	2	6-9 hours	NO	No	NO	No	NO	No	Overweight	No	No	Diabetes	normal [<0.5-5]	normal [5-12]	normal [80-220]	0.5-2.0	NA	diabetes[>=200]
819	819	34	Male	168	68	24.09297052	145	85	73	125	294	11.9	1.83	277	188	42	371	1.83	102	9.43	1.33	NA	Sedentary	No	No	No	No	Non-vegetarian	Unknown	Unknown	1	1	6-9 hours	NO	No	NO	No	NO	No	Non-Overweight	No	No	Diabetes	normal [<0.5-5]	normal [5-12]	normal [80-220]	0.5-2.0	impaired[100-126]	diabetes[>=200]
820	820	61	Female	156	91	37.39316239	140	90	90	130	197	7.3	0.9	102	91	29	172.64552	1.13	100	9	0.92	NA	Heavy	No	No	No	No	Non-vegetarian	Yes	Yes	0	2	<6 hours	NO	No	NO	No	NO	No	Overweight	Yes	Yes	Non-Diabetes	normal [<0.5-5]	normal [5-12]	normal [80-220]	0.5-2.0	diabetes[>=126]	prediabetes[140-200]
821	821	25	Male	173	72	24.05693475	130	80	73	NA	360	8.3	1.9	190	130	85	140	1.5	89	8.3	2	NA	Moderate	No	No	No	No	Non-vegetarian	No	No	0	0	6-9 hours	NO	No	NO	No	NO	No	Non-Overweight	No	No	Diabetes	normal [<0.5-5]	normal [5-12]	normal [80-220]	0.5-2.0	NA	diabetes[>=200]
822	822	39	Male	161	89	34.3350951	128	82	73	103	150	5.9	1.92	187	156	36	96	0.74	133.42	7.2	2.47	NA	Moderate	No	No	No	No	Vegetarian	No	Yes	0	1	6-9 hours	YES	Yes	NO	No	NO	No	Overweight	No	Yes	Non-Diabetes	normal [<0.5-5]	normal [5-12]	normal [80-220]	0.5-2.0	impaired[100-126]	prediabetes[140-200]
823	823	43	Male	178	84	26.51180407	122	87	73	NA	303	12	2	280	118	41	289	1	101	8	3	NA	Sedentary	No	No	No	No	Non-vegetarian	Yes	No	3	5	6-9 hours	YES	Yes	NO	No	NO	No	Overweight	No	No	Diabetes	normal [<0.5-5]	normal [5-12]	normal [80-220]	>=2	NA	diabetes[>=200]
824	824	50	Male	165	69	25.34435262	123	87	73	80	142	12	2	126	70	25	478	1	131	8	3	NA	Moderate	No	No	No	No	Non-vegetarian	Yes	No	1	5	6-9 hours	YES	Yes	NO	No	NO	No	Overweight	No	No	Non-Diabetes	normal [<0.5-5]	normal [5-12]	normal [80-220]	>=2	normal[70-100]	prediabetes[140-200]
825	825	42	Male	156	67	27.53122945	156	89	73	112	165	10.7	2	167	90	41	112	2	85	6.23	1.23	NA	Sedentary	No	No	No	No	Non-vegetarian	Unknown	Unknown	0	1	6-9 hours	NO	No	NO	No	NO	No	Overweight	No	No	Non-Diabetes	normal [<0.5-5]	normal [5-12]	normal [80-220]	>=2	impaired[100-126]	prediabetes[140-200]
826	826	31	Male	170	72	24.91349481	120	70	73	140	250	8.5	2.03	160	86	46	147	0.6	94	7	4	NA	Moderate	No	No	No	No	Non-vegetarian	No	No	0	0	6-9 hours	NO	No	NO	No	NO	No	Non-Overweight	No	No	Diabetes	normal [<0.5-5]	normal [5-12]	normal [80-220]	>=2	diabetes[>=126]	diabetes[>=200]
827	827	46	Male	168	79	27.99036281	144	88	73	113	154	7.9	2.04	114	77	34	130	0.87	105	6.97	1.88	NA	Sedentary	No	No	No	No	Non-vegetarian	Unknown	Unknown	3	2	6-9 hours	NO	No	NO	No	NO	No	Overweight	No	No	Non-Diabetes	normal [<0.5-5]	normal [5-12]	normal [80-220]	>=2	impaired[100-126]	prediabetes[140-200]
828	828	63	Male	159	74	29.27099403	140	80	80	125	185	12.3	2.9	179	101	67	40	1.13	123.6	6.6	8.9	NA	Moderate	No	Yes	No	No	Vegetarian	No	No	0	0	6-9 hours	NO	No	NO	No	NO	No	Overweight	No	No	Non-Diabetes	increased[>=5]	normal [5-12]	normal [80-220]	>=2	impaired[100-126]	prediabetes[140-200]
829	829	66	Male	166	69	25.03991871	140	90	73	100	165	5.2	2.11	194	145	36	141.76	0.76	113	8.55	2.06	NA	Sedentary	No	No	Yes	Occasional	Non-vegetarian	Unknown	Unknown	0	0	6-9 hours	YES	Yes	YES	Yes	NO	No	Overweight	No	No	Non-Diabetes	normal [<0.5-5]	normal [5-12]	normal [80-220]	>=2	impaired[100-126]	prediabetes[140-200]
830	830	61	Female	143	90	44.01193212	130	80	102	NA	330	13.1	1.87	237	81	41	1020	0.69	64	9.58	1.99	NA	Moderate	No	No	Yes	Occasional	Non-vegetarian	No	No	0	0	6-9 hours	NO	No	NO	No	NO	No	Overweight	Yes	Yes	Diabetes	normal [<0.5-5]	normal [5-12]	decreased [<80]	0.5-2.0	NA	diabetes[>=200]
831	831	61	Female	144	55	26.52391975	120	80	75	117	210	8.4	1.42	165	96	33	313	0.99	147.27	8.7	2.68	NA	Moderate	No	No	No	No	Non-vegetarian	Yes	No	0	4	6-9 hours	NO	No	NO	No	NO	No	Overweight	No	No	Diabetes	normal [<0.5-5]	normal [5-12]	normal [80-220]	0.5-2.0	impaired[100-126]	diabetes[>=200]
832	832	61	Female	165	70	25.71166208	144	100	75	120	270	6.6	3.29	189	160	42	167	2.7	70	5.6	5.1	NA	Moderate	No	No	No	No	Vegetarian	Yes	Yes	0	0	6-9 hours	NO	No	NO	No	NO	No	Overweight	No	No	Diabetes	increased[>=5]	normal [5-12]	decreased [<80]	>=2	impaired[100-126]	diabetes[>=200]
833	833	63	Male	168	80	28.3446712	140	90	80	157	189	8.4	3.57	162	104	41	140	0.81	92.3	5.07	1.12	NA	Sedentary	No	Yes	Yes	Regular	Vegetarian	Yes	No	0	3	>9 hours	NO	No	NO	No	NO	No	Overweight	No	No	Non-Diabetes	normal [<0.5-5]	normal [5-12]	normal [80-220]	>=2	diabetes[>=126]	prediabetes[140-200]
834	834	61	Female	160	63	24.609375	120	80	75	100.24	143	5.05	4.79	125	54.4	56	73	1.43	120	9.18	2.58	NA	Moderate	No	No	No	No	Vegetarian	Yes	No	2	3	6-9 hours	NO	No	NO	No	NO	No	Non-Overweight	No	No	Non-Diabetes	normal [<0.5-5]	normal [5-12]	normal [80-220]	>=2	impaired[100-126]	prediabetes[140-200]
835	835	59	Male	162	70	26.6727633	120	80	73	193	263	9.4	3.26	191	127	35	228	0.55	100.1	8.67	3.06	NA	Moderate	No	No	No	No	Non-vegetarian	No	Yes	0	2	6-9 hours	NO	No	NO	No	NO	No	Overweight	No	No	Diabetes	normal [<0.5-5]	normal [5-12]	normal [80-220]	>=2	diabetes[>=126]	diabetes[>=200]
836	836	48	Male	149	69	31.0796811	120	80	73	NA	199	9.33	2.2	172	107	46	124	0.7	97	9.4	3.9	NA	Heavy	No	No	No	No	Non-vegetarian	No	No	0	0	6-9 hours	NO	No	NO	No	NO	No	Overweight	No	Yes	Non-Diabetes	normal [<0.5-5]	normal [5-12]	normal [80-220]	>=2	NA	prediabetes[140-200]
837	837	42	Male	163	79	29.73390041	114	85	73	132	177	5.7	2.24	161	120	29	136	0.81	112.5	8.18	3.18	NA	Sedentary	No	No	Yes	Occasional	Non-vegetarian	Yes	Yes	0	3	6-9 hours	NO	No	NO	No	NO	No	Overweight	No	No	Non-Diabetes	normal [<0.5-5]	normal [5-12]	normal [80-220]	>=2	diabetes[>=126]	prediabetes[140-200]
838	838	61	Female	142	60	29.75600079	120	82	76	146	173	8	1.22	234	121	34	312	1.34	215	11.34	1.87	NA	Moderate	No	No	No	No	Non-vegetarian	No	No	0	3	6-9 hours	NO	No	NO	No	NO	No	Overweight	No	No	Non-Diabetes	normal [<0.5-5]	normal [5-12]	normal [80-220]	0.5-2.0	diabetes[>=126]	prediabetes[140-200]
839	839	62	Male	168	75	26.57312925	140	79	73	88	205	6.65	2.33	135	178	73	102	0.77	95	7.32	1.62	NA	Sedentary	No	No	No	No	Vegetarian	No	No	1	1	6-9 hours	NO	No	NO	No	NO	No	Overweight	No	No	Diabetes	normal [<0.5-5]	normal [5-12]	normal [80-220]	>=2	normal[70-100]	diabetes[>=200]
840	840	61	Female	150	65	28.88888889	128	88	76	86	128	5.3	2.5	174	130	38	141	0.82	103.65	4.7	2.43	NA	Moderate	No	No	No	No	Non-vegetarian	No	No	0	3	<6 hours	NO	No	NO	No	NO	No	Overweight	No	No	Non-Diabetes	normal [<0.5-5]	decreased [<5]	normal [80-220]	>=2	normal[70-100]	normal< [140]
841	841	65	Male	160	91	35.546875	122	91	73	94	120	5	2.35	121	76	35	110	0.91	107.65	5.2	5.52	NA	Moderate	No	No	Yes	Regular	Non-vegetarian	No	No	1	4	6-9 hours	NO	No	NO	No	NO	No	Overweight	Yes	Yes	Non-Diabetes	increased[>=5]	normal [5-12]	normal [80-220]	>=2	normal[70-100]	normal< [140]
842	842	35	Male	156	80	32.8731098	110	70	73	100	200	11.1	2.43	175	92	41	188	0.83	142	6.37	9.76	NA	Moderate	No	No	No	No	Non-vegetarian	No	Yes	1	0	6-9 hours	NO	No	NO	No	NO	No	Overweight	No	Yes	Non-Diabetes	increased[>=5]	normal [5-12]	normal [80-220]	>=2	impaired[100-126]	diabetes[>=200]
843	843	39	Male	164	69	25.6543724	123	80	73	93	178	5.1	2.43	136	76.8	35	121	0.5	126	10.58	1.3	NA	Moderate	No	No	Yes	Occasional	Non-vegetarian	No	Yes	0	2	6-9 hours	NO	No	YES	Yes	NO	No	Overweight	No	No	Non-Diabetes	normal [<0.5-5]	normal [5-12]	normal [80-220]	>=2	normal[70-100]	prediabetes[140-200]
844	844	40	Male	159	78	30.85320992	122	81	73	111	127	6	2.45	248	179	32	263	0.83	138	7.32	1.95	NA	Moderate	No	No	No	No	Vegetarian	Unknown	Unknown	0	3	6-9 hours	NO	No	NO	No	NO	No	Overweight	No	Yes	Non-Diabetes	normal [<0.5-5]	normal [5-12]	normal [80-220]	>=2	impaired[100-126]	normal< [140]
845	845	62	Male	165	56	20.56932966	145	77	73	113	128.4	6.1	2.49	194	136	49	164	0.73	89.7	4.35	2.68	NA	Sedentary	No	No	No	No	Non-vegetarian	Unknown	Unknown	1	1	6-9 hours	NO	No	NO	No	NO	No	Non-Overweight	No	No	Non-Diabetes	normal [<0.5-5]	decreased [<5]	normal [80-220]	>=2	impaired[100-126]	normal< [140]
846	846	54	Male	167	78	27.96801606	140	90	73	140	200	9.4	2.5	210	120	50	170	0.6	150	7	2	NA	Moderate	No	Yes	Yes	Occasional	Non-vegetarian	No	No	0	2	6-9 hours	YES	Yes	NO	No	Yes	Yes	Overweight	No	No	Non-Diabetes	normal [<0.5-5]	normal [5-12]	normal [80-220]	>=2	diabetes[>=126]	diabetes[>=200]
847	847	61	Female	148	58	26.47918188	110	90	76	168	255	9.9	3.1	197	133	99	180	0.53	130.6	7.39	5.65	NA	Sedentary	No	No	No	No	Vegetarian	Yes	Yes	0	3	6-9 hours	NO	No	NO	No	NO	No	Overweight	No	No	Diabetes	increased[>=5]	normal [5-12]	normal [80-220]	>=2	diabetes[>=126]	diabetes[>=200]
848	848	52	Male	150	87	38.66666667	130	87	73	146	202	6.7	2.58	167	115	47	95	0.52	95.5	5.68	0.65	NA	Moderate	No	No	No	No	Vegetarian	Yes	Yes	2	1	6-9 hours	NO	No	NO	No	NO	No	Overweight	Yes	Yes	Diabetes	normal [<0.5-5]	normal [5-12]	normal [80-220]	>=2	diabetes[>=126]	diabetes[>=200]
849	849	61	Female	153	58	24.77679525	122	74	78	102	161	9.9	4.07	196	111	29	315	0.68	116	6.16	2.76	NA	Moderate	No	No	No	No	Vegetarian	No	No	1	6	<6 hours	NO	No	YES	Yes	NO	No	Non-Overweight	No	No	Non-Diabetes	normal [<0.5-5]	normal [5-12]	normal [80-220]	>=2	impaired[100-126]	prediabetes[140-200]
850	850	61	Female	162	75	28.57796068	125	72	78	87	197	5.1	4.47	145	79	40	151	0.61	119	8.26	1.2	NA	Moderate	No	No	No	No	Vegetarian	Yes	Yes	2	1	6-9 hours	NO	No	NO	No	NO	No	Overweight	No	No	Non-Diabetes	normal [<0.5-5]	normal [5-12]	normal [80-220]	>=2	normal[70-100]	prediabetes[140-200]
851	851	43	Male	163	71	26.72287252	128	78	73	143	340	14.4	2.64	229	169	54	130	0.64	87.6	5.24	9.56	NA	Sedentary	No	No	No	No	Vegetarian	Unknown	Unknown	0	2	6-9 hours	NO	No	NO	No	NO	No	Overweight	No	No	Diabetes	increased[>=5]	normal [5-12]	normal [80-220]	>=2	diabetes[>=126]	diabetes[>=200]
852	852	61	Female	160	70	27.34375	105	85	80	142	197	9.5	1.38	230	145	30	212	1.23	200	11.8	1.8	NA	Moderate	No	No	No	No	Non-vegetarian	No	Yes	0	2	6-9 hours	NO	No	NO	No	NO	No	Overweight	No	No	Non-Diabetes	normal [<0.5-5]	normal [5-12]	normal [80-220]	0.5-2.0	diabetes[>=126]	prediabetes[140-200]
853	853	41	Male	168	74	26.21882086	150	90	73	140	155	6.3	2.69	216	135	61	96	0.6	125	8.47	3.53	NA	Sedentary	No	Yes	No	No	Non-vegetarian	No	No	1	3	6-9 hours	YES	Yes	YES	Yes	NO	No	Overweight	No	No	Non-Diabetes	normal [<0.5-5]	normal [5-12]	normal [80-220]	>=2	diabetes[>=126]	prediabetes[140-200]
854	854	62	Male	174	65	21.46915048	131	78	70	193	280	9.6	2.09	151	93	45	137	0.88	99.46	5	3.1	NA	Moderate	Ex-smoker	No	No	No	Non-vegetarian	No	No	0	2	6-9 hours	YES	Yes	YES	Yes	Yes	Yes	Non-Overweight	No	No	Diabetes	normal [<0.5-5]	normal [5-12]	normal [80-220]	>=2	diabetes[>=126]	diabetes[>=200]
855	855	62	Male	168	90	31.8877551	120	80	76	NA	160	13.1	2.37	146	91	47	104	0.67	137	9.57	1.53	NA	Moderate	Yes	Yes	No	No	Vegetarian	Yes	Yes	2	1	6-9 hours	NO	No	NO	No	NO	No	Overweight	No	Yes	Non-Diabetes	normal [<0.5-5]	normal [5-12]	normal [80-220]	>=2	NA	prediabetes[140-200]
856	856	49	Male	160	67	26.171875	130	90	73	93	130	5.3	2.85	157	102	38	156	0.59	147.5	6.5	9.37	NA	Moderate	No	No	No	No	Non-vegetarian	Yes	No	0	3	6-9 hours	YES	Yes	NO	No	NO	No	Overweight	No	No	Non-Diabetes	increased[>=5]	normal [5-12]	normal [80-220]	>=2	normal[70-100]	normal< [140]
857	857	48	Male	166	85	30.84627667	135	94	73	89	165	6.75	2.87	155	187	51	104	0.58	105	6.88	1.32	NA	Moderate	No	No	No	No	Vegetarian	No	No	1	0	6-9 hours	NO	No	NO	No	NO	No	Overweight	No	Yes	Non-Diabetes	normal [<0.5-5]	normal [5-12]	normal [80-220]	>=2	normal[70-100]	prediabetes[140-200]
858	858	51	Male	162	73	27.81588173	129	85	73	94	129	6.7	2.89	218	149	36	213	0.67	36.4	2.53	1.69	NA	Sedentary	No	No	No	No	Vegetarian	Unknown	Unknown	0	2	6-9 hours	NO	No	YES	Yes	NO	No	Overweight	No	No	Non-Diabetes	normal [<0.5-5]	decreased [<5]	decreased [<80]	>=2	normal[70-100]	normal< [140]
859	859	61	Female	157	54	21.90758246	138	88	80	NA	320	12.1	2.46	198	103	46	245	0.86	112	9.36	4.35	NA	Moderate	No	No	No	No	Non-vegetarian	Yes	Yes	2	3	6-9 hours	NO	No	NO	No	NO	No	Non-Overweight	No	No	Diabetes	normal [<0.5-5]	normal [5-12]	normal [80-220]	>=2	NA	diabetes[>=200]
860	860	43	Male	172	78	26.36560303	135	85	73	112	146	5.7	2.94	185	112	63	97	0.8	117.91	7.91	1.86	NA	Moderate	No	No	No	No	Non-vegetarian	No	No	0	0	6-9 hours	NO	No	NO	No	NO	No	Overweight	No	No	Non-Diabetes	normal [<0.5-5]	normal [5-12]	normal [80-220]	>=2	impaired[100-126]	prediabetes[140-200]
861	861	41	Male	187	73	20.8756327	170	112	73	148.5	160	6.8	2.95	160	106	45	103	2.95	122	7.72	6.68	NA	Sedentary	No	No	No	No	Non-vegetarian	Unknown	Unknown	2	0	6-9 hours	NO	No	NO	No	NO	No	Non-Overweight	No	No	Non-Diabetes	increased[>=5]	normal [5-12]	normal [80-220]	>=2	diabetes[>=126]	prediabetes[140-200]
862	862	60	Male	170	77.5	26.816609	140	100	73	108	189	5.2	2.98	160	100	47	165	1.76	90	8.3	4.2	NA	Moderate	No	No	No	No	Vegetarian	Yes	Yes	0	0	6-9 hours	NO	No	NO	No	NO	No	Overweight	No	No	Non-Diabetes	normal [<0.5-5]	normal [5-12]	normal [80-220]	>=2	impaired[100-126]	prediabetes[140-200]
863	863	23	Male	153	59	25.20398137	120	80	73	113	125	6	3.04	164	96	39	174	0.5	122.5	7.65	8.04	NA	Moderate	No	No	No	No	Non-vegetarian	No	Yes	2	5	6-9 hours	NO	No	NO	No	NO	No	Overweight	No	No	Non-Diabetes	increased[>=5]	normal [5-12]	normal [80-220]	>=2	impaired[100-126]	normal< [140]
864	864	61	Female	155	59	24.55775234	104	79	81	102	155	6	1.31	185	120	26	170	1.26	218	11.6	2.13	NA	Moderate	No	Yes	No	No	Non-vegetarian	Yes	Yes	0	2	6-9 hours	NO	No	NO	No	NO	No	Non-Overweight	No	No	Non-Diabetes	normal [<0.5-5]	normal [5-12]	normal [80-220]	0.5-2.0	impaired[100-126]	prediabetes[140-200]
865	865	59	Male	160	79	30.859375	140	78	73	103	183	5.4	3.18	183	137	46	158	1.8	119	8.48	5.6	NA	Moderate	No	No	No	No	Vegetarian	Unknown	Unknown	0	0	<6 hours	NO	No	NO	No	NO	No	Overweight	No	Yes	Non-Diabetes	increased[>=5]	normal [5-12]	normal [80-220]	>=2	impaired[100-126]	prediabetes[140-200]
866	866	43	Male	173	72	24.05693475	117	74	73	168	223	9.4	3.2	143	94	38	87	0.56	66	5.47	2.3	NA	Sedentary	No	No	No	No	Vegetarian	No	No	0	1	6-9 hours	NO	No	NO	No	NO	No	Non-Overweight	No	No	Diabetes	normal [<0.5-5]	normal [5-12]	decreased [<80]	>=2	diabetes[>=126]	diabetes[>=200]
867	867	62	Male	158	63	25.23634033	120	80	76	90	147	5.7	2.47	213	113	42	409	0.83	161.7	9.97	6.14	NA	Moderate	Yes	Yes	Yes	Regular	Non-vegetarian	No	No	0	2	6-9 hours	NO	No	NO	No	NO	No	Overweight	No	No	Non-Diabetes	increased[>=5]	normal [5-12]	normal [80-220]	>=2	normal[70-100]	prediabetes[140-200]
868	868	33	Male	166	73	26.4915082	149	88	73	119	145	5.2	3.23	145	88	42	148	3.23	107	7.32	2.34	NA	Sedentary	No	No	No	No	Non-vegetarian	Unknown	Unknown	1	1	6-9 hours	NO	No	NO	No	NO	No	Overweight	No	No	Non-Diabetes	normal [<0.5-5]	normal [5-12]	normal [80-220]	>=2	impaired[100-126]	prediabetes[140-200]
869	869	32	Male	170	72	24.91349481	150	100	73	NA	290	11.1	3.29	135	98	32	95	1.54	100.5	8.5	4.87	NA	Moderate	No	No	No	No	Non-vegetarian	No	No	0	3	<6 hours	YES	Yes	NO	No	NO	No	Non-Overweight	No	No	Diabetes	normal [<0.5-5]	normal [5-12]	normal [80-220]	>=2	NA	diabetes[>=200]
870	870	65	Male	177	85	27.13141179	122	85	73	125	130	6.7	3.3	330	93	33	105	0.88	82.4	5.76	2.1	NA	Moderate	No	No	No	No	Non-vegetarian	Yes	Yes	1	1	6-9 hours	NO	No	NO	No	NO	No	Overweight	No	No	Non-Diabetes	normal [<0.5-5]	normal [5-12]	normal [80-220]	>=2	impaired[100-126]	normal< [140]
871	871	50	Male	160	68	26.5625	130	80	73	113	142	5.9	3.33	147	81	30	337	0.72	97.19	6.23	4.97	NA	Moderate	No	No	No	No	Non-vegetarian	Yes	No	2	6	6-9 hours	NO	No	NO	No	NO	No	Overweight	No	No	Non-Diabetes	normal [<0.5-5]	normal [5-12]	normal [80-220]	>=2	impaired[100-126]	prediabetes[140-200]
872	872	40	Male	159	78	30.85320992	122	81	73	125	340	15	3.37	130	61	59	124	0.69	143	9.35	3.23	NA	Sedentary	No	Yes	No	No	Non-vegetarian	No	No	0	4	6-9 hours	NO	No	NO	No	NO	No	Overweight	No	Yes	Diabetes	normal [<0.5-5]	normal [5-12]	normal [80-220]	>=2	impaired[100-126]	diabetes[>=200]
873	873	50	Male	167	73	26.17519452	130	90	73	NA	311	8.5	3.37	99	113	31	96	0.74	79.41	6.2	1.07	NA	Sedentary	No	Yes	No	No	Non-vegetarian	No	Yes	1	4	>9 hours	NO	No	NO	No	NO	No	Overweight	No	No	Diabetes	normal [<0.5-5]	normal [5-12]	decreased [<80]	>=2	NA	diabetes[>=200]
874	874	35	Male	171	120	41.03826819	145	79	73	171	201	6.1	3.4	150	101	46	84	4.44	75.55	7.3	4.62	NA	Moderate	No	Yes	No	No	Vegetarian	No	Yes	0	2	6-9 hours	NO	No	NO	No	NO	No	Overweight	Yes	Yes	Diabetes	normal [<0.5-5]	normal [5-12]	decreased [<80]	>=2	diabetes[>=126]	diabetes[>=200]
875	875	46	Male	168	70	24.8015873	130	90	73	124	130	6.7	3.41	190	121	59	88	0.62	151.7	8.62	1.67	NA	Moderate	No	No	No	No	Vegetarian	Yes	Yes	2	5	6-9 hours	NO	No	NO	No	NO	No	Non-Overweight	No	No	Non-Diabetes	normal [<0.5-5]	normal [5-12]	normal [80-220]	>=2	impaired[100-126]	normal< [140]
876	876	45	Male	160	70	27.34375	120	82	73	112	245	8.88	3.44	146	182	64	113	0.82	110	7.84	1.79	NA	Sedentary	No	No	No	No	Vegetarian	No	No	1	0	6-9 hours	NO	No	NO	No	NO	No	Overweight	No	No	Diabetes	normal [<0.5-5]	normal [5-12]	normal [80-220]	>=2	impaired[100-126]	diabetes[>=200]
877	877	72	Male	176	77	24.85795455	135	90	73	NA	340	13.3	3.47	112	52.6	24	177	0.73	65.5	7.75	1.26	NA	Moderate	No	No	No	No	Vegetarian	No	No	1	3	6-9 hours	NO	No	NO	No	NO	No	Non-Overweight	No	No	Diabetes	normal [<0.5-5]	normal [5-12]	decreased [<80]	>=2	NA	diabetes[>=200]
878	878	36	Male	154	51	21.50446956	143	83	73	85	132	7.76	3.55	132	85	41	145	3.55	117	9.49	5.55	NA	Sedentary	No	No	No	No	Non-vegetarian	Unknown	Unknown	1	1	6-9 hours	NO	No	NO	No	NO	No	Non-Overweight	No	No	Non-Diabetes	increased[>=5]	normal [5-12]	normal [80-220]	>=2	normal[70-100]	normal< [140]
879	879	61	Female	158	70	28.04037814	129	79	82	NA	240	9.2	0.92	82	100	43	67	0.65	123	10.04	6.52	NA	Moderate	No	No	No	No	Non-vegetarian	Yes	No	0	3	6-9 hours	NO	No	NO	No	NO	No	Overweight	No	No	Diabetes	increased[>=5]	normal [5-12]	normal [80-220]	0.5-2.0	NA	diabetes[>=200]
880	880	25	Male	173	72	24.05693475	130	80	73	158	288	8.7	3.69	244	162	29	258	0.89	85.04	5.6	1.48	NA	Moderate	No	Yes	Yes	Occasional	Non-vegetarian	Yes	Yes	3	5	6-9 hours	NO	No	NO	No	NO	No	Non-Overweight	No	No	Diabetes	normal [<0.5-5]	normal [5-12]	normal [80-220]	>=2	diabetes[>=126]	diabetes[>=200]
881	881	62	Male	160	73	28.515625	120	92	78	181	292	8	2.1	211	151	42	163	0.76	146	8.17	9.68	NA	Moderate	Yes	Yes	No	No	Vegetarian	Yes	Yes	2	1	6-9 hours	NO	No	NO	No	NO	No	Overweight	No	No	Diabetes	increased[>=5]	normal [5-12]	normal [80-220]	>=2	diabetes[>=126]	diabetes[>=200]
882	882	60	Male	168	72	25.51020408	110	81	73	121	122	8	4	93	70	45	80	1	119	9	1	NA	Sedentary	No	No	No	No	Non-vegetarian	No	No	0	2	6-9 hours	NO	No	NO	No	NO	No	Overweight	No	No	Non-Diabetes	normal [<0.5-5]	normal [5-12]	normal [80-220]	>=2	impaired[100-126]	normal< [140]
883	883	41	Male	170	91	31.48788927	126	82	73	87	120	6.2	4.26	166	81	41	216	0.94	88	5.62	3.86	NA	Moderate	No	No	No	No	Non-vegetarian	Unknown	Unknown	0	2	6-9 hours	NO	No	NO	No	NO	No	Overweight	No	Yes	Non-Diabetes	normal [<0.5-5]	normal [5-12]	normal [80-220]	>=2	normal[70-100]	normal< [140]
884	884	61	Female	168	87	30.82482993	145	81	86	110	184	13.3	1.68	153	88	23	274	0.74	85.69	8.22	1.82	NA	Sedentary	No	No	Yes	Occasional	Vegetarian	No	Yes	1	3	6-9 hours	NO	No	NO	No	NO	No	Overweight	No	Yes	Non-Diabetes	normal [<0.5-5]	normal [5-12]	normal [80-220]	0.5-2.0	impaired[100-126]	prediabetes[140-200]
885	885	29	Male	174	77	25.43268596	140	90	73	195	257	7.2	6.15	95	95	29	65	0.9	130.6	9.49	1.86	NA	Moderate	No	No	No	No	Non-vegetarian	No	No	2	6	6-9 hours	YES	Yes	NO	No	NO	No	Overweight	No	No	Diabetes	normal [<0.5-5]	normal [5-12]	normal [80-220]	>=2	diabetes[>=126]	diabetes[>=200]
886	886	61	Female	170	58	20.06920415	130	80	88	135	188	8.6	2.27	169	113	31	283	1.13	62.86	5	1.72	NA	Sedentary	No	No	No	No	Non-vegetarian	No	No	0	2	<6 hours	NO	No	NO	No	NO	No	Non-Overweight	No	No	Non-Diabetes	normal [<0.5-5]	normal [5-12]	decreased [<80]	>=2	diabetes[>=126]	prediabetes[140-200]
887	887	35	Male	167	75	26.89232314	110	80	73	101	200	7.2	7.33	105	61	27	239	0.81	106	6.56	2.26	NA	Moderate	No	No	No	No	Non-vegetarian	Yes	No	1	0	6-9 hours	NO	No	NO	No	NO	No	Overweight	No	No	Non-Diabetes	normal [<0.5-5]	normal [5-12]	normal [80-220]	>=2	impaired[100-126]	diabetes[>=200]
888	888	66	Male	166	88	31.93496879	120	70	73	156.21	165.68	7.4	7.55	166	82.8	42	206	0.97	94.5	5.68	1.31	NA	Sedentary	No	Yes	No	No	Non-vegetarian	Unknown	Unknown	2	7	6-9 hours	NO	No	NO	No	NO	No	Overweight	No	Yes	Non-Diabetes	normal [<0.5-5]	normal [5-12]	normal [80-220]	>=2	diabetes[>=126]	prediabetes[140-200]
889	889	45	Male	164	79	29.37239738	130	80	73	110	213	7.8	8.54	117	47	34	323	0.84	112	8.47	3.5	NA	Moderate	No	No	No	No	Vegetarian	No	No	0	3	6-9 hours	NO	No	NO	No	NO	No	Overweight	No	No	Diabetes	normal [<0.5-5]	normal [5-12]	normal [80-220]	>=2	impaired[100-126]	diabetes[>=200]
890	890	61	Female	150	70	31.11111111	138	92	88	99	200	9.4	3.1	189	123	32	157	4.9	152	6.2	3.9	NA	Sedentary	No	No	No	No	Non-vegetarian	No	No	1	2	6-9 hours	NO	No	NO	No	NO	No	Overweight	No	Yes	Non-Diabetes	normal [<0.5-5]	normal [5-12]	normal [80-220]	>=2	normal[70-100]	diabetes[>=200]
891	891	62	Male	130	80	47.33727811	120	80	80	143	180	5.3	2.29	155	86	52	175	0.94	94	1.37	8.51	NA	Sedentary	Yes	Yes	No	No	Vegetarian	Yes	Yes	0	0	6-9 hours	NO	No	NO	No	NO	No	Overweight	Yes	Yes	Non-Diabetes	increased[>=5]	decreased [<5]	normal [80-220]	>=2	diabetes[>=126]	prediabetes[140-200]
892	892	62	Male	160	78	30.46875	135	110	81	120	150	8	2.1	160	100	65	150	1.2	170	9	4	NA	Moderate	Yes	Yes	No	Regular	Non-vegetarian	No	No	0	3	6-9 hours	YES	Yes	NO	No	NO	No	Overweight	No	Yes	Non-Diabetes	normal [<0.5-5]	normal [5-12]	normal [80-220]	>=2	impaired[100-126]	prediabetes[140-200]
893	893	62	Male	168	76	26.92743764	120	80	86	130	127	9.6	2.15	140	85	47	84	0.69	108	6.66	1.09	NA	Moderate	Yes	Yes	No	No	Vegetarian	Yes	Unknown	1	2	6-9 hours	YES	Yes	NO	No	NO	No	Overweight	No	No	Non-Diabetes	normal [<0.5-5]	normal [5-12]	normal [80-220]	>=2	diabetes[>=126]	normal< [140]
894	894	62	Male	165	67	24.6097337	120	90	88	84	130	6.1	2.13	74	55	50	103	0.5	150	10	3.5	NA	Moderate	Yes	Yes	No	No	Non-vegetarian	Unknown	Unknown	1	2	6-9 hours	NO	No	NO	No	NO	No	Non-Overweight	No	No	Non-Diabetes	normal [<0.5-5]	normal [5-12]	normal [80-220]	>=2	normal[70-100]	normal< [140]
895	895	61	Female	170	81	28.02768166	132	123	89	NA	305	8	1.75	233	161	48	179	0.85	86.8	5.38	2.3	NA	Moderate	No	No	No	No	Non-vegetarian	Yes	Yes	2	1	6-9 hours	NO	No	NO	No	NO	No	Overweight	No	No	Diabetes	normal [<0.5-5]	normal [5-12]	normal [80-220]	0.5-2.0	NA	diabetes[>=200]
896	896	61	Female	149	62	27.92666997	120	70	90	145	346	7.5	2.54	144	100	37	127	0.82	120	7.26	3.52	NA	Moderate	No	No	No	No	Vegetarian	Yes	Yes	1	1	6-9 hours	NO	No	NO	No	NO	No	Overweight	No	No	Diabetes	normal [<0.5-5]	normal [5-12]	normal [80-220]	>=2	diabetes[>=126]	diabetes[>=200]
897	897	61	Female	168	63	22.32142857	120	80	90	100	201	6.5	2.92	168	128	43	171	0.59	121	7.05	7.62	NA	Sedentary	No	No	No	No	Vegetarian	No	No	0	1	>9 hours	NO	No	NO	No	NO	No	Non-Overweight	No	No	Diabetes	increased[>=5]	normal [5-12]	normal [80-220]	>=2	impaired[100-126]	diabetes[>=200]
898	898	61	Female	137	78	41.55788801	140	110	92	110	145	10	3.26	100	45	40	157	0.63	130	10.85	1.2	NA	Sedentary	No	No	No	No	Vegetarian	Unknown	Unknown	0	7	6-9 hours	NO	No	NO	No	NO	No	Overweight	Yes	Yes	Non-Diabetes	normal [<0.5-5]	normal [5-12]	normal [80-220]	>=2	impaired[100-126]	prediabetes[140-200]
899	899	61	Female	174	78	25.76298058	135	90	95	111	162	6.4	4.32	238	175	36	138	2.05	127	9.87	2.59	NA	Moderate	No	No	No	No	Vegetarian	No	Yes	0	0	6-9 hours	YES	Yes	NO	No	NO	No	Overweight	No	No	Non-Diabetes	normal [<0.5-5]	normal [5-12]	normal [80-220]	>=2	impaired[100-126]	prediabetes[140-200]
900	900	63	Male	157	76	30.83289383	145	106	96	160	201	7.6	1.97	260	190	55	151	0.76	121	9.6	2.36	NA	Moderate	No	Yes	No	No	Vegetarian	Yes	Yes	0	3	6-9 hours	NO	No	NO	No	NO	No	Overweight	No	Yes	Diabetes	normal [<0.5-5]	normal [5-12]	normal [80-220]	0.5-2.0	diabetes[>=126]	diabetes[>=200]
901	901	61	Female	151	75	32.89329415	128	90	97	90	129	5.3	2.84	194	146	33	129	0.91	188.2	11.36	5.46	NA	Moderate	No	No	No	No	Non-vegetarian	Yes	Yes	1	0	6-9 hours	NO	No	NO	No	NO	No	Overweight	No	Yes	Non-Diabetes	increased[>=5]	normal [5-12]	normal [80-220]	>=2	normal[70-100]	normal< [140]
902	902	61	Female	160	70	27.34375	110	90	98	172	254	11.5	1.54	136	85	41	149	0.56	85.1	4.92	1.11	NA	Moderate	No	No	No	No	Non-vegetarian	No	No	1	3	>9 hours	NO	No	NO	No	NO	No	Overweight	No	No	Diabetes	normal [<0.5-5]	decreased [<5]	normal [80-220]	0.5-2.0	diabetes[>=126]	diabetes[>=200]
903	903	61	Female	164	101	37.55205235	118	72	102	126	236	8.1	1.24	159	100	34	110	0.89	101.24	8.29	3.45	NA	Sedentary	No	Yes	No	No	Vegetarian	No	No	1	4	6-9 hours	NO	No	NO	No	NO	No	Overweight	Yes	Yes	Diabetes	normal [<0.5-5]	normal [5-12]	normal [80-220]	0.5-2.0	diabetes[>=126]	diabetes[>=200]
904	904	61	Female	150	61	27.11111111	120	81	104	98	128	6.3	2.23	166	115	51	168	0.76	100	5.3	2.18	NA	Moderate	No	No	No	No	Vegetarian	No	Yes	1	2	6-9 hours	NO	No	NO	No	NO	No	Overweight	No	No	Non-Diabetes	normal [<0.5-5]	normal [5-12]	normal [80-220]	>=2	normal[70-100]	normal< [140]
905	905	63	Male	169	82	28.71047932	147	98	102	122	119	9.67	3.01	164	111	43	82	0.93	144	9.21	2.35	NA	Moderate	No	Yes	No	No	Vegetarian	Yes	Yes	2	2	6-9 hours	NO	No	NO	No	NO	No	Overweight	No	No	Non-Diabetes	normal [<0.5-5]	normal [5-12]	normal [80-220]	>=2	impaired[100-126]	normal< [140]
906	906	63	Male	165	68	24.97704316	134	79	102	NA	278	9.1	3.8	214	160	41	192	1.07	100.99	5.8	2.94	NA	Moderate	No	Yes	Yes	Occasional	Non-vegetarian	No	Yes	2	4	<6 hours	YES	Yes	NO	No	NO	No	Non-Overweight	No	No	Diabetes	normal [<0.5-5]	normal [5-12]	normal [80-220]	>=2	NA	diabetes[>=200]
907	907	60	Female	154	62	26.14268848	117	76	67	132	141	8.3	0.99	162	122	48	91	0.69	92.5	9.6	5.18	NA	Moderate	No	No	No	No	Vegetarian	No	No	0	4	6-9 hours	NO	No	NO	No	NO	No	Overweight	No	No	Non-Diabetes	increased[>=5]	normal [5-12]	normal [80-220]	0.5-2.0	diabetes[>=126]	prediabetes[140-200]
908	908	60	Female	185	100	29.2184076	110	76	68	85	120	5	1.47	136	75	45	75	1.1	175.4	10.44	4.06	NA	Sedentary	No	No	No	No	Vegetarian	Yes	Yes	1	3	6-9 hours	NO	No	NO	No	NO	No	Overweight	No	No	Non-Diabetes	normal [<0.5-5]	normal [5-12]	normal [80-220]	0.5-2.0	normal[70-100]	normal< [140]
909	909	60	Female	144	65	31.34645062	132	90	70	160	380	8.8	1.42	300	160	40	240	1.32	274	13.1	2.88	NA	Moderate	No	No	No	No	Non-vegetarian	Yes	Yes	2	2	6-9 hours	NO	No	NO	No	NO	No	Overweight	No	Yes	Diabetes	normal [<0.5-5]	increased[>=12]	increased[>=220]	0.5-2.0	diabetes[>=126]	diabetes[>=200]
910	910	60	Female	163	80	30.1102789	120	80	70	90	190	5.6	2.54	170	160	45	160	2.1	80	2.4	1.8	NA	Moderate	No	No	No	No	Vegetarian	Yes	Yes	1	1	6-9 hours	NO	No	NO	No	NO	No	Overweight	No	Yes	Non-Diabetes	normal [<0.5-5]	decreased [<5]	normal [80-220]	>=2	normal[70-100]	prediabetes[140-200]
911	911	60	Female	164	79	29.37239738	128	85	70	167	278	5.78	4.09	134	180	56	134.78	0.89	156.09	6.7	2.34	NA	Moderate	No	No	No	No	Vegetarian	No	No	1	1	6-9 hours	NO	No	NO	No	NO	No	Overweight	No	No	Diabetes	normal [<0.5-5]	normal [5-12]	normal [80-220]	>=2	diabetes[>=126]	diabetes[>=200]
912	912	60	Female	144	65	31.34645062	132	90	72	135	274	7.6	3.89	186	60	59	158.45	1.28	169	4.74	2.41	NA	Moderate	No	No	No	No	Vegetarian	Yes	Yes	1	1	6-9 hours	YES	Yes	NO	No	NO	No	Overweight	No	Yes	Diabetes	normal [<0.5-5]	decreased [<5]	normal [80-220]	>=2	diabetes[>=126]	diabetes[>=200]
913	913	60	Female	178	70	22.09317005	140	70	78	90	120	8.4	8.94	208	118	39	390	1.32	99.33	6.92	5.5	NA	Sedentary	No	No	Yes	Occasional	Non-vegetarian	Yes	Yes	0	1	6-9 hours	NO	No	NO	No	NO	No	Non-Overweight	No	No	Non-Diabetes	increased[>=5]	normal [5-12]	normal [80-220]	>=2	normal[70-100]	normal< [140]
914	914	60	Female	150	63	28	170	100	90	129	177	7.9	3.26	99	48	45	67	0.9	182	9	2	NA	Moderate	No	No	No	No	Vegetarian	No	Yes	2	5	<6 hours	YES	Yes	YES	Yes	Yes	Yes	Overweight	No	No	Non-Diabetes	normal [<0.5-5]	normal [5-12]	normal [80-220]	>=2	diabetes[>=126]	prediabetes[140-200]
915	915	60	Female	157	65	26.37023814	130	80	72	101	130	6	1.255	177	134	31	140	2.81	80.2	4.33	3.17	NA	Moderate	No	No	No	No	Non-vegetarian	Unknown	Unknown	1	2	6-9 hours	NO	No	NO	No	NO	No	Overweight	No	No	Non-Diabetes	normal [<0.5-5]	decreased [<5]	normal [80-220]	0.5-2.0	impaired[100-126]	normal< [140]
916	916	60	Female	150	50	22.22222222	120	80	73	130	201	10.1	0.93	101	91	29	172.64552	1.13	121	10	0.7	NA	Moderate	No	Yes	No	No	Non-vegetarian	Yes	Yes	0	4	6-9 hours	NO	No	NO	No	NO	No	Non-Overweight	No	No	Diabetes	normal [<0.5-5]	normal [5-12]	normal [80-220]	0.5-2.0	diabetes[>=126]	diabetes[>=200]
917	917	60	Female	156	78	32.05128205	127	90	73	132	146	7.6	2.6	179	81	100	118	0.85	122	9.38	2.62	NA	Moderate	No	No	No	No	Non-vegetarian	Yes	Yes	0	2	6-9 hours	NO	No	NO	No	NO	No	Overweight	No	Yes	Non-Diabetes	normal [<0.5-5]	normal [5-12]	normal [80-220]	>=2	diabetes[>=126]	prediabetes[140-200]
918	918	60	Female	137	65	34.63157334	120	80	66	103	147	5.2	1.63	163	66	31	339	0.61	140.06	6.9	1.6	NA	Moderate	No	Yes	No	No	Non-vegetarian	Yes	No	1	2	6-9 hours	NO	No	NO	No	NO	No	Overweight	No	Yes	Non-Diabetes	normal [<0.5-5]	normal [5-12]	normal [80-220]	0.5-2.0	impaired[100-126]	prediabetes[140-200]
919	919	62	Male	171	69	23.59700421	120	80	72	135	302	8.2	1.7	160	104	27	214	0.7	113.5	8.88	2.4	NA	Moderate	No	No	Yes	Occasional	Vegetarian	No	No	0	0	<6 hours	NO	No	NO	No	NO	No	Non-Overweight	No	No	Diabetes	normal [<0.5-5]	normal [5-12]	normal [80-220]	0.5-2.0	diabetes[>=126]	diabetes[>=200]
920	920	60	Female	154	87	36.68409513	130	75	70	88	144	5.6	1.11	156	115	33	133	0.94	149.37	6.7	6.31	NA	Moderate	No	No	Yes	Regular	Non-vegetarian	Yes	Yes	1	4	<6 hours	NO	No	NO	No	NO	No	Overweight	Yes	Yes	Non-Diabetes	increased[>=5]	normal [5-12]	normal [80-220]	0.5-2.0	normal[70-100]	prediabetes[140-200]
921	921	60	Female	150	88	39.11111111	130	84	70	133	372	10.5	1.67	223.1	131.7	59	162	1.67	101	6.71	4.22	NA	Sedentary	No	No	Yes	Occasional	Non-vegetarian	No	Yes	1	3	6-9 hours	YES	Yes	NO	No	NO	No	Overweight	Yes	Yes	Diabetes	normal [<0.5-5]	normal [5-12]	normal [80-220]	0.5-2.0	diabetes[>=126]	diabetes[>=200]
922	922	60	Female	144	65	31.34645062	132	90	70	NA	350	9.9	2.67	241	169	99	258	0.59	109.6	9.42	2.06	NA	Moderate	No	No	Yes	Occasional	Non-vegetarian	Yes	Yes	2	4	>9 hours	NO	No	NO	No	NO	No	Overweight	No	Yes	Diabetes	normal [<0.5-5]	normal [5-12]	normal [80-220]	>=2	NA	diabetes[>=200]
923	923	62	Male	162	85	32.38835543	136	86	92	126	163	6.6	3.22	202	100	34	505	0.8	112	5.6	3.07	NA	Moderate	Yes	Yes	Yes	Occasional	Vegetarian	Yes	Yes	0	2	6-9 hours	NO	No	NO	No	NO	No	Overweight	No	Yes	Non-Diabetes	normal [<0.5-5]	normal [5-12]	normal [80-220]	>=2	diabetes[>=126]	prediabetes[140-200]
924	924	60	Female	168	58	20.54988662	130	80	72	130	180	11	1.62	99	91	44	172.64552	1.3	77.4	5.21	2.35	NA	Sedentary	No	No	No	No	Vegetarian	Yes	Yes	1	2	6-9 hours	NO	No	NO	No	NO	No	Non-Overweight	No	No	Non-Diabetes	normal [<0.5-5]	normal [5-12]	decreased [<80]	0.5-2.0	diabetes[>=126]	prediabetes[140-200]
925	925	60	Female	147	56	25.91512796	120	80	75	105	200	5.6	1.75	107	73	34	77	0.59	145	9.39	1.66	NA	Heavy	No	Yes	No	No	Vegetarian	No	No	0	0	<6 hours	NO	No	NO	No	NO	No	Overweight	No	No	Non-Diabetes	normal [<0.5-5]	normal [5-12]	normal [80-220]	0.5-2.0	impaired[100-126]	diabetes[>=200]
926	926	57	Male	157	80	32.45567772	124	80	74	164	233	10.2	3.28	137	97	42	112	1.01	109	9.2	2.17	NA	Sedentary	No	No	No	No	Vegetarian	No	No	0	2	6-9 hours	NO	No	NO	No	NO	No	Overweight	No	Yes	Diabetes	normal [<0.5-5]	normal [5-12]	normal [80-220]	>=2	diabetes[>=126]	diabetes[>=200]
927	927	61	Male	160	79	30.859375	145	100	74	120	220	6.3	3.28	190	80	55	180	1.22	70	5.5	4.3	NA	Moderate	No	No	Yes	Regular	Vegetarian	Yes	Yes	0	2	6-9 hours	NO	No	NO	No	NO	No	Overweight	No	Yes	Diabetes	normal [<0.5-5]	normal [5-12]	decreased [<80]	>=2	impaired[100-126]	diabetes[>=200]
928	928	35	Male	162	59	22.48132907	120	110	74	NA	260	5.6	0.89	157	141	100	125	1.6	241	1.068	7.45	NA	Sedentary	No	No	No	No	Vegetarian	No	Yes	2	0	6-9 hours	YES	Yes	YES	Yes	Yes	Yes	Non-Overweight	No	No	Diabetes	increased[>=5]	decreased [<5]	increased[>=220]	0.5-2.0	NA	diabetes[>=200]
929	929	34	Male	175	80	26.12244898	127	81	74	133	190	6.66	0.9	186	79	52	190	0.88	117	8	1.65	NA	Sedentary	No	No	No	No	Vegetarian	No	No	1	1	6-9 hours	YES	Yes	NO	No	NO	No	Overweight	No	No	Non-Diabetes	normal [<0.5-5]	normal [5-12]	normal [80-220]	0.5-2.0	diabetes[>=126]	prediabetes[140-200]
930	930	46	Male	160	70	27.34375	130	90	74	120.5	189	7.8	0.91	145.4	78	43.24	161.8	0.78	121	10	6.1	NA	Sedentary	No	No	No	No	Vegetarian	No	No	0	0	6-9 hours	NO	No	NO	No	NO	No	Overweight	No	No	Non-Diabetes	increased[>=5]	normal [5-12]	normal [80-220]	0.5-2.0	impaired[100-126]	prediabetes[140-200]
931	931	60	Female	150	66	29.33333333	130	80	78	106	146	6.2	3.44	188	126	39	118	0.88	127.2	10.52	1.73	NA	Sedentary	No	No	Yes	Occasional	Non-vegetarian	Unknown	Unknown	0	0	6-9 hours	NO	No	NO	No	NO	No	Overweight	No	No	Non-Diabetes	normal [<0.5-5]	normal [5-12]	normal [80-220]	>=2	impaired[100-126]	prediabetes[140-200]
932	932	60	Female	149	70	31.53011126	135	80	80	93	302.47	9.8	3.31	203.3	113.21	43.26	234.13	0.58	158	8.4	3.96	NA	Moderate	No	No	No	No	Non-vegetarian	No	No	0	1	6-9 hours	NO	No	NO	No	NO	No	Overweight	No	Yes	Diabetes	normal [<0.5-5]	normal [5-12]	normal [80-220]	>=2	normal[70-100]	diabetes[>=200]
933	933	60	Female	169	71	24.85907356	120	80	80	109	123	6	3.8	171	128	35	187	0.84	101.82	6.6	0.36	NA	Sedentary	No	No	No	No	Non-vegetarian	No	Yes	1	3	6-9 hours	NO	No	NO	No	NO	No	Non-Overweight	No	No	Non-Diabetes	decreased [<0.5]	normal [5-12]	normal [80-220]	>=2	impaired[100-126]	normal< [140]
934	934	59	Male	169	78	27.30996814	124	85	74	95	178	5.1	1.03	155.8	95.6	43.1	85.5	0.47	80	8.59	2.32	NA	Moderate	No	No	No	No	Non-vegetarian	No	Yes	0	2	6-9 hours	YES	Yes	NO	No	NO	No	Overweight	No	No	Non-Diabetes	normal [<0.5-5]	normal [5-12]	normal [80-220]	0.5-2.0	normal[70-100]	prediabetes[140-200]
935	935	49	Male	172	87	29.40778799	124	79	74	NA	316	10.4	1.06	146	73	39	116	1.03	122	9.7	3.01	NA	Sedentary	No	No	No	No	Vegetarian	No	Yes	0	1	6-9 hours	NO	No	NO	No	NO	No	Overweight	No	No	Diabetes	normal [<0.5-5]	normal [5-12]	normal [80-220]	0.5-2.0	NA	diabetes[>=200]
936	936	44	Male	165	67	24.6097337	124	85	74	NA	368	16.8	1.07	267	204	49	130	0.73	81.4	5.25	1.63	NA	Moderate	No	No	No	No	Non-vegetarian	No	No	0	2	>9 hours	NO	No	NO	No	NO	No	Non-Overweight	No	No	Diabetes	normal [<0.5-5]	normal [5-12]	normal [80-220]	0.5-2.0	NA	diabetes[>=200]
937	937	51	Male	169	76	26.60971255	130	90	74	132	140	8.1	1.08	147	84	44	231	0.96	105.78	6.7	1.89	NA	Moderate	Ex-smoker	Yes	Yes	Occasional	Non-vegetarian	Yes	No	0	4	6-9 hours	YES	Yes	NO	No	NO	No	Overweight	No	No	Non-Diabetes	normal [<0.5-5]	normal [5-12]	normal [80-220]	0.5-2.0	diabetes[>=126]	prediabetes[140-200]
938	938	25	Male	180	114.3	35.27777778	120	80	74	131	160	6.1	1.19	136	72	53	111	0.64	145.2	10.46	3.15	NA	Moderate	No	No	No	No	Vegetarian	Yes	Yes	1	1	6-9 hours	NO	No	NO	No	NO	No	Overweight	Yes	Yes	Non-Diabetes	normal [<0.5-5]	normal [5-12]	normal [80-220]	0.5-2.0	diabetes[>=126]	prediabetes[140-200]
939	939	70	Male	158	57	22.83287935	117	78	74	NA	421	13.3	1.23	152	86	27	278	0.67	116	8.09	1.41	NA	Moderate	No	No	No	No	Vegetarian	No	Yes	0	1	>9 hours	NO	No	NO	No	NO	No	Non-Overweight	No	No	Diabetes	normal [<0.5-5]	normal [5-12]	normal [80-220]	0.5-2.0	NA	diabetes[>=200]
940	940	43	Male	154	75	31.62421994	130	85	74	89	125	8.1	1.26	187	118	57	151	0.7	142	9.2	5.1	NA	Moderate	No	No	No	No	Non-vegetarian	Yes	No	0	2	6-9 hours	YES	Yes	NO	No	NO	No	Overweight	No	Yes	Non-Diabetes	increased[>=5]	normal [5-12]	normal [80-220]	0.5-2.0	normal[70-100]	normal< [140]
941	941	59	Male	180	90	27.77777778	124	82	74	110	180	7.7	1.28	128	67	56	64	0.48	72.5	5.22	1.7	NA	Moderate	No	No	No	No	Vegetarian	No	No	0	1	6-9 hours	NO	No	NO	No	NO	No	Overweight	No	No	Non-Diabetes	normal [<0.5-5]	normal [5-12]	decreased [<80]	0.5-2.0	impaired[100-126]	prediabetes[140-200]
942	942	43	Male	174	103	34.02034615	120	80	74	111	158	8.1	1.29	175	128	28	170	1.21	190	11.7	1.86	NA	Moderate	No	No	No	No	Non-vegetarian	No	Yes	0	2	6-9 hours	NO	No	NO	No	NO	No	Overweight	No	Yes	Non-Diabetes	normal [<0.5-5]	normal [5-12]	normal [80-220]	0.5-2.0	impaired[100-126]	prediabetes[140-200]
943	943	46	Male	165	65	23.87511478	125	87	74	103	146	5.2	1.31	190	124	53	102	0.87	98.29	6.1	8.8	NA	Sedentary	No	No	No	No	Non-vegetarian	No	No	0	3	6-9 hours	NO	No	NO	No	NO	No	Non-Overweight	No	No	Non-Diabetes	increased[>=5]	normal [5-12]	normal [80-220]	0.5-2.0	impaired[100-126]	prediabetes[140-200]
944	944	60	Female	156	59	24.24391847	130	70	75	172	250	6.6	1.07	170	113	100	126	0.62	122	10	3.4	NA	Moderate	No	No	No	No	Vegetarian	Yes	Yes	0	4	6-9 hours	NO	No	NO	No	NO	No	Non-Overweight	No	No	Diabetes	normal [<0.5-5]	normal [5-12]	normal [80-220]	0.5-2.0	diabetes[>=126]	diabetes[>=200]
945	945	60	Female	166	82	29.75758456	120	70	75	89	142	7.3	1.19	215	149	52	88	0.75	149	7.51	2.03	NA	Sedentary	No	No	No	No	Non-vegetarian	Yes	Yes	0	1	6-9 hours	NO	No	YES	Yes	NO	No	Overweight	No	No	Non-Diabetes	normal [<0.5-5]	normal [5-12]	normal [80-220]	0.5-2.0	normal[70-100]	prediabetes[140-200]
946	946	28	Male	169	81	28.36035153	122	88	74	92	177	5.3	1.39	213	154	33	130	1.28	104	11	2.46	NA	Moderate	No	Yes	No	Occasional	Non-vegetarian	No	No	0	1	<6 hours	NO	No	NO	No	NO	No	Overweight	No	No	Non-Diabetes	normal [<0.5-5]	normal [5-12]	normal [80-220]	0.5-2.0	normal[70-100]	prediabetes[140-200]
947	947	42	Male	173	75	25.05930703	134	80	74	125	114	6.6	1.427	150	106	26	103	0.89	124	9.07	3.64	NA	Moderate	No	No	No	No	Vegetarian	Unknown	Unknown	2	2	>9 hours	NO	No	NO	No	NO	No	Overweight	No	No	Non-Diabetes	normal [<0.5-5]	normal [5-12]	normal [80-220]	0.5-2.0	impaired[100-126]	normal< [140]
948	948	39	Male	166	65	23.58832922	144	98	74	130	141	8.3	1.44	159	114	48	77	0.66	138.6	8.32	0.21	NA	Heavy	No	No	No	No	Non-vegetarian	Unknown	Unknown	0	2	6-9 hours	NO	No	NO	No	NO	No	Non-Overweight	No	No	Non-Diabetes	decreased [<0.5]	normal [5-12]	normal [80-220]	0.5-2.0	diabetes[>=126]	prediabetes[140-200]
949	949	44	Male	175	80	26.12244898	120	80	74	119	240	7.3	1.44	101	71	44	129	0.72	110.65	6.6	2.37	NA	Moderate	No	No	No	No	Vegetarian	Unknown	Unknown	1	3	6-9 hours	YES	Yes	YES	Yes	NO	No	Overweight	No	No	Diabetes	normal [<0.5-5]	normal [5-12]	normal [80-220]	0.5-2.0	impaired[100-126]	diabetes[>=200]
950	950	42	Male	163	81	30.48665738	120	80	74	100	91	5.1	1.56	157	96	64	63	0.55	117	8.97	2.75	NA	Moderate	No	No	No	No	Vegetarian	No	Unknown	0	0	6-9 hours	NO	No	NO	No	NO	No	Overweight	No	Yes	Non-Diabetes	normal [<0.5-5]	normal [5-12]	normal [80-220]	0.5-2.0	impaired[100-126]	normal< [140]
951	951	60	Female	155	70	29.13631634	110	74	86	146	198	8.1	1.93	138.8	78.86	40	99.7	0.85	130	7.91	3.59	NA	Sedentary	No	No	No	No	Non-vegetarian	Yes	No	1	1	6-9 hours	YES	Yes	NO	No	Yes	Yes	Overweight	No	No	Non-Diabetes	normal [<0.5-5]	normal [5-12]	normal [80-220]	0.5-2.0	diabetes[>=126]	prediabetes[140-200]
952	952	41	Male	153	67	28.62147037	124	81	74	132	181	5.6	1.66	193	59.5	27.5	530	1.13	97	5.7	2.24	NA	Moderate	No	No	No	No	Vegetarian	No	No	0	1	6-9 hours	NO	No	NO	No	NO	No	Overweight	No	No	Non-Diabetes	normal [<0.5-5]	normal [5-12]	normal [80-220]	0.5-2.0	diabetes[>=126]	prediabetes[140-200]
953	953	50	Male	168	68	24.09297052	124	78	74	NA	413	11.3	1.67	167	114	32	152	1.24	123	10.3	3.04	NA	Sedentary	No	No	No	No	Vegetarian	No	No	0	2	6-9 hours	NO	No	NO	No	NO	No	Non-Overweight	No	No	Diabetes	normal [<0.5-5]	normal [5-12]	normal [80-220]	0.5-2.0	NA	diabetes[>=200]
954	954	60	Female	160	82	32.03125	110	80	88	NA	182	7.9	2.8	131	65	54	117	0.53	109	7.35	0.85	NA	Moderate	No	Yes	No	No	Vegetarian	Yes	Yes	2	2	>9 hours	NO	No	NO	No	NO	No	Overweight	No	Yes	Non-Diabetes	normal [<0.5-5]	normal [5-12]	normal [80-220]	>=2	NA	prediabetes[140-200]
955	955	59	Male	185	101	29.51059167	130	85	74	116	170	7.3	1.69	183	136	36	184	0.57	108.16	10.8	1.64	NA	Moderate	No	No	No	No	Non-vegetarian	No	Yes	0	2	6-9 hours	YES	Yes	NO	No	NO	No	Overweight	No	No	Non-Diabetes	normal [<0.5-5]	normal [5-12]	normal [80-220]	0.5-2.0	impaired[100-126]	prediabetes[140-200]
956	956	60	Female	156	60	24.65483235	134	89	88	121	167	7	3.2	178	109	32	145	2.3	111	5.6	2	NA	Moderate	No	No	No	No	Non-vegetarian	No	No	0	1	6-9 hours	NO	No	NO	No	NO	No	Non-Overweight	No	No	Non-Diabetes	normal [<0.5-5]	normal [5-12]	normal [80-220]	>=2	impaired[100-126]	prediabetes[140-200]
957	957	60	Female	160	70	27.34375	134	90	89	125	260	7.8	4	152	67	48	65	0.68	157	10.9	1.16	NA	Sedentary	No	No	No	No	Vegetarian	Yes	Yes	2	1	6-9 hours	NO	No	NO	No	NO	No	Overweight	No	No	Diabetes	normal [<0.5-5]	normal [5-12]	normal [80-220]	>=2	impaired[100-126]	diabetes[>=200]
958	958	38	Male	158	69	27.63980131	124	82	74	120	189	7.3	1.72	150	80	47	154	1.42	282	10.7	0.7	NA	Sedentary	No	Yes	No	No	Non-vegetarian	Unknown	Unknown	1	7	6-9 hours	NO	No	NO	No	NO	No	Overweight	No	No	Non-Diabetes	normal [<0.5-5]	normal [5-12]	increased[>=220]	0.5-2.0	impaired[100-126]	prediabetes[140-200]
959	959	60	Female	172	88	29.74580855	110	70	90	133	340	12.5	2.91	201	140	37	244	0.89	74.13	7.7	1.74	NA	Moderate	No	No	Yes	Occasional	Non-vegetarian	No	No	1	3	6-9 hours	NO	No	NO	No	NO	No	Overweight	No	No	Diabetes	normal [<0.5-5]	normal [5-12]	decreased [<80]	>=2	diabetes[>=126]	diabetes[>=200]
960	960	75	Male	180	80	24.69135802	126	84	74	78	86	5.3	1.79	135	85	40	71	0.91	122.6	8.14	2.74	NA	Sedentary	No	No	No	No	Non-vegetarian	No	No	0	1	6-9 hours	NO	No	NO	No	NO	No	Non-Overweight	No	No	Non-Diabetes	normal [<0.5-5]	normal [5-12]	normal [80-220]	0.5-2.0	normal[70-100]	normal< [140]
961	961	61	Male	166	79	28.66889244	131	79	69	104	155	5.9	1.82	157	89	59	84	1.03	132	8.28	2.58	NA	Heavy	Yes	Yes	No	No	Vegetarian	No	Unknown	0	2	6-9 hours	NO	No	NO	No	NO	No	Overweight	No	No	Non-Diabetes	normal [<0.5-5]	normal [5-12]	normal [80-220]	0.5-2.0	impaired[100-126]	prediabetes[140-200]
962	962	60	Female	146	67	31.43178833	130	87	91	120	128	6.2	7.21	122	68	38	98	1.3	54.63	6	0.62	NA	Sedentary	No	No	No	No	Vegetarian	Yes	Yes	2	2	6-9 hours	NO	No	NO	No	NO	No	Overweight	No	Yes	Non-Diabetes	normal [<0.5-5]	normal [5-12]	decreased [<80]	>=2	impaired[100-126]	normal< [140]
963	963	21	Male	154	74.8	31.53988868	125	82	74	102	140	8	1.81	200	120	60	75	0.65	130	10.11	2	NA	Moderate	No	No	No	No	Vegetarian	No	No	1	2	6-9 hours	NO	No	NO	No	NO	No	Overweight	No	Yes	Non-Diabetes	normal [<0.5-5]	normal [5-12]	normal [80-220]	0.5-2.0	impaired[100-126]	prediabetes[140-200]
964	964	42	Male	174	87	28.73563218	140	90	74	NA	287	8.7	1.87	80.2	93	24.9	120	0.86	118	6.06	3.2	NA	Moderate	No	No	No	No	Vegetarian	No	No	0	2	6-9 hours	NO	No	NO	No	NO	No	Overweight	No	No	Diabetes	normal [<0.5-5]	normal [5-12]	normal [80-220]	0.5-2.0	NA	diabetes[>=200]
965	965	48	Male	166	76	27.58020032	130	90	74	NA	290	8.2	1.9	130	45	92	110	0.9	98	9.7	3.2	NA	Moderate	No	No	No	No	Non-vegetarian	No	No	0	0	6-9 hours	NO	No	NO	No	NO	No	Overweight	No	No	Diabetes	normal [<0.5-5]	normal [5-12]	normal [80-220]	0.5-2.0	NA	diabetes[>=200]
966	966	45	Male	166	65	23.58832922	120	80	74	85	143	7.1	1.9	170	128	40	73	0.7	143.65	8.4	4.5	NA	Heavy	No	No	No	No	Vegetarian	No	No	0	3	<6 hours	NO	No	NO	No	NO	No	Non-Overweight	No	No	Non-Diabetes	normal [<0.5-5]	normal [5-12]	normal [80-220]	0.5-2.0	normal[70-100]	prediabetes[140-200]
967	967	56	Male	168	63	22.32142857	140	90	74	92	180	9.4	2	220	153	41	186	0.65	140	9	1	NA	Sedentary	No	No	No	No	Non-vegetarian	Yes	Yes	1	3	6-9 hours	NO	No	NO	No	NO	No	Non-Overweight	No	No	Non-Diabetes	normal [<0.5-5]	normal [5-12]	normal [80-220]	>=2	normal[70-100]	prediabetes[140-200]
968	968	60	Female	168	68	24.09297052	150	114	110	90	129	7.2	2.1	160	120	41	112	0.67	120	8	7.3	NA	Heavy	No	Yes	No	No	Vegetarian	Yes	Yes	6	8	>9 hours	NO	No	NO	No	NO	No	Non-Overweight	No	No	Non-Diabetes	increased[>=5]	normal [5-12]	normal [80-220]	>=2	normal[70-100]	normal< [140]
969	969	45	Male	164	86.6	32.19809637	125	85	74	88	120	6	2	120	110	70	140	0.88	140	6	3	NA	Heavy	No	No	No	No	Vegetarian	Yes	Yes	0	2	<6 hours	NO	No	NO	No	NO	No	Overweight	No	Yes	Non-Diabetes	normal [<0.5-5]	normal [5-12]	normal [80-220]	>=2	normal[70-100]	normal< [140]
970	970	49	Male	178	78	24.61810377	112	85	74	107	120	5.9	2	155	132	37	162	0.68	114	7.6	0.31	NA	Moderate	No	No	No	No	Vegetarian	Yes	No	1	5	6-9 hours	NO	No	NO	No	NO	No	Non-Overweight	No	No	Non-Diabetes	decreased [<0.5]	normal [5-12]	normal [80-220]	>=2	impaired[100-126]	normal< [140]
971	971	38	Male	169	60	21.0076678	118	74	74	156	238	8.9	2.01	171	105	50	170	0.56	121.3	8.22	1.76	NA	Moderate	No	No	No	No	Non-vegetarian	Yes	Yes	1	2	6-9 hours	NO	No	NO	No	NO	No	Non-Overweight	No	No	Diabetes	normal [<0.5-5]	normal [5-12]	normal [80-220]	>=2	diabetes[>=126]	diabetes[>=200]
972	972	57	Male	189	89	24.91531592	123	76	74	NA	223	8	2.03	141	90	32	114	0.76	110.97	7.7	2.33	NA	Moderate	No	No	No	No	Vegetarian	No	No	1	5	6-9 hours	NO	No	NO	No	NO	No	Non-Overweight	No	No	Diabetes	normal [<0.5-5]	normal [5-12]	normal [80-220]	>=2	NA	diabetes[>=200]
973	973	65	Male	168	89	31.53344671	123	83	74	123	267	6.6	2.04	107	59	41	82	0.48	120	6.9	3.5	NA	Moderate	No	No	No	No	Vegetarian	No	No	1	6	6-9 hours	NO	No	NO	No	NO	No	Overweight	No	Yes	Diabetes	normal [<0.5-5]	normal [5-12]	normal [80-220]	>=2	impaired[100-126]	diabetes[>=200]
974	974	59	Male	167	56	20.07960128	120	80	74	92.08	129	5.2	2.11	179.55	112.52	41.33	128.49	0.46	124	9.8	3.11	NA	Moderate	No	No	No	No	Vegetarian	No	No	0	1	6-9 hours	NO	No	NO	No	NO	No	Non-Overweight	No	No	Non-Diabetes	normal [<0.5-5]	normal [5-12]	normal [80-220]	>=2	normal[70-100]	normal< [140]
975	975	35	Male	165	75.2	27.62167126	125	85	74	105	190	6.3	2.14	138	82	46	84	1.06	117.27	10.3	1.79	NA	Moderate	No	Yes	No	No	Non-vegetarian	No	Yes	3	2	6-9 hours	NO	No	NO	No	NO	No	Overweight	No	No	Non-Diabetes	normal [<0.5-5]	normal [5-12]	normal [80-220]	>=2	impaired[100-126]	prediabetes[140-200]
976	976	33	Male	154	67	28.25096981	120	80	74	191	200	9.3	2.202	129	65	46	153	0.58	83	7.45	2.92	NA	Moderate	No	No	No	No	Non-vegetarian	Unknown	Unknown	2	4	<6 hours	NO	No	NO	No	NO	No	Overweight	No	No	Non-Diabetes	normal [<0.5-5]	normal [5-12]	normal [80-220]	>=2	diabetes[>=126]	diabetes[>=200]
977	977	60	Female	157	49	19.8791026	139	70	75	115	137	8.3	3.32	191	136	43	110	0.6	123	8.03	1.6	NA	Moderate	No	No	No	No	Non-vegetarian	Yes	Yes	1	3	<6 hours	NO	No	NO	No	NO	No	Non-Overweight	No	No	Non-Diabetes	normal [<0.5-5]	normal [5-12]	normal [80-220]	>=2	impaired[100-126]	normal< [140]
978	978	60	Female	168	74	26.21882086	120	80	75	90	144	11.5	3.62	126	86	40	87	0.6	119	8.57	3.03	NA	Moderate	No	No	No	No	Non-vegetarian	No	No	0	0	<6 hours	NO	No	NO	No	NO	No	Overweight	No	No	Non-Diabetes	normal [<0.5-5]	normal [5-12]	normal [80-220]	>=2	normal[70-100]	prediabetes[140-200]
979	979	30	Male	170	91	31.48788927	120	80	74	131	248	9.5	2.26	188	134	37	181	0.49	152	8.88	1.64	NA	Moderate	No	No	No	No	Non-vegetarian	Unknown	Unknown	2	5	>9 hours	NO	No	NO	No	NO	No	Overweight	No	Yes	Diabetes	normal [<0.5-5]	normal [5-12]	normal [80-220]	>=2	diabetes[>=126]	diabetes[>=200]
980	980	60	Female	155	76	31.63371488	120	80	75	NA	310	7.2	12.2	219	135.4	44	198	0.74	103	7.18	1.57	NA	Moderate	No	No	No	No	Vegetarian	Yes	Yes	2	2	6-9 hours	NO	No	NO	No	NO	No	Overweight	No	Yes	Diabetes	normal [<0.5-5]	normal [5-12]	normal [80-220]	>=2	NA	diabetes[>=200]
981	981	42	Male	173	74	24.72518293	155	100	74	145	189	10	2.31	170	107	39	233	0.55	115	8.2	1.51	NA	Sedentary	No	No	No	No	Non-vegetarian	Unknown	Unknown	0	0	6-9 hours	NO	No	NO	No	NO	No	Non-Overweight	No	No	Non-Diabetes	normal [<0.5-5]	normal [5-12]	normal [80-220]	>=2	diabetes[>=126]	prediabetes[140-200]
982	982	60	Female	160	60	23.4375	116	75	76	93	129	6.6	1.427	120	65	43	124	0.63	77	9.25	2.41	NA	Heavy	No	No	No	No	Vegetarian	Unknown	Unknown	2	4	>9 hours	NO	No	NO	No	NO	No	Non-Overweight	No	No	Non-Diabetes	normal [<0.5-5]	normal [5-12]	decreased [<80]	0.5-2.0	normal[70-100]	normal< [140]
983	983	60	Female	155	65	27.05515088	130	87	76	106	139	5.1	1.59	237	170	43	361	0.98	120.38	7.3	2.09	NA	Moderate	No	No	No	No	Non-vegetarian	Yes	No	0	3	6-9 hours	NO	No	NO	No	NO	No	Overweight	No	No	Non-Diabetes	normal [<0.5-5]	normal [5-12]	normal [80-220]	0.5-2.0	impaired[100-126]	normal< [140]
984	984	31	Male	170	75	25.95155709	156	89	74	112	165	7.5	2.35	212	89	38	145	2.35	112	6.78	2.45	NA	Sedentary	No	No	No	No	Non-vegetarian	Unknown	Unknown	0	0	<6 hours	NO	No	NO	No	NO	No	Overweight	No	No	Non-Diabetes	normal [<0.5-5]	normal [5-12]	normal [80-220]	>=2	impaired[100-126]	prediabetes[140-200]
985	985	61	Male	158	60	24.03460984	140	90	70	99	146	8.1	12.23	144	62	28	321	0.87	98.18	6.48	3.58	NA	Sedentary	Yes	Yes	No	No	Non-vegetarian	No	No	0	0	>9 hours	NO	No	NO	No	NO	No	Non-Overweight	No	No	Non-Diabetes	normal [<0.5-5]	normal [5-12]	normal [80-220]	>=2	normal[70-100]	prediabetes[140-200]
986	986	60	Female	155	58	24.14151925	120	70	76	101	167	6.2	2.44	180	126	99	140	0.68	109	5.18	4.76	NA	Heavy	No	No	No	No	Non-vegetarian	Yes	Yes	0	0	6-9 hours	NO	No	NO	No	NO	No	Non-Overweight	No	No	Non-Diabetes	normal [<0.5-5]	normal [5-12]	normal [80-220]	>=2	impaired[100-126]	prediabetes[140-200]
987	987	60	Female	157	60	24.34175829	120	70	76	NA	292	13.9	2.45	109	53	22	151	0.77	90	8.25	2.18	NA	Moderate	No	No	No	No	Non-vegetarian	Yes	Unknown	1	2	6-9 hours	NO	No	NO	No	NO	No	Non-Overweight	No	No	Diabetes	normal [<0.5-5]	normal [5-12]	normal [80-220]	>=2	NA	diabetes[>=200]
988	988	26	Male	165	78	28.65013774	130	85	74	149	249	8.6	2.43	203	136	46	219	0.9	116.8	9.1	4.9	NA	Moderate	No	No	Yes	Occasional	Non-vegetarian	Yes	No	0	2	6-9 hours	NO	No	NO	No	NO	No	Overweight	No	No	Diabetes	normal [<0.5-5]	normal [5-12]	normal [80-220]	>=2	diabetes[>=126]	diabetes[>=200]
989	989	54	Male	167	73	26.17519452	127	85	74	95	145	6.4	2.43	150	74	71	74	0.66	100.24	7.9	2.3	NA	Moderate	No	No	No	Occasional	Vegetarian	Unknown	Unknown	0	3	6-9 hours	YES	Yes	NO	No	NO	No	Overweight	No	No	Non-Diabetes	normal [<0.5-5]	normal [5-12]	normal [80-220]	>=2	normal[70-100]	prediabetes[140-200]
990	990	50	Male	160	98	38.28125	118	98	74	94	129	8.1	2.45	191	142	41	119	0.49	121	6.74	1.19	NA	Moderate	No	No	No	No	Non-vegetarian	Yes	Yes	2	1	6-9 hours	NO	No	NO	No	NO	No	Overweight	Yes	Yes	Non-Diabetes	normal [<0.5-5]	normal [5-12]	normal [80-220]	>=2	normal[70-100]	normal< [140]
991	991	58	Male	165	70.45	25.87695133	121	91	74	180	216	7.9	2.45	183	144	50	116	0.85	129	6.9	1.21	NA	Moderate	No	No	No	No	Vegetarian	Yes	Yes	0	3	6-9 hours	NO	No	NO	No	NO	No	Overweight	No	No	Diabetes	normal [<0.5-5]	normal [5-12]	normal [80-220]	>=2	diabetes[>=126]	diabetes[>=200]
992	992	48	Male	170	78	26.98961938	120	90	74	188	142.7	6.9	2.45	151	96	34	93	0.86	63	9.3	1.12	NA	Moderate	No	No	No	No	Non-vegetarian	No	No	1	1	6-9 hours	NO	No	NO	No	NO	No	Overweight	No	No	Non-Diabetes	normal [<0.5-5]	normal [5-12]	decreased [<80]	>=2	diabetes[>=126]	prediabetes[140-200]
993	993	60	Female	158	68	27.23922448	135	80	78	120	220	8.3	3.59	221	133.2	34	269	0.84	104	11.1	1.53	NA	Moderate	No	No	No	No	Non-vegetarian	No	No	2	3	6-9 hours	NO	No	NO	No	NO	No	Overweight	No	No	Diabetes	normal [<0.5-5]	normal [5-12]	normal [80-220]	>=2	impaired[100-126]	diabetes[>=200]
994	994	61	Male	170	76	26.29757785	120	90	72	100	125.5	6	0.95	160	104.6	41	177	0.77	289	12.4	1.64	NA	Sedentary	Yes	Yes	Yes	Occasional	Non-vegetarian	No	No	0	2	6-9 hours	YES	Yes	NO	No	NO	No	Overweight	No	No	Non-Diabetes	normal [<0.5-5]	increased[>=12]	increased[>=220]	0.5-2.0	impaired[100-126]	normal< [140]
995	995	61	Male	170	78	26.98961938	120	80	72	125	445	13	2.91	211	133	46	214	1.03	93.43	6.64	1.81	NA	Moderate	Yes	Yes	Yes	Occasional	Non-vegetarian	Yes	Yes	0	2	6-9 hours	NO	No	NO	No	NO	No	Overweight	No	No	Diabetes	normal [<0.5-5]	normal [5-12]	normal [80-220]	>=2	impaired[100-126]	diabetes[>=200]
996	996	22	Male	158	55	22.03172568	130	78	74	118	207	9.3	2.66	172	113	33	218	0.5	101	6.17	5.67	NA	Moderate	No	No	No	No	Vegetarian	No	No	1	2	6-9 hours	NO	No	NO	No	NO	No	Non-Overweight	No	No	Diabetes	increased[>=5]	normal [5-12]	normal [80-220]	>=2	impaired[100-126]	diabetes[>=200]
997	997	60	Female	167	96	34.42217362	135	90	78	104	145	8.1	6.45	190	90	40	300	0.58	98	9.72	1.82	NA	Moderate	No	No	Yes	Occasional	Non-vegetarian	No	Yes	0	1	6-9 hours	YES	Yes	NO	No	NO	No	Overweight	No	Yes	Non-Diabetes	normal [<0.5-5]	normal [5-12]	normal [80-220]	>=2	impaired[100-126]	prediabetes[140-200]
998	998	32	Male	146	67	31.43178833	129	88	74	88	145	8.3	2.72	162	129	37	159	0.62	123.3	7.5	3.06	NA	Moderate	No	No	Yes	Regular	Non-vegetarian	Unknown	Unknown	0	2	6-9 hours	NO	No	NO	No	NO	No	Overweight	No	Yes	Non-Diabetes	normal [<0.5-5]	normal [5-12]	normal [80-220]	>=2	normal[70-100]	prediabetes[140-200]
999	999	26	Male	170	62	21.4532872	130	80	74	100	160	8.2	2.83	249	135	41	448	0.86	90.3	9.32	0.44	NA	Sedentary	No	No	No	No	Vegetarian	No	No	0	3	6-9 hours	NO	No	YES	Yes	NO	No	Non-Overweight	No	No	Non-Diabetes	decreased [<0.5]	normal [5-12]	normal [80-220]	>=2	impaired[100-126]	prediabetes[140-200]
1000	1000	40	Male	158	71	28.44095498	141	98	74	73	114	6.5	2.95	246	172.2	46	139	0.53	143	6.77	0.9	NA	Moderate	No	No	No	No	Vegetarian	Unknown	No	0	3	6-9 hours	NO	No	NO	No	NO	No	Overweight	No	No	Non-Diabetes	normal [<0.5-5]	normal [5-12]	normal [80-220]	>=2	normal[70-100]	normal< [140]
1001	1001	60	Male	172	56	18.92915089	126	80	74	177	315	10	3	189	128	32	208	1	153	12	3	NA	Moderate	No	No	No	No	Non-vegetarian	Yes	Unknown	0	2	6-9 hours	NO	No	YES	Yes	NO	No	Non-Overweight	No	No	Diabetes	normal [<0.5-5]	increased[>=12]	normal [80-220]	>=2	diabetes[>=126]	diabetes[>=200]
1002	1002	51	Male	160	70	27.34375	130	82	74	NA	337	11.3	3.01	187	124	50	123	0.67	119	10.1	3.84	NA	Moderate	No	No	No	No	Non-vegetarian	No	No	2	2	6-9 hours	NO	No	NO	No	NO	No	Overweight	No	No	Diabetes	normal [<0.5-5]	normal [5-12]	normal [80-220]	>=2	NA	diabetes[>=200]
1003	1003	60	Female	170	68	23.52941176	140	80	80	120	189	13	0.95	101	91	29	172.64552	1.13	100	9	0.96	NA	Moderate	No	No	No	No	Non-vegetarian	Yes	Yes	0	3	6-9 hours	NO	No	NO	No	NO	No	Non-Overweight	No	No	Non-Diabetes	normal [<0.5-5]	normal [5-12]	normal [80-220]	0.5-2.0	impaired[100-126]	prediabetes[140-200]
1004	1004	51	Male	172	80	27.04164413	121	76	74	122	155	7	3.1	179	121	32	132	2.1	121	4.2	3.7	NA	Moderate	No	No	No	No	Non-vegetarian	No	No	0	1	6-9 hours	NO	No	NO	No	NO	No	Overweight	No	No	Non-Diabetes	normal [<0.5-5]	decreased [<5]	normal [80-220]	>=2	impaired[100-126]	prediabetes[140-200]
1005	1005	60	Female	158	68	27.23922448	110	85	80	122	176	6	1.23	190	122	30	202	1.31	217	11.2	1.92	NA	Heavy	No	No	No	No	Non-vegetarian	No	Yes	0	2	6-9 hours	NO	No	NO	No	NO	No	Overweight	No	No	Non-Diabetes	normal [<0.5-5]	normal [5-12]	normal [80-220]	0.5-2.0	impaired[100-126]	prediabetes[140-200]
1006	1006	53	Male	168	78	27.63605442	110	86	74	85	130	6	3.11	153	121	36	150	0.58	116.5	7.41	2.92	NA	Sedentary	No	No	No	No	Non-vegetarian	No	No	0	3	>9 hours	NO	No	NO	No	NO	No	Overweight	No	No	Non-Diabetes	normal [<0.5-5]	normal [5-12]	normal [80-220]	>=2	normal[70-100]	normal< [140]
1007	1007	48	Male	162	69	26.29172382	124	91	74	122	266	8.09	3.12	138	165	49	101	0.65	98	8.17	1.87	NA	Heavy	No	Yes	No	No	Vegetarian	No	Yes	2	1	6-9 hours	NO	No	NO	No	NO	No	Overweight	No	No	Diabetes	normal [<0.5-5]	normal [5-12]	normal [80-220]	>=2	impaired[100-126]	diabetes[>=200]
1008	1008	60	Female	168	65	23.03004535	128	82	80	NA	350	11.9	1.71	207	158	45	177	0.92	104.41	7.3	5.98	NA	Moderate	No	No	No	No	Vegetarian	Yes	No	0	1	6-9 hours	NO	No	NO	No	NO	No	Non-Overweight	No	No	Diabetes	increased[>=5]	normal [5-12]	normal [80-220]	0.5-2.0	NA	diabetes[>=200]
1009	1009	50	Male	175	82	26.7755102	155	88	74	141	179	7.5	3.22	141	90	39	189	0.8	130	8.66	2.36	NA	Sedentary	No	No	No	No	Non-vegetarian	Unknown	Unknown	1	1	6-9 hours	NO	No	NO	No	NO	No	Overweight	No	No	Non-Diabetes	normal [<0.5-5]	normal [5-12]	normal [80-220]	>=2	diabetes[>=126]	prediabetes[140-200]
1010	1010	60	Female	147	59	27.30343838	130	70	80	137	155	8	4	186	133	39	128	0.8	118	8	2	NA	Moderate	No	Yes	No	No	Vegetarian	No	No	0	6	6-9 hours	YES	Yes	NO	No	NO	No	Overweight	No	No	Non-Diabetes	normal [<0.5-5]	normal [5-12]	normal [80-220]	>=2	diabetes[>=126]	prediabetes[140-200]
1011	1011	54	Male	170	89	30.79584775	121	94	74	101	248	8.9	3.5	162	180	68	102	0.76	103	7.58	1.64	NA	Moderate	No	No	No	No	Vegetarian	No	No	1	1	6-9 hours	YES	Yes	NO	No	NO	No	Overweight	No	Yes	Diabetes	normal [<0.5-5]	normal [5-12]	normal [80-220]	>=2	impaired[100-126]	diabetes[>=200]
1012	1012	61	Male	171	98	33.51458568	140	90	75	155	165	16.5	0.9	500	70	100	60	1.5	50	1	1.2	NA	Moderate	Yes	Yes	No	No	Vegetarian	Yes	Yes	1	2	6-9 hours	NO	No	NO	No	NO	No	Overweight	No	Yes	Non-Diabetes	normal [<0.5-5]	decreased [<5]	decreased [<80]	0.5-2.0	diabetes[>=126]	prediabetes[140-200]
1013	1013	60	Female	145	65	30.91557669	150	80	81	94	145	6.7	1.92	218	121	60	158	0.57	109	7.61	2	NA	Sedentary	No	No	No	No	Vegetarian	No	No	1	0	6-9 hours	NO	No	NO	No	NO	No	Overweight	No	Yes	Non-Diabetes	normal [<0.5-5]	normal [5-12]	normal [80-220]	0.5-2.0	normal[70-100]	prediabetes[140-200]
1014	1014	61	Male	171	58	19.83516296	140	100	75	121	175	7.4	2.92	126	73	28	171	1.05	121.1	7.33	2.62	NA	Moderate	Yes	Yes	Yes	Regular	Non-vegetarian	Yes	Yes	5	9	>9 hours	YES	Yes	NO	No	NO	No	Non-Overweight	No	No	Non-Diabetes	normal [<0.5-5]	normal [5-12]	normal [80-220]	>=2	impaired[100-126]	prediabetes[140-200]
1015	1015	37	Male	151	50	21.92886277	115	78	74	137	141	8.5	3.63	214	154	47	95	1.01	123.1	7.29	3.28	NA	Sedentary	No	No	No	No	Non-vegetarian	No	No	4	4	6-9 hours	NO	No	NO	No	NO	No	Non-Overweight	No	No	Non-Diabetes	normal [<0.5-5]	normal [5-12]	normal [80-220]	>=2	diabetes[>=126]	prediabetes[140-200]
1016	1016	60	Male	172	77	26.02758248	120	80	74	167	145	7.5	3.65	167	65	87	167	0.87	177	5.6	1.75	NA	Moderate	No	No	No	No	Non-vegetarian	Unknown	Unknown	0	1	6-9 hours	NO	No	NO	No	NO	No	Overweight	No	No	Non-Diabetes	normal [<0.5-5]	normal [5-12]	normal [80-220]	>=2	diabetes[>=126]	prediabetes[140-200]
1017	1017	36	Male	180	83	25.61728395	130	96	74	100	210	6.84	3.65	120	176	63	106	0.65	142	7.66	1.88	NA	Sedentary	No	No	No	No	Vegetarian	No	No	1	1	>9 hours	YES	Yes	NO	No	NO	No	Overweight	No	No	Diabetes	normal [<0.5-5]	normal [5-12]	normal [80-220]	>=2	impaired[100-126]	diabetes[>=200]
1018	1018	61	Male	164	70	26.0261749	130	90	77	120	189	10	3.85	194	121	37	326	0.93	109	6.89	3.7	NA	Sedentary	Yes	Yes	No	No	Non-vegetarian	Yes	No	2	3	6-9 hours	NO	No	NO	No	NO	No	Overweight	No	No	Non-Diabetes	normal [<0.5-5]	normal [5-12]	normal [80-220]	>=2	impaired[100-126]	prediabetes[140-200]
1019	1019	60	Female	157	49	19.8791026	139	76	82	144	180	5.3	2.78	156	98	44	120	2.01	135	11.01	2.07	NA	Moderate	No	No	No	No	Vegetarian	Yes	Yes	0	2	6-9 hours	NO	No	NO	No	NO	No	Non-Overweight	No	No	Non-Diabetes	normal [<0.5-5]	normal [5-12]	normal [80-220]	>=2	diabetes[>=126]	prediabetes[140-200]
1020	1020	60	Female	161	78	30.09143166	131	89	83	100	123	6	0.89	190	103	26	151	1.06	92	5.2	1.9	NA	Moderate	No	No	No	No	Non-vegetarian	Yes	Yes	2	2	6-9 hours	NO	No	NO	No	NO	No	Overweight	No	Yes	Non-Diabetes	normal [<0.5-5]	normal [5-12]	normal [80-220]	0.5-2.0	impaired[100-126]	normal< [140]
1021	1021	60	Female	159	67	26.50211621	134	80	84	NA	328	10	0.54	205	107	42	138	1.04	80.7	6.12	4.08	NA	Heavy	No	No	No	No	Vegetarian	No	No	0	3	6-9 hours	NO	No	NO	No	Yes	Yes	Overweight	No	No	Diabetes	normal [<0.5-5]	normal [5-12]	normal [80-220]	0.5-2.0	NA	diabetes[>=200]
1022	1022	61	Male	165	78	28.65013774	130	92	78	120	150	14.1	1.15	162	97	57	147	0.9	145.9	10.5	1.6	NA	Moderate	Yes	Yes	No	No	Vegetarian	No	No	0	3	6-9 hours	NO	No	NO	No	NO	No	Overweight	No	No	Non-Diabetes	normal [<0.5-5]	normal [5-12]	normal [80-220]	0.5-2.0	impaired[100-126]	prediabetes[140-200]
1023	1023	61	Male	169	89	31.1613739	119	78	78	160	250	6.4	2	135	80	52	99	3.6	99	5	1	NA	Moderate	Yes	Yes	No	No	Vegetarian	Yes	Yes	2	0	>9 hours	NO	No	NO	No	NO	No	Overweight	No	Yes	Diabetes	normal [<0.5-5]	normal [5-12]	normal [80-220]	>=2	diabetes[>=126]	diabetes[>=200]
1024	1024	60	Female	162	59	22.48132907	126	80	87	104	190	9.4	4.83	201	145	44	223	0.8	119.92	4.6	8.824	NA	Sedentary	No	No	No	No	Vegetarian	No	No	0	3	6-9 hours	NO	No	NO	No	NO	No	Non-Overweight	No	No	Non-Diabetes	increased[>=5]	decreased [<5]	normal [80-220]	>=2	impaired[100-126]	prediabetes[140-200]
1025	1025	37	Male	161	75	28.9340689	134	89	74	94	201	9.3	4.5	128	78	48	74	0.48	84.9	5.71	3.07	NA	Moderate	No	No	No	No	Vegetarian	Yes	Yes	2	1	6-9 hours	NO	No	NO	No	NO	No	Overweight	No	No	Diabetes	normal [<0.5-5]	normal [5-12]	normal [80-220]	>=2	normal[70-100]	diabetes[>=200]
1026	1026	44	Male	173	80	26.7299275	156	89	74	149	194	8.4	4.62	202	124	38	235	4.62	110	7.33	6.84	NA	Sedentary	No	No	No	No	Non-vegetarian	Unknown	Unknown	1	1	6-9 hours	NO	No	NO	No	NO	No	Overweight	No	No	Non-Diabetes	increased[>=5]	normal [5-12]	normal [80-220]	>=2	diabetes[>=126]	prediabetes[140-200]
1027	1027	61	Male	165	66	24.24242424	130	90	78	109	157	7.1	4.93	493	75	36	237	1.29	105.1	6.1	6.71	NA	Moderate	Yes	Yes	No	No	Non-vegetarian	Yes	No	1	5	6-9 hours	YES	Yes	NO	No	NO	No	Non-Overweight	No	No	Non-Diabetes	increased[>=5]	normal [5-12]	normal [80-220]	>=2	impaired[100-126]	prediabetes[140-200]
1028	1028	31	Male	177	100	31.91930799	130	85	74	120	229	8	4.96	139	70.8	28	201	1.17	77.5	6.69	1.54	NA	Moderate	No	No	No	No	Vegetarian	No	No	0	4	6-9 hours	NO	No	NO	No	NO	No	Overweight	No	Yes	Diabetes	normal [<0.5-5]	normal [5-12]	decreased [<80]	>=2	impaired[100-126]	diabetes[>=200]
1029	1029	49	Male	177	92	29.36576335	124	82	74	121	201	6	4.96	115	77	32	125	1.27	62.58	5.9	3.56	NA	Moderate	No	No	No	No	Non-vegetarian	No	Yes	1	2	6-9 hours	NO	No	NO	No	NO	No	Overweight	No	No	Diabetes	normal [<0.5-5]	normal [5-12]	decreased [<80]	>=2	impaired[100-126]	diabetes[>=200]
1030	1030	36	Male	169	76	26.60971255	154	100	74	NA	330	11	5	227	97	80	248	1	66	9	2	NA	Moderate	No	No	No	No	Non-vegetarian	Unknown	Unknown	1	5	6-9 hours	YES	Yes	YES	Yes	NO	No	Overweight	No	No	Diabetes	normal [<0.5-5]	normal [5-12]	decreased [<80]	>=2	NA	diabetes[>=200]
1031	1031	58	Male	160	72	28.125	130	90	74	NA	345	11.8	5.18	137	91	38	110	0.68	110.7	9.5	6.59	NA	Moderate	No	No	No	No	Non-vegetarian	Yes	Yes	6	8	6-9 hours	YES	Yes	NO	No	NO	No	Overweight	No	No	Diabetes	increased[>=5]	normal [5-12]	normal [80-220]	>=2	NA	diabetes[>=200]
1032	1032	60	Female	163	78	29.35752192	125	90	88	NA	350	14.1	2.38	131	75	40	168	0.85	63.17	6.2	1.03	NA	Sedentary	No	No	No	No	Vegetarian	Unknown	Unknown	2	5	6-9 hours	NO	No	NO	No	NO	No	Overweight	No	No	Diabetes	normal [<0.5-5]	normal [5-12]	decreased [<80]	>=2	NA	diabetes[>=200]
1033	1033	40	Male	148	90	41.08838568	115	85	74	87	117	8.1	5.34	152	63	76	126	0.89	152	9.42	1.72	NA	Moderate	No	No	No	No	Vegetarian	Yes	Yes	2	1	6-9 hours	NO	No	NO	No	NO	No	Overweight	Yes	Yes	Non-Diabetes	normal [<0.5-5]	normal [5-12]	normal [80-220]	>=2	normal[70-100]	normal< [140]
1034	1034	75	Male	164	71	26.39797739	110	80	74	101	200	6.3	5.4	158	93	58	143	0.76	99	7.18	3.96	NA	Moderate	No	No	No	No	Non-vegetarian	No	Yes	1	0	6-9 hours	NO	No	NO	No	NO	No	Overweight	No	No	Non-Diabetes	normal [<0.5-5]	normal [5-12]	normal [80-220]	>=2	impaired[100-126]	diabetes[>=200]
1035	1035	81	Male	178	80	25.2493372	129	80	74	100	150	6.9	5.51	190	108	43	347	0.89	97	8.32	3.6	NA	Sedentary	No	No	No	No	Vegetarian	No	No	1	2	6-9 hours	YES	Yes	NO	No	NO	No	Overweight	No	No	Non-Diabetes	normal [<0.5-5]	normal [5-12]	normal [80-220]	>=2	impaired[100-126]	prediabetes[140-200]
1036	1036	60	Female	141	55	27.6646044	130	90	89	105	137	6.4	0.9	102	90	44	172.64552	0.7	143	10	0.7	NA	Heavy	No	No	No	No	Vegetarian	No	No	2	2	>9 hours	NO	No	NO	No	NO	No	Overweight	No	No	Non-Diabetes	normal [<0.5-5]	normal [5-12]	normal [80-220]	0.5-2.0	impaired[100-126]	normal< [140]
1037	1037	60	Female	159	76	30.06210197	123	78	89	133	181	7.9	2.65	183	111	100	159	0.82	89.73	6.5	1.16	NA	Sedentary	No	No	No	No	Vegetarian	No	Yes	1	1	6-9 hours	NO	No	NO	No	NO	No	Overweight	No	Yes	Non-Diabetes	normal [<0.5-5]	normal [5-12]	normal [80-220]	>=2	diabetes[>=126]	prediabetes[140-200]
1038	1038	60	Female	157	60	24.34175829	120	80	90	120	160	6.5	1.1	200	100	50	150	1.1	80	5.1	0.3	NA	Moderate	No	No	No	No	Non-vegetarian	No	No	0	1	6-9 hours	NO	No	NO	No	NO	No	Non-Overweight	No	No	Non-Diabetes	decreased [<0.5]	normal [5-12]	normal [80-220]	0.5-2.0	impaired[100-126]	prediabetes[140-200]
1039	1039	61	Male	178	78	24.61810377	140	70	90	108	200	9.7	5	165	70	33	186	0.94	132	10.5	1.26	NA	Heavy	Yes	Yes	No	No	Non-vegetarian	Yes	No	0	0	<6 hours	YES	Yes	YES	Yes	Yes	Yes	Non-Overweight	No	No	Non-Diabetes	normal [<0.5-5]	normal [5-12]	normal [80-220]	>=2	impaired[100-126]	diabetes[>=200]
1040	1040	60	Female	165	80	29.38475666	133	87	90	162	280	10.6	2.6	108	69	28	263	0.6	158.32	13.4	1.16	NA	Moderate	No	No	No	No	Vegetarian	No	No	0	2	6-9 hours	YES	Yes	NO	No	NO	No	Overweight	No	No	Diabetes	normal [<0.5-5]	increased[>=12]	normal [80-220]	>=2	diabetes[>=126]	diabetes[>=200]
1041	1041	47	Male	172	85	28.73174689	133	85	74	109	125	6.4	7.31	137	49.4	57	153	0.6	115	7.55	1.16	NA	Moderate	No	No	No	No	Non-vegetarian	Yes	No	0	2	6-9 hours	YES	Yes	NO	No	NO	No	Overweight	No	No	Non-Diabetes	normal [<0.5-5]	normal [5-12]	normal [80-220]	>=2	impaired[100-126]	normal< [140]
1042	1042	35	Male	155	56	23.30905307	136	85	74	126	184	8.2	7.97	124	78	32	113	0.89	110	5.12	2.74	NA	Moderate	No	Yes	No	No	Non-vegetarian	Yes	Yes	1	6	6-9 hours	YES	Yes	NO	No	NO	No	Non-Overweight	No	No	Non-Diabetes	normal [<0.5-5]	normal [5-12]	normal [80-220]	>=2	diabetes[>=126]	prediabetes[140-200]
1043	1043	36	Male	165	67	24.6097337	127	89	74	128	268	8.11	9.12	273	151	44	507	0.58	95	8.03	2.35	NA	Moderate	No	No	No	No	Vegetarian	Yes	Yes	2	1	6-9 hours	NO	No	NO	No	NO	No	Non-Overweight	No	No	Diabetes	normal [<0.5-5]	normal [5-12]	normal [80-220]	>=2	diabetes[>=126]	diabetes[>=200]
1044	1044	60	Female	149	58	26.12494933	136	81	92	148	218	6.9	0.97	99	76	21	94	0.68	122.25	7.6	5.36	NA	Sedentary	No	No	No	No	Non-vegetarian	Unknown	Unknown	2	6	6-9 hours	YES	Yes	YES	Yes	NO	No	Overweight	No	No	Diabetes	increased[>=5]	normal [5-12]	normal [80-220]	0.5-2.0	diabetes[>=126]	diabetes[>=200]
1045	1045	60	Female	156	65	26.70940171	134	90	92	150	330	12.8	2.41	134	75	27	225	0.8	108.89	8.9	2.88	NA	Moderate	No	Yes	No	No	Vegetarian	Unknown	Unknown	2	4	6-9 hours	YES	Yes	NO	No	NO	No	Overweight	No	No	Diabetes	normal [<0.5-5]	normal [5-12]	normal [80-220]	>=2	diabetes[>=126]	diabetes[>=200]
1046	1046	61	Male	165	78.1	28.68686869	130	90	92	104	254	6.6	4.15	124	74	47	92	1.24	96.79	6.6	1.91	NA	Moderate	Yes	Yes	Yes	Occasional	Non-vegetarian	No	No	0	3	6-9 hours	YES	Yes	NO	No	NO	No	Overweight	No	No	Diabetes	normal [<0.5-5]	normal [5-12]	normal [80-220]	>=2	impaired[100-126]	diabetes[>=200]
1047	1047	61	Male	145	88	41.8549346	120	80	98	198	276	9.2	2.98	437	76	28	788	0.83	103.7	7.74	1.1	NA	Moderate	Yes	Yes	No	No	Non-vegetarian	Yes	No	1	2	6-9 hours	NO	No	YES	Yes	NO	No	Overweight	Yes	Yes	Diabetes	normal [<0.5-5]	normal [5-12]	normal [80-220]	>=2	diabetes[>=126]	diabetes[>=200]
1048	1048	60	Male	163	60	22.58270917	132	89	66	143	260.4	10.7	2.52	217	161	40	110	0.72	103.3	8.34	2.13	NA	Moderate	Yes	Yes	No	No	Non-vegetarian	Yes	Yes	1	2	6-9 hours	NO	No	NO	No	NO	No	Non-Overweight	No	No	Diabetes	normal [<0.5-5]	normal [5-12]	normal [80-220]	>=2	diabetes[>=126]	diabetes[>=200]
1049	1049	60	Female	164	63	23.42355741	120	80	98	150	210	6.7	1.55	134	120	34	165	0.9	123	6.54	0.78	NA	Moderate	No	No	No	No	Vegetarian	No	No	0	0	6-9 hours	NO	No	NO	No	NO	No	Non-Overweight	No	No	Diabetes	normal [<0.5-5]	normal [5-12]	normal [80-220]	0.5-2.0	diabetes[>=126]	diabetes[>=200]
1050	1050	60	Female	178	80	25.2493372	120	75	101	130	282	11.8	3.04	235	172	25	209	1.8	107	7.22	3.87	NA	Moderate	No	No	No	No	Non-vegetarian	Yes	Yes	1	1	<6 hours	NO	No	NO	No	NO	No	Overweight	No	No	Diabetes	normal [<0.5-5]	normal [5-12]	normal [80-220]	>=2	diabetes[>=126]	diabetes[>=200]
1051	1051	59	Female	160	90	35.15625	120	88	68	88	226	7.76	3.9	167	190	52	108	0.78	109	7.66	1.9	NA	Heavy	No	No	No	No	Vegetarian	No	No	1	0	6-9 hours	NO	No	NO	No	NO	No	Overweight	Yes	Yes	Diabetes	normal [<0.5-5]	normal [5-12]	normal [80-220]	>=2	normal[70-100]	diabetes[>=200]
1052	1052	59	Female	183	88	26.27728508	145	80	72	99	252	11.1	2.719	163	102	45	161	0.88	111	5.12	7.31	NA	Moderate	No	No	No	No	Vegetarian	Yes	Yes	2	3	<6 hours	NO	No	NO	No	NO	No	Overweight	No	No	Diabetes	increased[>=5]	normal [5-12]	normal [80-220]	>=2	normal[70-100]	diabetes[>=200]
1053	1053	59	Female	154	70	29.51593861	115	80	74	140	190	9.4	1.71	176	130	37	174	0.51	118	7.6	5.47	NA	Heavy	No	No	No	No	Non-vegetarian	Yes	Yes	2	4	6-9 hours	NO	No	NO	No	NO	No	Overweight	No	No	Non-Diabetes	increased[>=5]	normal [5-12]	normal [80-220]	0.5-2.0	diabetes[>=126]	prediabetes[140-200]
1054	1054	59	Female	160	98	38.28125	140	72	72	160	232	6.7	3.89	158	176	57	150	1.34	125.71	5.87	2.7	NA	Moderate	No	Yes	No	No	Vegetarian	No	No	1	1	6-9 hours	NO	No	NO	No	NO	No	Overweight	Yes	Yes	Diabetes	normal [<0.5-5]	normal [5-12]	normal [80-220]	>=2	diabetes[>=126]	diabetes[>=200]
1055	1055	60	Male	172	87	29.40778799	130	80	70	173	268	7.5	2.5	189	110	54	115	0.99	99.15	8.87	0.97	NA	Sedentary	Yes	Yes	Yes	Occasional	Non-vegetarian	Yes	Yes	2	3	6-9 hours	NO	No	NO	No	NO	No	Overweight	No	No	Diabetes	normal [<0.5-5]	normal [5-12]	normal [80-220]	>=2	diabetes[>=126]	diabetes[>=200]
1056	1056	59	Female	147	77	35.63330094	120	84	78	113	178	6.2	2.01	228	170	29	195	1.47	108	8.03	5.63	NA	Sedentary	No	Yes	No	No	Vegetarian	No	Yes	1	1	6-9 hours	NO	No	NO	No	NO	No	Overweight	Yes	Yes	Non-Diabetes	increased[>=5]	normal [5-12]	normal [80-220]	>=2	impaired[100-126]	prediabetes[140-200]
1057	1057	59	Female	153	69	29.47584262	115	85	75	102	187	9.4	3.08	177	118	45	221	0.84	114.41	7.7	2.33	NA	Moderate	No	No	No	No	Vegetarian	No	No	0	6	6-9 hours	NO	No	NO	No	NO	No	Overweight	No	No	Non-Diabetes	normal [<0.5-5]	normal [5-12]	normal [80-220]	>=2	impaired[100-126]	prediabetes[140-200]
1058	1058	59	Female	142	55	27.27633406	125	85	80	102	143	6.5	1.77	187	117	37	153	0.94	129.85	6.6	3.66	NA	Sedentary	No	No	No	No	Non-vegetarian	Yes	Yes	1	2	6-9 hours	NO	No	YES	Yes	NO	No	Overweight	No	No	Non-Diabetes	normal [<0.5-5]	normal [5-12]	normal [80-220]	0.5-2.0	impaired[100-126]	prediabetes[140-200]
1059	1059	59	Female	152	105	45.4466759	160	95	80	NA	349	12.5	2.66	200	119	35	242	0.73	130.9	7.95	1.78	NA	Moderate	No	No	No	No	Non-vegetarian	Yes	Yes	4	4	>9 hours	YES	Yes	YES	Yes	NO	No	Overweight	Yes	Yes	Diabetes	normal [<0.5-5]	normal [5-12]	normal [80-220]	>=2	NA	diabetes[>=200]
1060	1060	59	Female	134	56	31.18734685	120	80	80	109	180	5.7	4.9	161	120	37	138	0.99	114.96	7.5	0.36	NA	Moderate	No	No	No	No	Non-vegetarian	No	Yes	1	4	6-9 hours	NO	No	NO	No	NO	No	Overweight	No	Yes	Non-Diabetes	decreased [<0.5]	normal [5-12]	normal [80-220]	>=2	impaired[100-126]	prediabetes[140-200]
1061	1061	59	Female	156	67	27.53122945	134	90	83	111	167	8	3.1	189	111	32	134	0.9	154	6.1	3.2	NA	Moderate	No	No	No	No	Non-vegetarian	Yes	No	0	1	6-9 hours	NO	No	NO	No	NO	No	Overweight	No	No	Non-Diabetes	normal [<0.5-5]	normal [5-12]	normal [80-220]	>=2	impaired[100-126]	prediabetes[140-200]
1062	1062	59	Female	154	65	27.40765728	130	90	85	113	148	6.9	1.82	138	78	39	143	0.77	122	8.6	2.08	NA	Heavy	No	No	No	No	Non-vegetarian	Yes	Yes	0	1	6-9 hours	NO	No	NO	No	NO	No	Overweight	No	No	Non-Diabetes	normal [<0.5-5]	normal [5-12]	normal [80-220]	0.5-2.0	impaired[100-126]	prediabetes[140-200]
1063	1063	61	Male	167	78	27.96801606	140	90	80	120	190	8	1.4	210	150	32	180	1.22	260	11.2	2.42	NA	Moderate	No	Yes	No	No	Non-vegetarian	No	No	2	5	6-9 hours	NO	No	NO	No	NO	No	Overweight	No	No	Non-Diabetes	normal [<0.5-5]	normal [5-12]	increased[>=220]	0.5-2.0	impaired[100-126]	prediabetes[140-200]
1064	1064	59	Female	155	78	32.46618106	130	80	86	159	250	8.9	0.96	174	110	54	132	1.06	98	6.5	0.84	NA	Moderate	No	Yes	No	No	Vegetarian	No	Yes	1	2	6-9 hours	NO	No	NO	No	NO	No	Overweight	No	Yes	Diabetes	normal [<0.5-5]	normal [5-12]	normal [80-220]	0.5-2.0	diabetes[>=126]	diabetes[>=200]
1065	1065	61	Male	157	63	25.5588462	120	80	80	180	220	8.2	2.1	200	100	50	150	1.1	80	5.8	1.1	NA	Moderate	No	Yes	Yes	Occasional	Non-vegetarian	No	No	0	2	6-9 hours	NO	No	NO	No	NO	No	Overweight	No	No	Diabetes	normal [<0.5-5]	normal [5-12]	normal [80-220]	>=2	diabetes[>=126]	diabetes[>=200]
1066	1066	59	Female	159	89	35.20430363	120	80	89	96	140	6.2	3.33	213	143	50	172	0.7	130	9.5	2.32	NA	Moderate	No	No	No	No	Vegetarian	Yes	Yes	2	6	<6 hours	NO	No	NO	No	NO	No	Overweight	Yes	Yes	Non-Diabetes	normal [<0.5-5]	normal [5-12]	normal [80-220]	>=2	normal[70-100]	prediabetes[140-200]
1067	1067	59	Female	155	49	20.39542144	150	120	92	NA	342	12.6	4.09	233	175	44	156	1.49	119.3	9.26	2.8	NA	Sedentary	No	No	No	No	Non-vegetarian	Unknown	Yes	0	0	>9 hours	NO	No	NO	No	NO	No	Non-Overweight	No	No	Diabetes	normal [<0.5-5]	normal [5-12]	normal [80-220]	>=2	NA	diabetes[>=200]
1068	1068	59	Female	137	57	30.36922585	135	89	76	133	187	8.2	1.78	191	143	37	95	0.87	90.7	6.9	2.15	NA	Moderate	No	Yes	No	No	Vegetarian	Yes	Yes	2	1	6-9 hours	NO	No	NO	No	NO	No	Overweight	No	Yes	Non-Diabetes	normal [<0.5-5]	normal [5-12]	normal [80-220]	0.5-2.0	diabetes[>=126]	prediabetes[140-200]
1069	1069	59	Female	165	60	22.03856749	128	77	77	NA	421	13.2	1.23	152	86	27	278	0.67	116	8.09	1.41	NA	Moderate	No	No	No	No	Non-vegetarian	Yes	No	1	2	6-9 hours	NO	No	NO	No	NO	No	Non-Overweight	No	No	Diabetes	normal [<0.5-5]	normal [5-12]	normal [80-220]	0.5-2.0	NA	diabetes[>=200]
1070	1070	61	Male	167	78	27.96801606	140	90	80	100	220	7.2	3.9	180	110	40	170	0.87	152	2.9	2.1	NA	Moderate	No	Yes	No	No	Vegetarian	Yes	Yes	0	0	6-9 hours	NO	No	NO	No	NO	No	Overweight	No	No	Diabetes	normal [<0.5-5]	decreased [<5]	normal [80-220]	>=2	impaired[100-126]	diabetes[>=200]
1071	1071	59	Female	166	89	32.29786616	128	88	77	87	137	6.1	2.86	170	119	40	114	0.83	145	9.43	7.74	NA	Moderate	No	No	No	No	Non-vegetarian	No	No	1	3	<6 hours	NO	No	NO	No	NO	No	Overweight	No	Yes	Non-Diabetes	increased[>=5]	normal [5-12]	normal [80-220]	>=2	normal[70-100]	normal< [140]
1072	1072	59	Female	158	80	32.04614645	179	80	80	132	200	6.4	1	237	155	67	108	1	88	9	2	NA	Sedentary	No	No	No	No	Non-vegetarian	No	No	0	2	6-9 hours	NO	No	NO	No	NO	No	Overweight	No	Yes	Non-Diabetes	normal [<0.5-5]	normal [5-12]	normal [80-220]	0.5-2.0	diabetes[>=126]	diabetes[>=200]
1073	1073	59	Female	166	68	24.67702134	130	90	80	134	175	8	1.23	213	131	65	97	0.6	85.36	9.5	0.44	NA	Moderate	No	No	No	No	Non-vegetarian	No	Yes	2	3	6-9 hours	YES	Yes	NO	No	NO	No	Non-Overweight	No	No	Non-Diabetes	decreased [<0.5]	normal [5-12]	normal [80-220]	0.5-2.0	diabetes[>=126]	prediabetes[140-200]
1074	1074	59	Female	156	58	23.8330046	120	80	80	150	200	7.5	1.3	200	100	50	150	1.2	80	6.2	2.1	NA	Moderate	No	No	No	No	Non-vegetarian	No	No	0	2	6-9 hours	NO	No	NO	No	NO	No	Non-Overweight	No	No	Non-Diabetes	normal [<0.5-5]	normal [5-12]	normal [80-220]	0.5-2.0	diabetes[>=126]	diabetes[>=200]
1075	1075	33	Male	187	61	17.44402185	175	80	75	NA	330	11.7	3.24	116	68	27	127	0.84	83.28	6	3.11	NA	Moderate	No	No	No	No	Vegetarian	Yes	Yes	1	2	6-9 hours	NO	No	NO	No	NO	No	Non-Overweight	No	No	Diabetes	normal [<0.5-5]	normal [5-12]	normal [80-220]	>=2	NA	diabetes[>=200]
1076	1076	35	Male	165	65	23.87511478	125	90	75	100	120	8.1	3.25	227	155	62	101	0.7	112	1.12	9.4	NA	Moderate	No	No	No	No	Non-vegetarian	Yes	Yes	0	1	6-9 hours	NO	No	NO	No	NO	No	Non-Overweight	No	No	Non-Diabetes	increased[>=5]	decreased [<5]	normal [80-220]	>=2	impaired[100-126]	normal< [140]
1077	1077	52	Male	162	89	33.91251334	120	78	75	76	132	5.1	3.26	164	80.6	67	82	0.49	156	7.39	2.52	NA	Moderate	No	No	No	No	Vegetarian	Yes	Yes	1	0	6-9 hours	NO	No	NO	No	NO	No	Overweight	No	Yes	Non-Diabetes	normal [<0.5-5]	normal [5-12]	normal [80-220]	>=2	normal[70-100]	normal< [140]
1078	1078	43	Male	176	70	22.5981405	114	89	75	173	183	11.2	0.57	179	116.2	46	84	0.85	94.1	10.2	2.06	NA	Heavy	No	No	No	No	Non-vegetarian	Unknown	Unknown	2	2	>9 hours	NO	No	NO	No	NO	No	Non-Overweight	No	No	Non-Diabetes	normal [<0.5-5]	normal [5-12]	normal [80-220]	0.5-2.0	diabetes[>=126]	prediabetes[140-200]
1079	1079	43	Male	143	79	38.63269598	120	80	75	162	198	6.3	0.6	192	120	30	284	1.4	82.1	6.4	3.24	NA	Moderate	No	No	No	No	Non-vegetarian	Yes	Yes	0	1	6-9 hours	NO	No	NO	No	NO	No	Overweight	Yes	Yes	Non-Diabetes	normal [<0.5-5]	normal [5-12]	normal [80-220]	0.5-2.0	diabetes[>=126]	prediabetes[140-200]
1080	1080	59	Female	168	72	25.51020408	130	90	83	110	165	7.5	3.26	101	100	69	124	0.92	90.87	6	1.15	NA	Sedentary	No	No	No	No	Non-vegetarian	No	No	0	0	6-9 hours	NO	No	NO	No	NO	No	Overweight	No	No	Non-Diabetes	normal [<0.5-5]	normal [5-12]	normal [80-220]	>=2	impaired[100-126]	prediabetes[140-200]
1081	1081	59	Female	178	89	28.08988764	120	80	83	94	181	9.1	1.81	154	96	34	123	0.62	118	8.32	5.35	NA	Moderate	No	No	No	No	Vegetarian	No	No	0	0	6-9 hours	NO	No	NO	No	NO	No	Overweight	No	No	Non-Diabetes	increased[>=5]	normal [5-12]	normal [80-220]	0.5-2.0	normal[70-100]	prediabetes[140-200]
1082	1082	55	Male	156	78	32.05128205	138	98	75	96	148	5.9	0.67	215	165	61	107	0.64	97.19	5.4	10.07	NA	Sedentary	No	No	No	Regular	Vegetarian	Unknown	Unknown	1	5	>9 hours	YES	Yes	NO	No	NO	No	Overweight	No	Yes	Non-Diabetes	increased[>=5]	normal [5-12]	normal [80-220]	0.5-2.0	normal[70-100]	prediabetes[140-200]
1083	1083	61	Male	170	60	20.76124567	115	80	75	NA	330	13.8	0.69	235	175	47	240	0.69	92.07	7.8	4.75	NA	Moderate	No	No	No	No	Vegetarian	Yes	Yes	1	2	6-9 hours	NO	No	NO	No	NO	No	Non-Overweight	No	No	Diabetes	normal [<0.5-5]	normal [5-12]	normal [80-220]	0.5-2.0	NA	diabetes[>=200]
1084	1084	39	Male	168	56	19.84126984	120	80	75	154	256	7.5	3.24	264	169	28	245	1	133.5	11.8	1.17	NA	Moderate	No	No	No	No	Non-vegetarian	Yes	Yes	0	1	6-9 hours	NO	No	NO	No	NO	No	Non-Overweight	No	No	Diabetes	normal [<0.5-5]	normal [5-12]	normal [80-220]	>=2	diabetes[>=126]	diabetes[>=200]
1085	1085	60	Male	170	75	25.95155709	120	80	75	102	140	6.1	3.26	80	88	65	37	1.1	100.34	9.87	1.98	NA	Moderate	No	No	No	No	Non-vegetarian	Unknown	Unknown	1	2	6-9 hours	NO	No	NO	No	NO	No	Overweight	No	No	Non-Diabetes	normal [<0.5-5]	normal [5-12]	normal [80-220]	>=2	impaired[100-126]	prediabetes[140-200]
1086	1086	61	Male	168	75	26.57312925	110	70	85	133	146	5.7	2.32	204	123	54	133	1.03	170	8.01	2.56	NA	Heavy	Ex-smoker	No	Yes	Occasional	Vegetarian	Yes	Yes	1	1	6-9 hours	NO	No	NO	No	NO	No	Overweight	No	No	Non-Diabetes	normal [<0.5-5]	normal [5-12]	normal [80-220]	>=2	diabetes[>=126]	prediabetes[140-200]
1087	1087	59	Female	157	64	25.96454217	130	86	84	173	170	9.8	4	167	90	65	100	1	137	8	2	NA	Moderate	No	Yes	No	No	Non-vegetarian	No	No	0	4	6-9 hours	NO	No	NO	No	NO	No	Overweight	No	No	Non-Diabetes	normal [<0.5-5]	normal [5-12]	normal [80-220]	>=2	diabetes[>=126]	prediabetes[140-200]
1088	1088	59	Female	159	58	22.94213045	130	89	85	195	304	8	1.34	230	135	34	210	1.2	219	12.4	2.21	NA	Moderate	No	No	No	No	Non-vegetarian	No	Yes	1	2	6-9 hours	NO	No	NO	No	NO	No	Non-Overweight	No	No	Diabetes	normal [<0.5-5]	increased[>=12]	normal [80-220]	0.5-2.0	diabetes[>=126]	diabetes[>=200]
1089	1089	22	Male	175	58	18.93877551	130	95	75	107	200	6.9	0.78	78	124	53	108	1.07	85.85	10.6	1.44	NA	Moderate	No	No	No	No	Vegetarian	Unknown	Unknown	1	2	6-9 hours	NO	No	NO	No	NO	No	Non-Overweight	No	No	Non-Diabetes	normal [<0.5-5]	normal [5-12]	normal [80-220]	0.5-2.0	impaired[100-126]	diabetes[>=200]
1090	1090	59	Female	161	73	28.16249373	120	80	85	117	127	7.6	4.22	100	49	41	83	0.94	110	6.44	1.53	NA	Moderate	No	No	No	No	Non-vegetarian	No	Yes	0	3	6-9 hours	NO	No	NO	No	NO	No	Overweight	No	No	Non-Diabetes	normal [<0.5-5]	normal [5-12]	normal [80-220]	>=2	impaired[100-126]	normal< [140]
1091	1091	33	Male	178	94	29.66797122	120	80	75	130	148	8.2	0.81	142	84.2	40.8	85	0.83	89	4.7	1.74	NA	Heavy	No	No	No	No	Non-vegetarian	Yes	No	0	4	6-9 hours	NO	No	NO	No	NO	No	Overweight	No	No	Non-Diabetes	normal [<0.5-5]	decreased [<5]	normal [80-220]	0.5-2.0	diabetes[>=126]	prediabetes[140-200]
1092	1092	61	Male	155	75	31.21748179	120	80	84	104	178	6.9	3.37	140	81	41	176	1.19	123	6.87	2.9	NA	Moderate	No	Yes	Yes	Occasional	Vegetarian	Yes	No	0	0	6-9 hours	NO	No	NO	No	NO	No	Overweight	No	Yes	Non-Diabetes	normal [<0.5-5]	normal [5-12]	normal [80-220]	>=2	impaired[100-126]	prediabetes[140-200]
1093	1093	34	Male	172	53	17.91508924	130	85	75	156	201	6.2	0.9	124	70	40	141	0.88	66.92	5.3	3.87	NA	Moderate	No	No	No	Occasional	Non-vegetarian	Unknown	Unknown	0	0	6-9 hours	NO	No	NO	No	NO	No	Non-Overweight	No	No	Diabetes	normal [<0.5-5]	normal [5-12]	decreased [<80]	0.5-2.0	diabetes[>=126]	diabetes[>=200]
1094	1094	59	Female	175	85	27.75510204	131	80	89	86	144	5.1	1.73	181	125	99	109	0.58	118	7.33	2.07	NA	Sedentary	No	No	No	No	Non-vegetarian	Yes	No	1	3	>9 hours	NO	No	NO	No	NO	No	Overweight	No	No	Non-Diabetes	normal [<0.5-5]	normal [5-12]	normal [80-220]	0.5-2.0	normal[70-100]	prediabetes[140-200]
1095	1095	61	Male	172	75	25.35154137	145	94	86	141	228	7.4	4.75	218	137.6	40	202	0.7	107	7.12	1.29	NA	Moderate	No	Yes	No	No	Vegetarian	No	No	0	3	6-9 hours	YES	Yes	YES	Yes	NO	No	Overweight	No	No	Diabetes	normal [<0.5-5]	normal [5-12]	normal [80-220]	>=2	diabetes[>=126]	diabetes[>=200]
1096	1096	46	Male	174	86	28.40533756	128	88	75	NA	340	12	0.94	117	69	30	146	1	88	7	2	NA	Sedentary	No	No	No	No	Non-vegetarian	No	No	0	1	<6 hours	YES	Yes	NO	No	Yes	Yes	Overweight	No	No	Diabetes	normal [<0.5-5]	normal [5-12]	normal [80-220]	0.5-2.0	NA	diabetes[>=200]
1097	1097	39	Male	178	75	23.67125363	135	85	75	126	170	6.8	0.94	198	137	57	140	0.77	164	7.7	7.3	NA	Moderate	No	No	No	No	Non-vegetarian	No	Yes	0	2	6-9 hours	NO	No	NO	No	NO	No	Non-Overweight	No	No	Non-Diabetes	increased[>=5]	normal [5-12]	normal [80-220]	0.5-2.0	diabetes[>=126]	prediabetes[140-200]
1098	1098	61	Male	168	70	24.8015873	136	90	89	166	178	8	4	145	109	28	102	0.7	118	6	2	NA	Moderate	No	No	No	No	Non-vegetarian	Yes	No	1	4	6-9 hours	YES	Yes	NO	No	Yes	Yes	Non-Overweight	No	No	Non-Diabetes	normal [<0.5-5]	normal [5-12]	normal [80-220]	>=2	diabetes[>=126]	prediabetes[140-200]
1099	1099	60	Male	167	63	22.58955144	130	78	75	99	260	10.7	0.97	151	92	101	98	0.72	97.2	8.19	1.8	NA	Moderate	No	No	No	No	Non-vegetarian	No	Yes	2	1	<6 hours	NO	No	NO	No	NO	No	Non-Overweight	No	No	Diabetes	normal [<0.5-5]	normal [5-12]	normal [80-220]	0.5-2.0	normal[70-100]	diabetes[>=200]
1100	1100	61	Male	165	60	22.03856749	140	90	90	130	195	7.3	0.9	102	91	29	172.64552	1.3	100	9	0.85	NA	Moderate	No	No	No	No	Vegetarian	Yes	Yes	1	4	6-9 hours	NO	No	NO	No	NO	No	Non-Overweight	No	No	Non-Diabetes	normal [<0.5-5]	normal [5-12]	normal [80-220]	0.5-2.0	diabetes[>=126]	prediabetes[140-200]
1101	1101	49	Male	160	75	29.296875	120	80	75	140	190	7.1	1.1	200	100	50	150	0.8	80	5.1	0.3	NA	Moderate	No	No	No	No	Non-vegetarian	No	No	0	0	6-9 hours	NO	No	NO	No	NO	No	Overweight	No	No	Non-Diabetes	decreased [<0.5]	normal [5-12]	normal [80-220]	0.5-2.0	diabetes[>=126]	prediabetes[140-200]
1102	1102	43	Male	172	78	26.36560303	130	95	75	172	201	8.6	1.12	246	140	65	209	0.92	111.55	9.7	2.1	NA	Moderate	No	No	No	No	Non-vegetarian	Unknown	Unknown	0	0	6-9 hours	NO	No	NO	No	NO	No	Overweight	No	No	Diabetes	normal [<0.5-5]	normal [5-12]	normal [80-220]	0.5-2.0	diabetes[>=126]	diabetes[>=200]
1103	1103	46	Male	162	78	29.7210791	133	87	75	127	180	6.4	1.17	160	117	43	86	0.61	103.6	5.9	6.32	NA	Moderate	No	No	No	No	Non-vegetarian	Yes	Yes	1	3	6-9 hours	NO	No	NO	No	NO	No	Overweight	No	No	Non-Diabetes	increased[>=5]	normal [5-12]	normal [80-220]	0.5-2.0	diabetes[>=126]	prediabetes[140-200]
1104	1104	41	Male	168	72	25.51020408	105	78	75	111	157	6	1.18	165	112	28	173	1.23	170	11.1	1.91	NA	Moderate	No	No	No	No	Non-vegetarian	No	Yes	0	2	6-9 hours	NO	No	NO	No	NO	No	Overweight	No	No	Non-Diabetes	normal [<0.5-5]	normal [5-12]	normal [80-220]	0.5-2.0	impaired[100-126]	prediabetes[140-200]
1105	1105	59	Female	158	49	19.6282647	138	90	118	126	176	10.1	2.84	115	80	24	103	0.8	86.4	10	1.61	NA	Moderate	No	No	No	No	Non-vegetarian	Yes	Yes	0	2	6-9 hours	NO	No	NO	No	NO	No	Non-Overweight	No	No	Non-Diabetes	normal [<0.5-5]	normal [5-12]	normal [80-220]	>=2	diabetes[>=126]	prediabetes[140-200]
1106	1106	68	Male	167	89	31.91222346	112	80	75	140	203	6	1.21	184	110	28	170	1.21	210	10.28	1.78	NA	Moderate	No	No	No	No	Non-vegetarian	No	Yes	0	0	6-9 hours	NO	No	NO	No	NO	No	Overweight	No	Yes	Diabetes	normal [<0.5-5]	normal [5-12]	normal [80-220]	0.5-2.0	diabetes[>=126]	diabetes[>=200]
1107	1107	61	Male	168	80	28.3446712	140	90	75	94	139	6.9	1.22	670	100	26	101	0.76	97.38	8.1	2.77	NA	Sedentary	No	No	No	No	Vegetarian	No	No	0	4	<6 hours	YES	Yes	YES	Yes	Yes	Yes	Overweight	No	No	Non-Diabetes	normal [<0.5-5]	normal [5-12]	normal [80-220]	0.5-2.0	normal[70-100]	normal< [140]
1108	1108	60	Male	169	68	23.80869017	150	80	73	NA	393	13	0.95	218	154	37	209	0.7	94.35	6.72	3.49	NA	Moderate	Ex-smoker	No	No	No	Non-vegetarian	Yes	Yes	5	8	>9 hours	YES	Yes	YES	Yes	NO	No	Non-Overweight	No	No	Diabetes	normal [<0.5-5]	normal [5-12]	normal [80-220]	0.5-2.0	NA	diabetes[>=200]
1109	1109	58	Male	186	94	27.17077119	122	80	75	97	165	6	1.255	180	123	44	161	0.72	136	10.3	2.04	NA	Moderate	No	No	No	No	Vegetarian	Unknown	Unknown	2	5	>9 hours	NO	No	NO	No	NO	No	Overweight	No	No	Non-Diabetes	normal [<0.5-5]	normal [5-12]	normal [80-220]	0.5-2.0	normal[70-100]	prediabetes[140-200]
1110	1110	28	Male	170	68	23.52941176	116	70	75	94	135	5.9	1.27	176	113	55	83	0.72	123	7.07	4.86	NA	Sedentary	No	No	No	No	Vegetarian	Yes	No	1	3	6-9 hours	NO	No	NO	No	NO	No	Non-Overweight	No	No	Non-Diabetes	normal [<0.5-5]	normal [5-12]	normal [80-220]	0.5-2.0	normal[70-100]	normal< [140]
1111	1111	42	Male	171	81	27.70083102	123	85	75	165	210	9.4	1.3	220	140	54	231	1.21	198	12.32	2.21	NA	Moderate	No	No	No	No	Non-vegetarian	No	No	0	2	6-9 hours	NO	No	NO	No	NO	No	Overweight	No	No	Diabetes	normal [<0.5-5]	increased[>=12]	normal [80-220]	0.5-2.0	diabetes[>=126]	diabetes[>=200]
1112	1112	45	Male	155	66	27.47138398	120	80	75	96	120	8.1	1.3	217	132	46	133	0.5	112	6.2	4.08	NA	Moderate	No	No	No	No	Non-vegetarian	Yes	Yes	0	1	6-9 hours	NO	No	NO	No	NO	No	Overweight	No	No	Non-Diabetes	normal [<0.5-5]	normal [5-12]	normal [80-220]	0.5-2.0	normal[70-100]	normal< [140]
1113	1113	61	Male	166	78	28.30599506	110	72	90	NA	330	9.2	2.62	217.3	114	40	163	0.76	98.65	8.53	4.4	NA	Moderate	No	Yes	No	No	Vegetarian	Yes	Yes	2	1	<6 hours	NO	No	NO	No	NO	No	Overweight	No	No	Diabetes	normal [<0.5-5]	normal [5-12]	normal [80-220]	>=2	NA	diabetes[>=200]
1114	1114	62	Male	165	80	29.38475666	120	80	75	116	145	5.9	1.3	210	144	58	127	1.1	157	3.85	2.13	NA	Moderate	No	No	No	No	Non-vegetarian	Yes	Yes	1	1	6-9 hours	NO	No	NO	No	NO	No	Overweight	No	No	Non-Diabetes	normal [<0.5-5]	decreased [<5]	normal [80-220]	0.5-2.0	impaired[100-126]	prediabetes[140-200]
1115	1115	59	Male	175	74	24.16326531	110	90	75	97	121	6.3	1.32	99	185	50	161	0.98	113.14	6.9	2.17	NA	Moderate	No	No	No	No	Non-vegetarian	Yes	No	1	3	6-9 hours	NO	No	NO	No	NO	No	Non-Overweight	No	No	Non-Diabetes	normal [<0.5-5]	normal [5-12]	normal [80-220]	0.5-2.0	normal[70-100]	normal< [140]
1116	1116	33	Male	170	75	25.95155709	120	80	75	106	162	6	1.32	212	130	29	190	1.25	230	11.3	1.93	NA	Moderate	No	No	No	No	Non-vegetarian	No	Yes	0	2	6-9 hours	NO	No	NO	No	NO	No	Overweight	No	No	Non-Diabetes	normal [<0.5-5]	normal [5-12]	increased[>=220]	0.5-2.0	impaired[100-126]	prediabetes[140-200]
1117	1117	65	Male	161	79	30.47721924	112	81	75	135	401	11.5	1.35	135	90	37	159	0.61	128	6.97	3.79	NA	Moderate	No	No	No	No	Vegetarian	Unknown	Unknown	0	0	6-9 hours	NO	No	NO	No	NO	No	Overweight	No	Yes	Diabetes	normal [<0.5-5]	normal [5-12]	normal [80-220]	0.5-2.0	diabetes[>=126]	diabetes[>=200]
1118	1118	31	Male	165	65	23.87511478	105	80	75	132	192	6	1.35	200	122	31	188	1.21	210	11.2	1.95	NA	Heavy	No	No	No	No	Non-vegetarian	No	Yes	0	2	6-9 hours	NO	No	NO	No	NO	No	Non-Overweight	No	No	Non-Diabetes	normal [<0.5-5]	normal [5-12]	normal [80-220]	0.5-2.0	diabetes[>=126]	prediabetes[140-200]
1119	1119	33	Male	172	57	19.26717144	120	80	75	90	121	8.4	1.38	124	70	99	186	0.86	113	7.78	0.68	NA	Sedentary	No	No	No	No	Non-vegetarian	No	No	0	2	6-9 hours	NO	No	NO	No	NO	No	Non-Overweight	No	No	Non-Diabetes	normal [<0.5-5]	normal [5-12]	normal [80-220]	0.5-2.0	normal[70-100]	normal< [140]
1120	1120	54	Male	168	73	25.86451247	120	80	75	90	121	8.4	1.38	124	70	99	186	0.86	113	7.78	0.68	NA	Sedentary	No	No	No	No	Non-vegetarian	No	No	0	2	6-9 hours	NO	No	NO	No	NO	No	Overweight	No	No	Non-Diabetes	normal [<0.5-5]	normal [5-12]	normal [80-220]	0.5-2.0	normal[70-100]	normal< [140]
1121	1121	26	Male	168	62	21.96712018	120	85	75	172	210	9.4	1.43	223	120	56	276	1.32	213	12.65	2.32	NA	Heavy	No	No	No	No	Non-vegetarian	No	Yes	0	2	6-9 hours	NO	No	NO	No	NO	No	Non-Overweight	No	No	Diabetes	normal [<0.5-5]	increased[>=12]	normal [80-220]	0.5-2.0	diabetes[>=126]	diabetes[>=200]
1122	1122	58	Female	168	66	23.38435374	118	78	75	92	162	7.3	9.49	99	108	43	261	0.89	98.8	7.39	1.61	NA	Moderate	No	No	No	No	Vegetarian	Yes	Yes	0	2	6-9 hours	NO	No	NO	No	NO	No	Non-Overweight	No	No	Non-Diabetes	normal [<0.5-5]	normal [5-12]	normal [80-220]	>=2	normal[70-100]	prediabetes[140-200]
1123	1123	39	Male	167	82	29.4022733	125	90	75	94	129	8.1	1.45	153	113	38	80	0.84	136.39	4.5	4.3	NA	Moderate	No	No	No	No	Vegetarian	No	No	0	0	6-9 hours	YES	Yes	NO	No	NO	No	Overweight	No	No	Non-Diabetes	normal [<0.5-5]	decreased [<5]	normal [80-220]	0.5-2.0	normal[70-100]	normal< [140]
1124	1124	35	Male	172	67	22.64737696	120	80	75	165	204	8	1.55	210	110	42	210	1.43	213	12.36	2.23	NA	Moderate	No	No	No	No	Non-vegetarian	No	No	0	2	6-9 hours	NO	No	NO	No	NO	No	Non-Overweight	No	No	Diabetes	normal [<0.5-5]	increased[>=12]	normal [80-220]	0.5-2.0	diabetes[>=126]	diabetes[>=200]
1125	1125	58	Female	151	75	32.89329415	126	81	73	130	160	5.4	2	130	94	48	130	3.01	120	8.4	2.8	NA	Moderate	No	No	No	No	Vegetarian	Unknown	Unknown	0	2	6-9 hours	NO	No	NO	No	NO	No	Overweight	No	Yes	Non-Diabetes	normal [<0.5-5]	normal [5-12]	normal [80-220]	>=2	diabetes[>=126]	prediabetes[140-200]
1126	1126	38	Male	183	81	24.18704649	120	90	75	90	140	5.1	1.56	126	100	100	123	0.77	142	7.72	2.46	NA	Sedentary	No	No	No	No	Vegetarian	Yes	Yes	0	2	6-9 hours	NO	No	NO	No	NO	No	Non-Overweight	No	No	Non-Diabetes	normal [<0.5-5]	normal [5-12]	normal [80-220]	0.5-2.0	normal[70-100]	prediabetes[140-200]
1127	1127	31	Male	160	70	27.34375	120	90	75	90	140	5.1	1.56	126	100	100	123	0.77	142	7.72	2.46	NA	Sedentary	No	No	No	No	Vegetarian	Yes	Yes	0	2	6-9 hours	NO	No	NO	No	NO	No	Overweight	No	No	Non-Diabetes	normal [<0.5-5]	normal [5-12]	normal [80-220]	0.5-2.0	normal[70-100]	prediabetes[140-200]
1128	1128	60	Male	167	59.6	21.37043279	118	78	75	86	142	5.1	1.57	173	117	53	120	0.69	157.29	7.6	3.1	NA	Moderate	No	No	No	No	Vegetarian	No	No	0	0	6-9 hours	NO	No	NO	No	NO	No	Non-Overweight	No	No	Non-Diabetes	normal [<0.5-5]	normal [5-12]	normal [80-220]	0.5-2.0	normal[70-100]	prediabetes[140-200]
1129	1129	58	Female	164	85	31.60321237	122	78	74	160	150	8.9	2.42	220	158	49	169	0.88	107.77	8.4	2.31	NA	Heavy	No	No	No	No	Vegetarian	No	No	0	2	6-9 hours	NO	No	NO	No	NO	No	Overweight	No	Yes	Non-Diabetes	normal [<0.5-5]	normal [5-12]	normal [80-220]	>=2	diabetes[>=126]	prediabetes[140-200]
1130	1130	58	Female	170	87	30.10380623	130	70	70	107	132	5.1	3.26	229	171	99	30	0.88	148	7.21	2.48	NA	Moderate	No	Yes	Yes	Occasional	Non-vegetarian	Yes	Yes	1	2	6-9 hours	NO	No	NO	No	NO	No	Overweight	No	Yes	Non-Diabetes	normal [<0.5-5]	normal [5-12]	normal [80-220]	>=2	impaired[100-126]	normal< [140]
1131	1131	58	Female	145	56	26.63495838	130	65	70	NA	340	13.2	5.13	191	108	29	338	0.81	98.7	7.13	6.58	NA	Moderate	No	No	No	No	Non-vegetarian	No	Yes	2	4	<6 hours	NO	No	NO	No	NO	No	Overweight	No	No	Diabetes	increased[>=5]	normal [5-12]	normal [80-220]	>=2	NA	diabetes[>=200]
1132	1132	29	Male	158	75	30.0432623	140	95	75	178	200	8.3	1.76	155	92	41	123	1.21	132.44	10.2	5.36	NA	Moderate	No	No	No	No	Non-vegetarian	No	No	0	0	6-9 hours	NO	No	NO	No	NO	No	Overweight	No	Yes	Non-Diabetes	increased[>=5]	normal [5-12]	normal [80-220]	0.5-2.0	diabetes[>=126]	diabetes[>=200]
1133	1133	58	Female	167	57	20.43816558	120	80	72	117	127	6.6	1.86	243	164	41	204	1.08	100.6	5.68	2.1	NA	Sedentary	No	No	No	No	Non-vegetarian	No	No	0	2	6-9 hours	NO	No	NO	No	NO	No	Non-Overweight	No	No	Non-Diabetes	normal [<0.5-5]	normal [5-12]	normal [80-220]	0.5-2.0	impaired[100-126]	normal< [140]
1134	1134	58	Female	156	56	23.01117686	125	82	75	150	210	9.4	1.38	220	140	34	210	1.21	237	12.4	2.28	NA	Moderate	No	No	No	No	Non-vegetarian	No	Yes	0	2	6-9 hours	YES	Yes	NO	No	NO	No	Non-Overweight	No	No	Diabetes	normal [<0.5-5]	increased[>=12]	increased[>=220]	0.5-2.0	diabetes[>=126]	diabetes[>=200]
1135	1135	33	Male	180	72	22.22222222	120	80	75	NA	293	9.5	1.8	170	125	25	150	0.75	110	6.3	3.9	NA	Moderate	No	No	No	No	Non-vegetarian	Yes	Yes	0	1	6-9 hours	NO	No	NO	No	NO	No	Non-Overweight	No	No	Diabetes	normal [<0.5-5]	normal [5-12]	normal [80-220]	0.5-2.0	NA	diabetes[>=200]
1136	1136	49	Male	170	87	30.10380623	122	80	75	NA	258	5.4	1.8	215	112	39	32	1.4	81	6.3	2.893	NA	Moderate	No	No	No	No	Non-vegetarian	Yes	Yes	0	1	6-9 hours	NO	No	NO	No	NO	No	Overweight	No	Yes	Diabetes	normal [<0.5-5]	normal [5-12]	normal [80-220]	0.5-2.0	NA	diabetes[>=200]
1137	1137	39	Male	161	62	23.91883029	128	86	75	91	205	5.6	1.81	155	104	101	70	0.9	115.5	9.6	2.02	NA	Moderate	No	No	Yes	Occasional	Non-vegetarian	Yes	No	1	3	6-9 hours	YES	Yes	NO	No	NO	No	Non-Overweight	No	No	Diabetes	normal [<0.5-5]	normal [5-12]	normal [80-220]	0.5-2.0	normal[70-100]	diabetes[>=200]
1138	1138	58	Female	160	70	27.34375	130	80	76	120	200	9	1.3	320	125	60	289	0.9	127	9.09	1.9	NA	Heavy	No	Yes	No	No	Non-vegetarian	No	No	0	2	6-9 hours	NO	No	NO	No	NO	No	Overweight	No	No	Non-Diabetes	normal [<0.5-5]	normal [5-12]	normal [80-220]	0.5-2.0	impaired[100-126]	diabetes[>=200]
1139	1139	58	Female	168	62	21.96712018	130	90	76	NA	350	9.4	3.6	178	103	29	362	0.71	157.74	6.8	1.68	NA	Sedentary	No	Yes	No	No	Vegetarian	No	No	0	0	>9 hours	NO	No	NO	No	NO	No	Non-Overweight	No	No	Diabetes	normal [<0.5-5]	normal [5-12]	normal [80-220]	>=2	NA	diabetes[>=200]
1140	1140	30	Male	155	59	24.55775234	125	85	75	104	190	9.8	1.86	210	133	30	392	1	134.16	6.8	8.52	NA	Moderate	No	No	No	No	Vegetarian	No	Yes	2	0	6-9 hours	YES	Yes	YES	Yes	NO	No	Non-Overweight	No	No	Non-Diabetes	increased[>=5]	normal [5-12]	normal [80-220]	0.5-2.0	impaired[100-126]	prediabetes[140-200]
1141	1141	60	Male	164	73	27.14158239	130	90	87	165	180	6.9	3.47	169	127	36	167	0.86	103	8.4	1.04	NA	Moderate	Yes	Yes	No	No	Vegetarian	Yes	Yes	0	0	6-9 hours	NO	No	NO	No	NO	No	Overweight	No	No	Non-Diabetes	normal [<0.5-5]	normal [5-12]	normal [80-220]	>=2	diabetes[>=126]	prediabetes[140-200]
1142	1142	41	Male	165	76	27.91551882	115	75	75	130	195	8	1.9	150	70	30	120	1.2	100	10	5	NA	Moderate	No	No	No	No	Non-vegetarian	Yes	No	0	1	<6 hours	NO	No	NO	No	NO	No	Overweight	No	No	Non-Diabetes	increased[>=5]	normal [5-12]	normal [80-220]	0.5-2.0	diabetes[>=126]	prediabetes[140-200]
1143	1143	60	Male	162	80	30.48315806	120	70	78	190	262	10	8	112	68	78	129	0.62	110	6	8	NA	Moderate	Ex-smoker	No	No	No	Vegetarian	No	No	0	2	6-9 hours	NO	No	NO	No	NO	No	Overweight	No	Yes	Diabetes	increased[>=5]	normal [5-12]	normal [80-220]	>=2	diabetes[>=126]	diabetes[>=200]
1144	1144	52	Male	170	70	24.22145329	110	82	75	NA	312	11	2	190	145	52	124	0.7	108	9.1	2.62	NA	Heavy	No	No	No	No	Vegetarian	No	No	0	0	6-9 hours	NO	No	NO	No	NO	No	Non-Overweight	No	No	Diabetes	normal [<0.5-5]	normal [5-12]	normal [80-220]	>=2	NA	diabetes[>=200]
1145	1145	58	Female	162	55	20.95717116	120	80	78	150	260	7.4	5	130	80	53	66	3	100	4	5	NA	Heavy	No	No	No	No	Vegetarian	Yes	Yes	1	0	>9 hours	NO	No	NO	No	NO	No	Non-Overweight	No	No	Diabetes	increased[>=5]	decreased [<5]	normal [80-220]	>=2	diabetes[>=126]	diabetes[>=200]
1146	1146	39	Male	168	58	20.54988662	130	80	75	105	160	8	2.03	216	180	36	345	0.64	117	7.69	2.86	NA	Heavy	No	No	No	No	Vegetarian	No	No	0	0	6-9 hours	NO	No	NO	No	NO	No	Non-Overweight	No	No	Non-Diabetes	normal [<0.5-5]	normal [5-12]	normal [80-220]	>=2	impaired[100-126]	prediabetes[140-200]
1147	1147	52	Male	177	72	22.98190175	110	70	75	109	205	8.6	2.08	123	60	24	250	0.53	93.9	9.19	7.19	NA	Moderate	No	No	No	No	Vegetarian	Yes	Yes	1	2	6-9 hours	NO	No	NO	No	NO	No	Non-Overweight	No	No	Diabetes	increased[>=5]	normal [5-12]	normal [80-220]	>=2	impaired[100-126]	diabetes[>=200]
1148	1148	57	Male	167	78	27.96801606	120	85	75	NA	416	13.4	2.09	214	182	45	171	0.92	80.62	4.6	3.66	NA	Moderate	No	No	No	No	Vegetarian	Yes	Yes	0	2	6-9 hours	NO	No	NO	No	NO	No	Overweight	No	No	Diabetes	normal [<0.5-5]	decreased [<5]	normal [80-220]	>=2	NA	diabetes[>=200]
1149	1149	33	Male	145	79	37.57431629	146	90	75	184	280	8.9	2.1	139	79	43	120	0.55	75	7.9	1.1	NA	Moderate	No	No	No	No	Non-vegetarian	No	No	1	1	6-9 hours	NO	No	NO	No	NO	No	Overweight	Yes	Yes	Diabetes	normal [<0.5-5]	normal [5-12]	decreased [<80]	>=2	diabetes[>=126]	diabetes[>=200]
1150	1150	64	Male	165	66	24.24242424	120	80	75	160	180	7.5	2.1	200	100	50	150	1	85	6.2	1.2	NA	Moderate	No	No	No	No	Non-vegetarian	No	No	0	0	6-9 hours	NO	No	NO	No	NO	No	Non-Overweight	No	No	Non-Diabetes	normal [<0.5-5]	normal [5-12]	normal [80-220]	>=2	diabetes[>=126]	prediabetes[140-200]
1151	1151	75	Male	160	94	36.71875	166	99	75	108	167	6.9	2.1	112	88	39	134	0.63	152	9.39	2.52	NA	Sedentary	No	No	No	No	Non-vegetarian	Unknown	Unknown	0	0	6-9 hours	NO	No	NO	No	NO	No	Overweight	Yes	Yes	Non-Diabetes	normal [<0.5-5]	normal [5-12]	normal [80-220]	>=2	impaired[100-126]	prediabetes[140-200]
1152	1152	50	Male	168	75	26.57312925	145	100	75	89	185	6.2	2.12	220	160	39	180	1.45	80	4.2	2.3	NA	Moderate	No	No	No	No	Vegetarian	Yes	Yes	0	0	6-9 hours	NO	No	NO	No	NO	No	Overweight	No	No	Non-Diabetes	normal [<0.5-5]	decreased [<5]	normal [80-220]	>=2	normal[70-100]	prediabetes[140-200]
1153	1153	51	Male	153	69	29.47584262	140	70	75	127	123	7.4	2.13	219	167	47	129	0.88	102	7.05	3.09	NA	Moderate	No	No	No	No	Vegetarian	Yes	No	1	1	6-9 hours	NO	No	NO	No	NO	No	Overweight	No	No	Non-Diabetes	normal [<0.5-5]	normal [5-12]	normal [80-220]	>=2	diabetes[>=126]	normal< [140]
1154	1154	39	Male	160	78	30.46875	120	90	75	90	113	5.6	2.15	183	91	65	135	0.68	117	8.18	1.77	NA	Moderate	No	No	No	No	Non-vegetarian	Yes	Yes	0	0	6-9 hours	NO	No	NO	No	NO	No	Overweight	No	Yes	Non-Diabetes	normal [<0.5-5]	normal [5-12]	normal [80-220]	>=2	normal[70-100]	normal< [140]
1155	1155	41	Male	167	86	30.83653053	105	70	75	130	190	8	2.2	160	80	40	120	1.1	110	11	4.5	NA	Moderate	No	No	No	No	Non-vegetarian	Yes	No	1	3	6-9 hours	NO	No	NO	No	NO	No	Overweight	No	Yes	Non-Diabetes	normal [<0.5-5]	normal [5-12]	normal [80-220]	>=2	diabetes[>=126]	prediabetes[140-200]
1156	1156	58	Female	140	98	50	130	90	79	120	189	11.1	2.85	180	124	34	154	0.55	117	9.67	1.45	NA	Sedentary	No	Yes	No	No	Non-vegetarian	Yes	Yes	1	3	6-9 hours	NO	No	NO	No	NO	No	Overweight	Yes	Yes	Non-Diabetes	normal [<0.5-5]	normal [5-12]	normal [80-220]	>=2	impaired[100-126]	prediabetes[140-200]
1157	1157	58	Male	150	70	31.11111111	122	80	75	112	169	6.7	2.22	198	129.4	46	113	0.72	123	9.27	2.57	NA	Heavy	No	No	No	No	Non-vegetarian	No	Unknown	0	0	>9 hours	NO	No	NO	No	NO	No	Overweight	No	Yes	Non-Diabetes	normal [<0.5-5]	normal [5-12]	normal [80-220]	>=2	impaired[100-126]	prediabetes[140-200]
1158	1158	27	Male	155	67	27.88761707	121	87	75	135	236	10.4	2.27	203	132	30	239	0.88	100.23	5.8	2.21	NA	Moderate	No	No	No	No	Vegetarian	Yes	No	1	5	>9 hours	NO	No	NO	No	NO	No	Overweight	No	No	Diabetes	normal [<0.5-5]	normal [5-12]	normal [80-220]	>=2	diabetes[>=126]	diabetes[>=200]
1159	1159	70	Male	153	57	24.34960912	120	82	75	NA	276	8	2.32	298	154	54	297	2.33	231	11.34	2.34	NA	Moderate	No	No	No	No	Non-vegetarian	No	No	0	2	<6 hours	NO	No	NO	No	NO	No	Non-Overweight	No	No	Diabetes	normal [<0.5-5]	normal [5-12]	increased[>=220]	>=2	NA	diabetes[>=200]
1160	1160	45	Male	158	74	29.64268547	130	80	75	186	200	5.2	2.35	126	86	94	113	0.53	142	5.3	7.5	NA	Moderate	No	Yes	No	No	Vegetarian	No	No	1	0	6-9 hours	NO	No	NO	No	NO	No	Overweight	No	No	Non-Diabetes	increased[>=5]	normal [5-12]	normal [80-220]	>=2	diabetes[>=126]	diabetes[>=200]
1161	1161	49	Male	161	65	25.07619305	125	80	75	115	234	9.3	2.5	234	203	31	239	0.78	117	8.13	1.81	NA	Moderate	No	No	No	No	Vegetarian	No	No	0	0	6-9 hours	NO	No	NO	No	NO	No	Overweight	No	No	Diabetes	normal [<0.5-5]	normal [5-12]	normal [80-220]	>=2	impaired[100-126]	diabetes[>=200]
1162	1162	48	Male	155	77	32.04994797	120	85	75	163	221	7.1	2.5	201	119	29	234	0.6	81.1	5.5	2.79	NA	Moderate	No	No	No	No	Non-vegetarian	Yes	Yes	0	1	6-9 hours	NO	No	NO	No	NO	No	Overweight	No	Yes	Diabetes	normal [<0.5-5]	normal [5-12]	normal [80-220]	>=2	diabetes[>=126]	diabetes[>=200]
1163	1163	58	Female	157	70	28.398718	140	83	89	94	330	12.2	0.95	101	91	29	172.64552	1.13	79.45	6.9	0.1	NA	Moderate	No	No	No	No	Non-vegetarian	No	Yes	1	2	>9 hours	NO	No	NO	No	NO	No	Overweight	No	No	Diabetes	decreased [<0.5]	normal [5-12]	decreased [<80]	0.5-2.0	normal[70-100]	diabetes[>=200]
1164	1164	60	Male	165	66	24.24242424	133	81	75	NA	250	6.3	2.51	243	145	51	231	1.3	78.3	8.14	1.96	NA	Moderate	No	No	No	No	Non-vegetarian	Unknown	Unknown	0	3	6-9 hours	NO	No	NO	No	NO	No	Non-Overweight	No	No	Diabetes	normal [<0.5-5]	normal [5-12]	decreased [<80]	>=2	NA	diabetes[>=200]
1165	1165	60	Male	162	69	26.29172382	134	89	88	121	167	7	3.2	178	109	32	145	2.3	111	5.6	2	NA	Moderate	Yes	Yes	No	No	Non-vegetarian	No	No	0	1	6-9 hours	NO	No	NO	No	NO	No	Overweight	No	No	Non-Diabetes	normal [<0.5-5]	normal [5-12]	normal [80-220]	>=2	impaired[100-126]	prediabetes[140-200]
1166	1166	45	Male	170	70	24.22145329	110	80	75	154	201	9.4	2.54	160	87	42	155	0.85	85.2	6.49	1.26	NA	Moderate	No	No	No	No	Vegetarian	No	No	0	0	6-9 hours	NO	No	NO	No	NO	No	Non-Overweight	No	No	Diabetes	normal [<0.5-5]	normal [5-12]	normal [80-220]	>=2	diabetes[>=126]	diabetes[>=200]
1167	1167	58	Female	156	53	21.77843524	124	85	92	94	177	5.4	1.43	162	123	34	127	1.01	129.85	7.7	1.47	NA	Sedentary	No	No	No	No	Non-vegetarian	No	No	0	3	6-9 hours	NO	No	NO	No	NO	No	Non-Overweight	No	No	Non-Diabetes	normal [<0.5-5]	normal [5-12]	normal [80-220]	0.5-2.0	normal[70-100]	prediabetes[140-200]
1168	1168	58	Female	153	65	27.76709812	140	90	95	107	190	6.8	1.06	148	71	29	129	0.99	111.26	5.4	2.11	NA	Heavy	No	Yes	Yes	Occasional	Vegetarian	Unknown	Unknown	0	0	6-9 hours	NO	No	NO	No	NO	No	Overweight	No	No	Non-Diabetes	normal [<0.5-5]	normal [5-12]	normal [80-220]	0.5-2.0	impaired[100-126]	prediabetes[140-200]
1169	1169	24	Male	161	70	27.00513097	110	75	75	89	200	7.76	2.6	145	81	50	103	0.59	143	8.13	2.3	NA	Sedentary	No	No	No	No	Vegetarian	No	No	0	2	6-9 hours	NO	No	NO	No	NO	No	Overweight	No	No	Non-Diabetes	normal [<0.5-5]	normal [5-12]	normal [80-220]	>=2	normal[70-100]	diabetes[>=200]
1170	1170	51	Male	163	81	30.48665738	129	78	75	87	200	5.3	2.6	160	105	44	96	1.39	88.77	7.3	1.58	NA	Sedentary	No	No	No	No	Vegetarian	Unknown	Unknown	0	3	>9 hours	NO	No	NO	No	NO	No	Overweight	No	Yes	Non-Diabetes	normal [<0.5-5]	normal [5-12]	normal [80-220]	>=2	normal[70-100]	diabetes[>=200]
1171	1171	39	Male	157	64	25.96454217	120	80	75	85	223	6.7	2.62	193	134	37	170	0.84	146	9.1	0.85	NA	Moderate	No	Yes	No	No	Non-vegetarian	No	Unknown	1	3	6-9 hours	NO	No	NO	No	NO	No	Overweight	No	No	Diabetes	normal [<0.5-5]	normal [5-12]	normal [80-220]	>=2	normal[70-100]	diabetes[>=200]
1172	1172	58	Female	160	49	19.140625	131	95	98	98	187	7.1	2.36	266	147	47	120	1.41	120	8	5.2	NA	Heavy	No	Yes	No	No	Vegetarian	Yes	Yes	0	3	<6 hours	NO	No	NO	No	NO	No	Non-Overweight	No	No	Non-Diabetes	increased[>=5]	normal [5-12]	normal [80-220]	>=2	normal[70-100]	prediabetes[140-200]
1173	1173	46	Male	157	70	28.398718	120	80	75	90	130	9.6	2.84	122	149	99	243	1.27	99.4	6.71	0.97	NA	Sedentary	No	No	No	No	Non-vegetarian	Yes	Yes	0	2	6-9 hours	NO	No	NO	No	NO	No	Overweight	No	No	Non-Diabetes	normal [<0.5-5]	normal [5-12]	normal [80-220]	>=2	normal[70-100]	normal< [140]
1174	1174	37	Male	158	60	24.03460984	120	80	75	90	130	9.6	2.84	122	149	99	243	1.27	99.4	6.71	0.97	NA	Sedentary	No	No	No	No	Non-vegetarian	Yes	Yes	0	2	6-9 hours	NO	No	NO	No	NO	No	Non-Overweight	No	No	Non-Diabetes	normal [<0.5-5]	normal [5-12]	normal [80-220]	>=2	normal[70-100]	normal< [140]
1175	1175	58	Female	162	65	24.76756592	135	100	76	90	240	8.2	2.45	190	120	40	130	2.12	80	2.9	1.7	NA	Moderate	No	No	No	No	Vegetarian	Yes	Yes	0	0	6-9 hours	NO	No	NO	No	NO	No	Non-Overweight	No	No	Diabetes	normal [<0.5-5]	decreased [<5]	normal [80-220]	>=2	normal[70-100]	diabetes[>=200]
1176	1176	72	Male	170	73	25.25951557	130	78	75	165	222	11.7	2.891	208	138	68	95	1.11	140	9.49	6.85	NA	Moderate	No	No	No	No	Vegetarian	Unknown	Unknown	2	2	6-9 hours	NO	No	NO	No	NO	No	Overweight	No	No	Diabetes	increased[>=5]	normal [5-12]	normal [80-220]	>=2	diabetes[>=126]	diabetes[>=200]
1177	1177	58	Female	168	62	21.96712018	130	90	76	120	189	8.2	5.4	139	76	61	57	0.79	127	8.17	2.09	NA	Moderate	No	No	No	No	Non-vegetarian	No	Unknown	0	2	<6 hours	NO	No	NO	No	NO	No	Non-Overweight	No	No	Non-Diabetes	normal [<0.5-5]	normal [5-12]	normal [80-220]	>=2	impaired[100-126]	prediabetes[140-200]
1178	1178	45	Male	160	72	28.125	120	87	75	117	125	7	2.9	150	100	30	146	1.2	125	8.89	3.92	NA	Moderate	No	No	No	No	Non-vegetarian	Yes	Yes	0	1	6-9 hours	NO	No	NO	No	NO	No	Overweight	No	No	Non-Diabetes	normal [<0.5-5]	normal [5-12]	normal [80-220]	>=2	impaired[100-126]	normal< [140]
1179	1179	46	Male	132	86	49.35720845	120	80	75	109	140	5.3	2.9	239	151	63	195	1.4	131	7.9	3.24	NA	Moderate	No	No	No	No	Non-vegetarian	No	No	1	1	6-9 hours	NO	No	NO	No	NO	No	Overweight	Yes	Yes	Non-Diabetes	normal [<0.5-5]	normal [5-12]	normal [80-220]	>=2	impaired[100-126]	prediabetes[140-200]
1180	1180	31	Male	174	84	27.74474832	130	85	75	78.9	122	5.1	2.9	128	60	40	141	0.46	83	6.42	2.63	NA	Sedentary	No	No	Yes	Occasional	Non-vegetarian	Yes	No	0	2	6-9 hours	YES	Yes	NO	No	NO	No	Overweight	No	No	Non-Diabetes	normal [<0.5-5]	normal [5-12]	normal [80-220]	>=2	normal[70-100]	normal< [140]
1181	1181	47	Male	170	63	21.79930796	130	90	75	109	155	6	2.91	194	157	39	163	0.71	112.83	6.4	1.5	NA	Moderate	No	No	No	No	Non-vegetarian	No	Yes	0	1	6-9 hours	YES	Yes	NO	No	NO	No	Non-Overweight	No	No	Non-Diabetes	normal [<0.5-5]	normal [5-12]	normal [80-220]	>=2	impaired[100-126]	prediabetes[140-200]
1182	1182	60	Male	160	78	30.46875	142	90	89	186	236	8.5	4.95	123	78	46	92	0.67	114.3	7.73	9.25	NA	Moderate	Yes	Yes	Yes	Regular	Non-vegetarian	Yes	Yes	0	2	6-9 hours	YES	Yes	NO	No	NO	No	Overweight	No	Yes	Diabetes	increased[>=5]	normal [5-12]	normal [80-220]	>=2	diabetes[>=126]	diabetes[>=200]
1183	1183	58	Female	168	59	20.90419501	130	85	76	140	210	6.5	5.67	150	92	32	143	0.69	123	11.3	0.43	NA	Moderate	No	No	No	No	Vegetarian	Unknown	Unknown	0	0	6-9 hours	YES	Yes	NO	No	NO	No	Non-Overweight	No	No	Diabetes	decreased [<0.5]	normal [5-12]	normal [80-220]	>=2	diabetes[>=126]	diabetes[>=200]
1184	1184	64	Male	173	85	28.40054796	140	70	75	127	190	5.7	2.93	199	147	49	109	0.97	123	8.09	0.81	NA	Moderate	No	No	No	No	Vegetarian	No	No	1	0	>9 hours	NO	No	NO	No	NO	No	Overweight	No	No	Non-Diabetes	normal [<0.5-5]	normal [5-12]	normal [80-220]	>=2	diabetes[>=126]	prediabetes[140-200]
1185	1185	34	Male	170	76	26.29757785	150	110	75	80	142	5.3	2.93	189	135	41	127	1.21	86.1	4.45	1.21	NA	Sedentary	No	No	No	No	Non-vegetarian	Yes	Yes	2	3	>9 hours	NO	No	NO	No	NO	No	Overweight	No	No	Non-Diabetes	normal [<0.5-5]	decreased [<5]	normal [80-220]	>=2	normal[70-100]	prediabetes[140-200]
1186	1186	50	Male	168	78	27.63605442	130	90	75	136	192	7.2	2.95	177	92	44	107	0.81	98.56	8.6	2.03	NA	Moderate	No	No	No	No	Vegetarian	Yes	Yes	0	1	6-9 hours	NO	No	NO	No	NO	No	Overweight	No	No	Non-Diabetes	normal [<0.5-5]	normal [5-12]	normal [80-220]	>=2	diabetes[>=126]	prediabetes[140-200]
1187	1187	58	Female	160	74	28.90625	121	79	76	116	285	10	6.88	186	115	33	474	0.83	114	7.71	1.72	NA	Moderate	No	No	No	No	Vegetarian	Yes	Yes	2	1	6-9 hours	NO	No	NO	No	NO	No	Overweight	No	No	Diabetes	normal [<0.5-5]	normal [5-12]	normal [80-220]	>=2	impaired[100-126]	diabetes[>=200]
1188	1188	54	Male	149	64	28.82753029	140	90	75	127	290	5.7	2.99	155	100	39	134	0.85	130	7.26	2.59	NA	Moderate	No	No	No	No	Vegetarian	Unknown	Unknown	1	1	6-9 hours	YES	Yes	NO	No	NO	No	Overweight	No	No	Diabetes	normal [<0.5-5]	normal [5-12]	normal [80-220]	>=2	diabetes[>=126]	diabetes[>=200]
1189	1189	54	Male	175	79	25.79591837	130	89	75	166	360	9.4	3	248	160	64	203	0.55	155.1	9.66	4.59	NA	Moderate	No	No	No	No	Vegetarian	Yes	No	2	5	<6 hours	NO	No	NO	No	NO	No	Overweight	No	No	Diabetes	normal [<0.5-5]	normal [5-12]	normal [80-220]	>=2	diabetes[>=126]	diabetes[>=200]
1190	1190	58	Female	152	57	24.67105263	115	89	78	100	189	5.2	5.98	220	146	50	135	0.68	83	7.11	3.65	NA	Moderate	No	No	No	No	Vegetarian	Yes	Yes	2	1	6-9 hours	NO	No	NO	No	NO	No	Non-Overweight	No	No	Non-Diabetes	normal [<0.5-5]	normal [5-12]	normal [80-220]	>=2	impaired[100-126]	prediabetes[140-200]
1191	1191	65	Male	176	78	25.18078512	130	70	75	NA	291.96	11.8	3.05	90	81	45	128	0.74	76.4	7.59	0.67	NA	Moderate	No	No	No	No	Vegetarian	No	No	2	4	6-9 hours	YES	Yes	YES	Yes	Yes	Yes	Overweight	No	No	Diabetes	normal [<0.5-5]	normal [5-12]	decreased [<80]	>=2	NA	diabetes[>=200]
1192	1192	60	Male	171	87	29.75274443	140	80	90	165	190	7.4	1.91	110	54	44	117	0.93	145.1	9.3	1.82	NA	Moderate	Yes	Yes	Yes	Occasional	Vegetarian	Yes	Yes	1	2	6-9 hours	NO	No	NO	No	NO	No	Overweight	No	No	Non-Diabetes	normal [<0.5-5]	normal [5-12]	normal [80-220]	0.5-2.0	diabetes[>=126]	prediabetes[140-200]
1193	1193	51	Male	168	60	21.2585034	125	80	75	104	178	6.4	3.08	161	110	33	151	0.96	145	9.52	2.25	NA	Heavy	No	Yes	No	No	Non-vegetarian	Yes	Yes	0	0	6-9 hours	NO	No	NO	No	NO	No	Non-Overweight	No	No	Non-Diabetes	normal [<0.5-5]	normal [5-12]	normal [80-220]	>=2	impaired[100-126]	prediabetes[140-200]
1194	1194	69	Male	154	87	36.68409513	132	98	75	120	306	9.1	3.1	178	93	100	154	0.86	144	13.5	0.89	NA	Moderate	No	Yes	No	No	Non-vegetarian	Yes	Yes	0	4	6-9 hours	NO	No	NO	No	NO	No	Overweight	Yes	Yes	Diabetes	normal [<0.5-5]	increased[>=12]	normal [80-220]	>=2	impaired[100-126]	diabetes[>=200]
1195	1195	58	Female	160	75	29.296875	130	70	80	NA	163	7.3	0.91	102	90	44	172.64552	1.2	100	9	0.9	NA	Sedentary	No	No	No	No	Vegetarian	Yes	Yes	2	2	>9 hours	YES	Yes	NO	No	NO	No	Overweight	No	No	Non-Diabetes	normal [<0.5-5]	normal [5-12]	normal [80-220]	0.5-2.0	NA	prediabetes[140-200]
1196	1196	55	Male	174	97	32.03857841	121	77	75	154	317	10.2	3.18	255	152	80	234	0.58	136	9.09	3.53	NA	Moderate	No	No	No	No	Vegetarian	Unknown	Unknown	0	3	6-9 hours	NO	No	NO	No	NO	No	Overweight	No	Yes	Diabetes	normal [<0.5-5]	normal [5-12]	normal [80-220]	>=2	diabetes[>=126]	diabetes[>=200]
1197	1197	65	Male	204	77	18.50249904	130	95	75	120	189	9.4	3.2	228	165	36	162	0.63	88.8	7.22	2.87	NA	Moderate	No	No	No	No	Non-vegetarian	No	No	0	0	6-9 hours	NO	No	YES	Yes	NO	No	Non-Overweight	No	No	Non-Diabetes	normal [<0.5-5]	normal [5-12]	normal [80-220]	>=2	impaired[100-126]	prediabetes[140-200]
1198	1198	49	Male	175	69	22.53061224	120	85	75	92	154	8.11	3.21	123	57	33	207	0.6	105.29	5.8	1.46	NA	Moderate	No	No	No	No	Non-vegetarian	Yes	Yes	3	6	6-9 hours	NO	No	NO	No	NO	No	Non-Overweight	No	No	Non-Diabetes	normal [<0.5-5]	normal [5-12]	normal [80-220]	>=2	normal[70-100]	prediabetes[140-200]
1199	1199	37	Male	156	68	27.94214333	130	70	75	128	190	5.4	3.21	143	93	45	89	1.43	135	7.41	3.55	NA	Moderate	No	No	No	No	Vegetarian	No	No	1	0	6-9 hours	NO	No	NO	No	NO	No	Overweight	No	No	Non-Diabetes	normal [<0.5-5]	normal [5-12]	normal [80-220]	>=2	diabetes[>=126]	prediabetes[140-200]
1200	1200	58	Female	155	55	22.89281998	128	82	81	184	200	8.1	2.48	135	74.8	38.2	110	1.3	73	5.9	2.57	NA	Sedentary	No	No	No	No	Vegetarian	Unknown	Unknown	0	2	6-9 hours	NO	No	NO	No	NO	No	Non-Overweight	No	No	Non-Diabetes	normal [<0.5-5]	normal [5-12]	decreased [<80]	>=2	diabetes[>=126]	diabetes[>=200]
1201	1201	58	Female	165	76	27.91551882	110	80	85	92	140	5.3	2.48	197	142	30	165	0.97	110	6.58	1.62	NA	Sedentary	No	No	No	No	Vegetarian	No	No	0	2	6-9 hours	NO	No	NO	No	NO	No	Overweight	No	No	Non-Diabetes	normal [<0.5-5]	normal [5-12]	normal [80-220]	>=2	normal[70-100]	prediabetes[140-200]
1202	1202	58	Female	158	72	28.84153181	120	80	85	131	189	8.11	4.73	162	103	36	202	0.57	124	6.67	2.59	NA	Moderate	No	No	No	No	Vegetarian	No	Yes	0	1	6-9 hours	NO	No	NO	No	NO	No	Overweight	No	No	Non-Diabetes	normal [<0.5-5]	normal [5-12]	normal [80-220]	>=2	diabetes[>=126]	prediabetes[140-200]
1203	1203	63	Male	161	65	25.07619305	130	80	75	85	113	5.1	3.36	116	65	34	102	0.68	98.9	6.37	2.66	NA	Moderate	No	No	No	No	Vegetarian	Unknown	Unknown	0	1	6-9 hours	YES	Yes	NO	No	Yes	Yes	Overweight	No	No	Non-Diabetes	normal [<0.5-5]	normal [5-12]	normal [80-220]	>=2	normal[70-100]	normal< [140]
1204	1204	37	Male	168	79	27.99036281	120	70	75	162	209	13.4	3.379	251	166	38	376	0.86	213	8.19	2.01	NA	Moderate	No	No	No	No	Vegetarian	Unknown	Unknown	2	4	>9 hours	NO	No	NO	No	NO	No	Overweight	No	No	Diabetes	normal [<0.5-5]	normal [5-12]	normal [80-220]	>=2	diabetes[>=126]	diabetes[>=200]
1205	1205	54	Male	175	68	22.20408163	120	78	75	109	195	7.4	3.4	111	59	29	166	1.44	106	5.05	11.5	NA	Moderate	No	No	No	No	Vegetarian	No	No	1	2	6-9 hours	NO	No	NO	No	NO	No	Non-Overweight	No	No	Non-Diabetes	increased[>=5]	normal [5-12]	normal [80-220]	>=2	impaired[100-126]	prediabetes[140-200]
1206	1206	58	Female	152	86	37.22299169	120	80	88	183	295	14	1.3	220	120	30	300	1	98	7	1.5	NA	Moderate	No	No	No	No	Non-vegetarian	Yes	Yes	1	2	6-9 hours	NO	No	NO	No	NO	No	Overweight	Yes	Yes	Diabetes	normal [<0.5-5]	normal [5-12]	normal [80-220]	0.5-2.0	diabetes[>=126]	diabetes[>=200]
1207	1207	58	Female	170	79	27.33564014	132	78	88	156	172	8.4	2.35	168	84	37	272	0.6	103.12	5.8	3.65	NA	Sedentary	No	No	No	No	Non-vegetarian	No	No	0	3	6-9 hours	NO	No	NO	No	NO	No	Overweight	No	No	Non-Diabetes	normal [<0.5-5]	normal [5-12]	normal [80-220]	>=2	diabetes[>=126]	prediabetes[140-200]
1208	1208	30	Male	154	56	23.61275089	130	78	75	113	130	6	3.5	139	71	90	111	1.01	149	10.7	1.76	NA	Moderate	No	No	No	No	Non-vegetarian	Yes	No	2	1	6-9 hours	NO	No	NO	No	NO	No	Non-Overweight	No	No	Non-Diabetes	normal [<0.5-5]	normal [5-12]	normal [80-220]	>=2	impaired[100-126]	normal< [140]
1209	1209	58	Female	164	72	26.76977989	132	74	89	NA	214.5	9.1	3.93	182	96	47	294	0.6	126.57	9.4	2.94	NA	Sedentary	No	No	No	No	Non-vegetarian	Unknown	Unknown	0	3	6-9 hours	NO	No	NO	No	NO	No	Overweight	No	No	Diabetes	normal [<0.5-5]	normal [5-12]	normal [80-220]	>=2	NA	diabetes[>=200]
1210	1210	58	Female	145	84	39.95243757	110	80	90	102	140	9.5	3.17	175	112	46	137	0.79	127	9.8	2.99	NA	Sedentary	No	No	No	No	Vegetarian	No	No	0	2	>9 hours	YES	Yes	NO	No	NO	No	Overweight	Yes	Yes	Non-Diabetes	normal [<0.5-5]	normal [5-12]	normal [80-220]	>=2	impaired[100-126]	prediabetes[140-200]
1211	1211	53	Male	159	60	23.7332384	130	90	75	123	180	7.9	3.63	152	87.3	41.3	117	0.59	90	6.8	1.29	NA	Moderate	No	No	Yes	Occasional	Non-vegetarian	Yes	No	0	2	<6 hours	NO	No	NO	No	NO	No	Non-Overweight	No	No	Non-Diabetes	normal [<0.5-5]	normal [5-12]	normal [80-220]	>=2	impaired[100-126]	prediabetes[140-200]
1212	1212	58	Female	134	87	48.451771	140	90	90	NA	320	11.9	3.83	222	141	52	119	0.77	98.5	6.94	2.77	NA	Moderate	No	No	No	No	Non-vegetarian	No	No	0	0	6-9 hours	YES	Yes	NO	No	NO	No	Overweight	Yes	Yes	Diabetes	normal [<0.5-5]	normal [5-12]	normal [80-220]	>=2	NA	diabetes[>=200]
1213	1213	58	Female	159	68	26.89767019	123	78	90	120	178	8.1	5.08	178	122	43	418	0.48	86.7	6.4	2.84	NA	Moderate	No	No	No	No	Vegetarian	Yes	Yes	2	1	6-9 hours	NO	No	NO	No	NO	No	Overweight	No	No	Non-Diabetes	normal [<0.5-5]	normal [5-12]	normal [80-220]	>=2	impaired[100-126]	prediabetes[140-200]
1214	1214	49	Male	166	70	25.40281608	140	80	75	141	242	14.8	3.781	163	98	55	142	0.67	108	9.84	3.01	NA	Moderate	No	No	No	No	Vegetarian	No	No	2	4	6-9 hours	NO	No	NO	No	NO	No	Overweight	No	No	Diabetes	normal [<0.5-5]	normal [5-12]	normal [80-220]	>=2	diabetes[>=126]	diabetes[>=200]
1215	1215	58	Female	157	69	27.99302203	140	100	91	NA	356	9	0.92	157	90	47	98	5.9	70	9	1.41	NA	Sedentary	No	No	No	No	Non-vegetarian	Yes	Yes	2	2	6-9 hours	YES	Yes	NO	No	NO	No	Overweight	No	No	Diabetes	normal [<0.5-5]	normal [5-12]	decreased [<80]	0.5-2.0	NA	diabetes[>=200]
1216	1216	32	Male	172	85	28.73174689	127	97	75	140	127	7.2	3.8	206	93	39	168	1.13	102	7.88	1.43	NA	Moderate	No	No	No	No	Non-vegetarian	Yes	Yes	0	1	6-9 hours	NO	No	NO	No	NO	No	Overweight	No	No	Non-Diabetes	normal [<0.5-5]	normal [5-12]	normal [80-220]	>=2	diabetes[>=126]	normal< [140]
1217	1217	24	Male	174	56	18.49649888	131	80	75	94	160	9.2	3.91	156	85.92	38.4	159.4	0.48	136	7.29	1.43	NA	Moderate	No	No	No	No	Non-vegetarian	Yes	Yes	0	2	6-9 hours	NO	No	NO	No	NO	No	Non-Overweight	No	No	Non-Diabetes	normal [<0.5-5]	normal [5-12]	normal [80-220]	>=2	normal[70-100]	prediabetes[140-200]
1218	1218	64	Male	157	68	27.58732606	130	70	75	128	190	5.7	3.96	175	110	48	131	0.95	70.4	5.1	2.78	NA	Moderate	No	No	No	No	Non-vegetarian	No	No	0	0	<6 hours	NO	No	NO	No	NO	No	Overweight	No	No	Non-Diabetes	normal [<0.5-5]	normal [5-12]	decreased [<80]	>=2	diabetes[>=126]	prediabetes[140-200]
1219	1219	38	Male	160	82	32.03125	132	85	75	NA	350	10.02	4.01	154	127	100	146	0.65	101.01	9	1.61	NA	Moderate	No	No	No	No	Vegetarian	No	No	0	2	6-9 hours	NO	No	NO	No	NO	No	Overweight	No	Yes	Diabetes	normal [<0.5-5]	normal [5-12]	normal [80-220]	>=2	NA	diabetes[>=200]
1220	1220	58	Female	158	72	28.84153181	155	98	98	127	190	10.9	0.93	206	120	39	119	0.64	84	7	7.41	NA	Heavy	No	No	Yes	Regular	Vegetarian	Yes	Yes	2	2	<6 hours	NO	No	NO	No	NO	No	Overweight	No	No	Non-Diabetes	increased[>=5]	normal [5-12]	normal [80-220]	0.5-2.0	diabetes[>=126]	prediabetes[140-200]
1221	1221	58	Female	157	49	19.8791026	109	78	99	83	140	6.5	0.9	144	70	43	126	0.99	121	10	1.94	NA	Moderate	No	No	No	No	Non-vegetarian	Yes	Yes	0	0	6-9 hours	NO	No	NO	No	NO	No	Non-Overweight	No	No	Non-Diabetes	normal [<0.5-5]	normal [5-12]	normal [80-220]	0.5-2.0	normal[70-100]	prediabetes[140-200]
1222	1222	70	Male	157	85	34.48415757	135	86	75	118.6	121.3	6.5	4.28	134.3	58.34	54.1	109.3	0.89	88	10.05	4.41	NA	Sedentary	No	No	No	No	Vegetarian	No	No	2	4	6-9 hours	YES	Yes	NO	No	NO	No	Overweight	No	Yes	Non-Diabetes	normal [<0.5-5]	normal [5-12]	normal [80-220]	>=2	impaired[100-126]	normal< [140]
1223	1223	41	Male	172	94	31.77393186	120	80	75	90	121	6	4.3	122	159	100	122	2.67	121	6.87	4.22	NA	Moderate	No	No	No	No	Non-vegetarian	No	No	0	2	6-9 hours	NO	No	NO	No	NO	No	Overweight	No	Yes	Non-Diabetes	normal [<0.5-5]	normal [5-12]	normal [80-220]	>=2	normal[70-100]	normal< [140]
1224	1224	57	Female	157	73	29.61580592	139	90	68	NA	270	8.8	3.66	118	81	35	110	0.94	131	12.5	3.26	NA	Sedentary	No	No	No	No	Non-vegetarian	Unknown	Unknown	1	3	6-9 hours	YES	Yes	YES	Yes	NO	No	Overweight	No	No	Diabetes	normal [<0.5-5]	increased[>=12]	normal [80-220]	>=2	NA	diabetes[>=200]
1225	1225	46	Male	169	88	30.8112461	120	80	75	163	170	8.6	4.42	199	137	41	161	0.61	169.2	10.15	0.75	NA	Moderate	No	No	No	No	Non-vegetarian	Yes	Yes	1	4	>9 hours	NO	No	NO	No	NO	No	Overweight	No	Yes	Non-Diabetes	normal [<0.5-5]	normal [5-12]	normal [80-220]	>=2	diabetes[>=126]	prediabetes[140-200]
1226	1226	51	Male	170	90	31.14186851	125	80	75	92	119	7.2	4.58	119	70	83	206	1.05	170	8.4	8.17	NA	Moderate	No	No	No	No	Vegetarian	No	No	0	0	6-9 hours	NO	No	NO	No	NO	No	Overweight	No	Yes	Non-Diabetes	increased[>=5]	normal [5-12]	normal [80-220]	>=2	normal[70-100]	normal< [140]
1227	1227	56	Male	166	75	27.21730295	118	80	75	175	190	8.7	4.6	149	68	48	165	0.89	97.6	7.08	3.97	NA	Heavy	No	No	No	No	Vegetarian	Yes	Yes	2	3	>9 hours	NO	No	NO	No	NO	No	Overweight	No	No	Non-Diabetes	normal [<0.5-5]	normal [5-12]	normal [80-220]	>=2	diabetes[>=126]	prediabetes[140-200]
1228	1228	28	Male	170	70	24.22145329	130	70	75	128	190	8.2	4.71	233	169	32	250	0.77	87.3	5.69	2.47	NA	Moderate	No	No	No	No	Vegetarian	No	No	1	0	<6 hours	NO	No	NO	No	NO	No	Non-Overweight	No	No	Non-Diabetes	normal [<0.5-5]	normal [5-12]	normal [80-220]	>=2	diabetes[>=126]	prediabetes[140-200]
1229	1229	57	Female	161	69	26.61934339	120	80	72	120	125	6.3	3.4	340	93	33	100	0.85	83.2	5.66	2.1	NA	Moderate	No	No	No	No	Non-vegetarian	Yes	No	1	2	6-9 hours	NO	No	NO	No	NO	No	Overweight	No	No	Non-Diabetes	normal [<0.5-5]	normal [5-12]	normal [80-220]	>=2	impaired[100-126]	normal< [140]
1230	1230	40	Male	175	75	24.48979592	140	90	75	NA	340	11.4	4.78	104	70	37	136	0.79	143	7.43	1.91	NA	Moderate	No	Yes	No	No	Non-vegetarian	No	No	0	4	6-9 hours	NO	No	NO	No	NO	No	Non-Overweight	No	No	Diabetes	normal [<0.5-5]	normal [5-12]	normal [80-220]	>=2	NA	diabetes[>=200]
1231	1231	57	Female	144	49	23.63040123	130	74	73	200	310	9.2	1.9	150	90	50	110	0.6	130	7.24	2.88	NA	Moderate	No	No	No	No	Vegetarian	No	No	0	2	>9 hours	NO	No	NO	No	NO	No	Non-Overweight	No	No	Diabetes	normal [<0.5-5]	normal [5-12]	normal [80-220]	0.5-2.0	diabetes[>=126]	diabetes[>=200]
1232	1232	60	Male	169	70	24.50894577	120	80	78	133	289	6.9	2.98	146	100	56	123	2.54	150	7.87	3.59	NA	Moderate	No	No	No	No	Vegetarian	Yes	Yes	1	2	6-9 hours	NO	No	NO	No	NO	No	Non-Overweight	No	No	Diabetes	normal [<0.5-5]	normal [5-12]	normal [80-220]	>=2	diabetes[>=126]	diabetes[>=200]
1233	1233	57	Female	135	58	31.82441701	135	85	75	126	170	6.8	0.94	198	137	57	140	0.77	164	7.7	7.3	NA	Moderate	No	No	No	No	Non-vegetarian	No	Yes	0	2	6-9 hours	NO	No	NO	No	NO	No	Overweight	No	Yes	Non-Diabetes	increased[>=5]	normal [5-12]	normal [80-220]	0.5-2.0	diabetes[>=126]	prediabetes[140-200]
1234	1234	60	Male	145	56	26.63495838	120	80	78	124	161	6.2	4.23	204	158	44	219	0.92	114.8	5.65	2.2	NA	Sedentary	No	Yes	No	No	Vegetarian	Yes	Yes	0	0	>9 hours	NO	No	NO	No	NO	No	Overweight	No	No	Non-Diabetes	normal [<0.5-5]	normal [5-12]	normal [80-220]	>=2	impaired[100-126]	prediabetes[140-200]
1235	1235	48	Male	177	104	33.19608031	110	80	75	101	200	6.1	5.13	191	120	53	126	0.59	68	6.62	1.6	NA	Moderate	No	Yes	No	No	Vegetarian	No	No	0	0	6-9 hours	NO	No	NO	No	NO	No	Overweight	No	Yes	Non-Diabetes	normal [<0.5-5]	normal [5-12]	decreased [<80]	>=2	impaired[100-126]	diabetes[>=200]
1236	1236	36	Male	168	76	26.92743764	150	96	75	119	275	10	5.3	175	108	30	244	0.9	113	7	1.79	NA	Moderate	No	No	No	No	Vegetarian	Yes	Yes	1	0	6-9 hours	NO	No	NO	No	NO	No	Overweight	No	No	Diabetes	normal [<0.5-5]	normal [5-12]	normal [80-220]	>=2	impaired[100-126]	diabetes[>=200]
1237	1237	64	Male	169	78	27.30996814	131	85	75	115	142	6.6	5.31	531	122	39	125	1.22	83.9	7.54	4.27	NA	Moderate	No	No	No	No	Non-vegetarian	Unknown	Unknown	0	3	6-9 hours	NA	No	NA	No	NA	No	Overweight	No	No	Non-Diabetes	normal [<0.5-5]	normal [5-12]	normal [80-220]	>=2	impaired[100-126]	prediabetes[140-200]
1238	1238	46	Male	167	99.8	35.78471799	110	80	75	168	201	7.5	5.33	148	55	35	290	1.43	123	5.54	1.24	NA	Moderate	No	No	No	No	Non-vegetarian	No	No	0	0	6-9 hours	NO	No	NO	No	NO	No	Overweight	Yes	Yes	Diabetes	normal [<0.5-5]	normal [5-12]	normal [80-220]	>=2	diabetes[>=126]	diabetes[>=200]
1239	1239	51	Male	168	76	26.92743764	125	82	75	131	330	10.9	5.55	266	157	99	36	1.29	65.8	8.98	1.92	NA	Moderate	No	No	No	No	Vegetarian	No	No	2	2	6-9 hours	YES	Yes	YES	Yes	NO	No	Overweight	No	No	Diabetes	normal [<0.5-5]	normal [5-12]	decreased [<80]	>=2	diabetes[>=126]	diabetes[>=200]
1240	1240	57	Female	158	68	27.23922448	160	94	76	94	153	5.4	4.09	156	117	100	168	0.97	132.09	7.4	3.38	NA	Sedentary	No	No	No	No	Vegetarian	Yes	Yes	0	3	<6 hours	NO	No	NO	No	NO	No	Overweight	No	No	Non-Diabetes	normal [<0.5-5]	normal [5-12]	normal [80-220]	>=2	normal[70-100]	prediabetes[140-200]
1241	1241	53	Male	156	62	25.47666009	120	80	75	113	134	6.3	6.31	217	72	28	626	0.59	111.3	7.45	3.67	NA	Moderate	No	No	No	No	Non-vegetarian	Yes	Yes	2	8	6-9 hours	NO	No	NO	No	NO	No	Overweight	No	No	Non-Diabetes	normal [<0.5-5]	normal [5-12]	normal [80-220]	>=2	impaired[100-126]	normal< [140]
1242	1242	57	Female	156	58	23.8330046	131	98	81	94	197	5.1	2.69	199	103	31	420	0.79	104	7.72	1.08	NA	Moderate	No	Yes	No	No	Non-vegetarian	Yes	Yes	2	1	6-9 hours	NO	No	NO	No	NO	No	Non-Overweight	No	No	Non-Diabetes	normal [<0.5-5]	normal [5-12]	normal [80-220]	>=2	normal[70-100]	prediabetes[140-200]
1243	1244	49	Male	166	63	22.86253448	129	82	75	NA	357	8.9	7.74	189	129	30	237	0.58	165	9.9	1.37	NA	Moderate	No	No	No	No	Vegetarian	Yes	Yes	2	1	6-9 hours	NO	No	NO	No	NO	No	Non-Overweight	No	No	Diabetes	normal [<0.5-5]	normal [5-12]	normal [80-220]	>=2	NA	diabetes[>=200]
1244	1245	45	Male	170	70	24.22145329	110	80	75	NA	350	9.8	8.36	131	101	25	305	0.98	131	9.29	1	NA	Moderate	No	No	No	No	Vegetarian	No	Yes	1	0	6-9 hours	NO	No	NO	No	NO	No	Non-Overweight	No	No	Diabetes	normal [<0.5-5]	normal [5-12]	normal [80-220]	>=2	NA	diabetes[>=200]
1245	1246	57	Female	148	82	37.43608473	130	80	84	177	220	10.2	4.1	121	74	56	115	0.9	70.9	5.4	1.8	NA	Sedentary	No	No	No	No	Non-vegetarian	Yes	Yes	0	1	6-9 hours	NO	No	NO	No	NO	No	Overweight	Yes	Yes	Diabetes	normal [<0.5-5]	normal [5-12]	decreased [<80]	>=2	diabetes[>=126]	diabetes[>=200]
1246	1247	60	Male	179	72	22.47120876	120	87	81	114	162	6.9	3.55	148	93	32	174	1.29	120	4.88	2.79	NA	Moderate	No	Yes	No	No	Vegetarian	Yes	Yes	2	1	6-9 hours	NO	No	NO	No	NO	No	Non-Overweight	No	No	Non-Diabetes	normal [<0.5-5]	decreased [<5]	normal [80-220]	>=2	impaired[100-126]	prediabetes[140-200]
1247	1248	57	Female	154	51	21.50446956	130	90	90	134	300	6	3.01	160	100	40	140	1	144	7.3	2.58	NA	Moderate	No	No	No	No	Vegetarian	Unknown	Unknown	1	1	6-9 hours	NO	No	YES	Yes	NO	No	Non-Overweight	No	No	Diabetes	normal [<0.5-5]	normal [5-12]	normal [80-220]	>=2	diabetes[>=126]	diabetes[>=200]
1248	1249	60	Male	172	72	24.33747972	142	96	92	187	313	11.6	1.75	205	158	39	133	0.81	104.64	5.8	1.2	NA	Moderate	Yes	Yes	No	No	Non-vegetarian	No	No	1	2	6-9 hours	NO	No	NO	No	NO	No	Non-Overweight	No	No	Diabetes	normal [<0.5-5]	normal [5-12]	normal [80-220]	0.5-2.0	diabetes[>=126]	diabetes[>=200]
1249	1250	60	Male	177	98	31.28092183	115	88	93	NA	203	8.7	1.9	210	146	40	87	0.76	99.48	6.8	1.15	NA	Moderate	Yes	Yes	No	No	Vegetarian	Unknown	Unknown	0	2	6-9 hours	NO	No	NO	No	NO	No	Overweight	No	Yes	Diabetes	normal [<0.5-5]	normal [5-12]	normal [80-220]	0.5-2.0	NA	diabetes[>=200]
1250	1251	60	Male	164	56	20.82093992	129	94	95	103	200	6.3	2.61	162	132	36	128	0.89	122.07	8.9	1.48	NA	Heavy	Yes	Yes	No	No	Vegetarian	Yes	Yes	0	3	<6 hours	NO	No	NO	No	NO	No	Non-Overweight	No	No	Non-Diabetes	normal [<0.5-5]	normal [5-12]	normal [80-220]	>=2	impaired[100-126]	diabetes[>=200]
1251	1252	57	Female	168	90	31.8877551	130	80	76	NA	279	9.4	0.92	192	132	41	86	0.98	103.6	5.49	7.67	NA	Sedentary	No	No	No	No	Vegetarian	No	No	2	3	6-9 hours	NO	No	YES	Yes	NO	No	Overweight	No	Yes	Diabetes	increased[>=5]	normal [5-12]	normal [80-220]	0.5-2.0	NA	diabetes[>=200]
1252	1253	57	Female	157	60	24.34175829	159	99	102	130	151	6.9	3.05	158	107	31	151	1.01	138	9.86	3.56	NA	Moderate	No	No	No	No	Non-vegetarian	No	Yes	1	2	6-9 hours	NA	No	NA	No	NA	No	Non-Overweight	No	No	Non-Diabetes	normal [<0.5-5]	normal [5-12]	normal [80-220]	>=2	diabetes[>=126]	prediabetes[140-200]
1253	1254	60	Male	160	85	33.203125	120	90	97	120	330	14.9	1.69	195	137	32	388	1.2	69.85	6.7	1.05	NA	Sedentary	Yes	Yes	No	No	Vegetarian	No	Yes	0	0	>9 hours	NO	No	NO	No	NO	No	Overweight	No	Yes	Diabetes	normal [<0.5-5]	normal [5-12]	decreased [<80]	0.5-2.0	impaired[100-126]	diabetes[>=200]
1254	1255	60	Male	175	70	22.85714286	110	120	98	110.39	130	7.1	2.27	249.15	158	45.03	226.39	0.51	130	8.21	1.42	NA	Sedentary	Yes	Yes	No	No	Vegetarian	No	No	1	5	6-9 hours	NO	No	NO	No	NO	No	Non-Overweight	No	No	Non-Diabetes	normal [<0.5-5]	normal [5-12]	normal [80-220]	>=2	impaired[100-126]	normal< [140]
1255	1256	57	Female	160	68	26.5625	111	75	77	111	165	7	3.1	198	111	41	145	4.5	121	5.6	3.4	NA	Moderate	No	No	No	No	Non-vegetarian	No	No	0	1	6-9 hours	NO	No	NO	No	NO	No	Overweight	No	No	Non-Diabetes	normal [<0.5-5]	normal [5-12]	normal [80-220]	>=2	impaired[100-126]	prediabetes[140-200]
1256	1257	57	Female	165	70	25.71166208	130	90	78	110	220	5.1	2.3	180	70	38	155	0.94	60	4.2	3.4	NA	Moderate	No	No	No	No	Vegetarian	Yes	Yes	0	0	6-9 hours	NO	No	NO	No	NO	No	Overweight	No	No	Diabetes	normal [<0.5-5]	decreased [<5]	decreased [<80]	>=2	impaired[100-126]	diabetes[>=200]
1257	1258	59	Male	168	68	24.09297052	120	80	72	87	138	5.7	4.21	151	98	30	180	1	129.69	7.2	3.13	NA	Sedentary	Yes	Yes	Yes	Occasional	Non-vegetarian	Yes	Yes	0	2	<6 hours	NO	No	NO	No	NO	No	Non-Overweight	No	No	Non-Diabetes	normal [<0.5-5]	normal [5-12]	normal [80-220]	>=2	normal[70-100]	normal< [140]
1258	1259	57	Female	153	50	21.35930625	120	80	80	108	205	8.4	3.9	148	77	29	120	1.3	118	7	1.6	NA	Moderate	No	No	No	No	Vegetarian	No	Yes	0	1	6-9 hours	NO	No	NO	No	NO	No	Non-Overweight	No	No	Diabetes	normal [<0.5-5]	normal [5-12]	normal [80-220]	>=2	impaired[100-126]	diabetes[>=200]
1259	1260	57	Female	152	55	23.80540166	120	80	80	138	275	8.9	5.39	236	157	34	254	0.8	61	5	2.3	NA	Sedentary	No	No	No	No	Non-vegetarian	No	No	0	0	6-9 hours	NO	No	NO	No	NO	No	Non-Overweight	No	No	Diabetes	normal [<0.5-5]	normal [5-12]	decreased [<80]	>=2	diabetes[>=126]	diabetes[>=200]
1260	1261	57	Female	158	69	27.63980131	132	86	80	120	180	6.5	8	240	140	36	220	1.7	230	12.2	2.42	NA	Moderate	No	No	No	No	Non-vegetarian	No	No	1	2	6-9 hours	NO	No	NO	No	NO	No	Overweight	No	No	Non-Diabetes	normal [<0.5-5]	increased[>=12]	increased[>=220]	>=2	impaired[100-126]	prediabetes[140-200]
1261	1262	59	Male	161	78	30.09143166	127	85	82	95	120	8.1	1.1	226	150	33	353	1.02	149.44	9.8	2.3	NA	Moderate	Yes	Yes	No	No	Non-vegetarian	Yes	No	1	3	6-9 hours	NO	No	NO	No	NO	No	Overweight	No	Yes	Non-Diabetes	normal [<0.5-5]	normal [5-12]	normal [80-220]	0.5-2.0	normal[70-100]	normal< [140]
1262	1263	59	Male	160	72	28.125	125	90	85	110	165	7	2.3	187	109	31	137	3.3	148	1.7	5	NA	Moderate	Yes	Yes	No	No	Non-vegetarian	No	Yes	0	1	6-9 hours	NO	No	NO	No	NO	No	Overweight	No	No	Non-Diabetes	increased[>=5]	decreased [<5]	normal [80-220]	>=2	impaired[100-126]	prediabetes[140-200]
1263	1264	59	Male	148	56	25.56610665	130	90	85	110	140	6.4	3.31	106	52	49	39	0.68	156	10.99	1.96	NA	Sedentary	Yes	Yes	No	No	Non-vegetarian	Yes	No	0	0	>9 hours	NO	No	NO	No	NO	No	Overweight	No	No	Non-Diabetes	normal [<0.5-5]	normal [5-12]	normal [80-220]	>=2	impaired[100-126]	prediabetes[140-200]
1264	1265	57	Female	162	78	29.7210791	124	76	82	131	215	6.7	1.63	220	145	33	385	0.74	112.89	7.5	3.61	NA	Moderate	No	Yes	Yes	Occasional	Vegetarian	No	Yes	2	4	6-9 hours	NO	No	NO	No	NO	No	Overweight	No	No	Diabetes	normal [<0.5-5]	normal [5-12]	normal [80-220]	0.5-2.0	diabetes[>=126]	diabetes[>=200]
1265	1266	59	Male	157	86	34.88985354	135	110	87	NA	328	9.5	1.6	160	58	34	174	0.83	94.54	6.7	1.73	NA	Moderate	Yes	Yes	Yes	Regular	Non-vegetarian	Unknown	Unknown	0	1	<6 hours	NO	No	NO	No	NO	No	Overweight	No	Yes	Diabetes	normal [<0.5-5]	normal [5-12]	normal [80-220]	0.5-2.0	NA	diabetes[>=200]
1266	1267	59	Male	153	90	38.44675125	146	98	88	143	185	7.1	2.51	157	109	47	133	1.09	87.02	6.9	1.88	NA	Sedentary	Yes	Yes	No	No	Vegetarian	Unknown	Unknown	1	3	6-9 hours	NO	No	NO	No	NO	No	Overweight	Yes	Yes	Non-Diabetes	normal [<0.5-5]	normal [5-12]	normal [80-220]	>=2	diabetes[>=126]	prediabetes[140-200]
1267	1268	57	Female	152	64	27.70083102	122	80	82	104	303	9.6	4.94	209	185	44	274	1.19	121.55	7.7	2.95	NA	Moderate	No	No	No	No	Vegetarian	Yes	Yes	1	3	6-9 hours	NO	No	NO	No	NO	No	Overweight	No	No	Diabetes	normal [<0.5-5]	normal [5-12]	normal [80-220]	>=2	impaired[100-126]	diabetes[>=200]
1268	1269	57	Female	151	68	29.82325337	122	78	84	140	220	7.24	3.44	336	140	40	130	1.32	90	9.2	1.47	NA	Moderate	No	Yes	No	No	Non-vegetarian	Yes	Yes	0	2	6-9 hours	YES	Yes	YES	Yes	NO	No	Overweight	No	No	Diabetes	normal [<0.5-5]	normal [5-12]	normal [80-220]	>=2	diabetes[>=126]	diabetes[>=200]
1269	1270	57	Female	149	60	27.02580965	120	80	85	180	220	7.6	1.1	200	100	50	150	0.8	80	5.1	0.3	NA	Sedentary	No	No	No	No	Non-vegetarian	No	No	0	2	>9 hours	NO	No	NO	No	NO	No	Overweight	No	No	Diabetes	decreased [<0.5]	normal [5-12]	normal [80-220]	0.5-2.0	diabetes[>=126]	diabetes[>=200]
1270	1271	57	Female	158	68	27.23922448	122	81	85	155	220	7	1.28	170	120	29	180	1.1	199	12.1	2.28	NA	Moderate	No	No	No	No	Vegetarian	No	Yes	0	1	6-9 hours	NO	No	NO	No	NO	No	Overweight	No	No	Diabetes	normal [<0.5-5]	increased[>=12]	normal [80-220]	0.5-2.0	diabetes[>=126]	diabetes[>=200]
1271	1272	59	Male	165	70	25.71166208	115	80	88	88	180	5.7	3.15	220	156	48	208	1.1	104.2	5.41	3.15	NA	Moderate	Yes	Yes	Yes	Occasional	Non-vegetarian	Yes	Yes	0	2	6-9 hours	NO	No	NO	No	NO	No	Overweight	No	No	Non-Diabetes	normal [<0.5-5]	normal [5-12]	normal [80-220]	>=2	normal[70-100]	prediabetes[140-200]
1272	1273	57	Female	155	59	24.55775234	140	90	88	NA	293	10.2	8.87	136	99	21	126	1.25	118	9.8	1.75	NA	Moderate	No	No	No	No	Vegetarian	Unknown	Unknown	0	2	6-9 hours	YES	Yes	NO	No	Yes	Yes	Non-Overweight	No	No	Diabetes	normal [<0.5-5]	normal [5-12]	normal [80-220]	>=2	NA	diabetes[>=200]
1273	1274	57	Female	159	63	24.91990032	130	80	89	133	398	9.2	2.47	229	150	58	172	0.68	112	6.8	1.25	NA	Moderate	No	No	No	No	Vegetarian	Yes	Yes	1	0	6-9 hours	NO	No	NO	No	NO	No	Non-Overweight	No	No	Diabetes	normal [<0.5-5]	normal [5-12]	normal [80-220]	>=2	diabetes[>=126]	diabetes[>=200]
1274	1275	57	Female	157	77	31.2385898	126	86	90	125	123	6	4	142	93	35	136	0.81	134	9	1	NA	Sedentary	No	No	No	No	Non-vegetarian	Yes	Yes	1	3	6-9 hours	NO	No	NO	No	NO	No	Overweight	No	Yes	Non-Diabetes	normal [<0.5-5]	normal [5-12]	normal [80-220]	>=2	impaired[100-126]	normal< [140]
1275	1276	59	Male	163	52	19.57168128	140	90	92	153	255	8.2	4.08	167	71	50	381	0.8	109	7.94	3.12	NA	Heavy	Yes	Yes	Yes	Occasional	Non-vegetarian	No	No	0	2	6-9 hours	YES	Yes	YES	Yes	NO	No	Non-Overweight	No	No	Diabetes	normal [<0.5-5]	normal [5-12]	normal [80-220]	>=2	diabetes[>=126]	diabetes[>=200]
1276	1277	57	Female	162	82	31.24523701	130	90	92	75	126	5.6	1.81	114	110	41	247	0.8	133.35	10	2.52	NA	Moderate	No	No	No	No	Non-vegetarian	Yes	Yes	0	3	6-9 hours	NO	No	NO	No	NO	No	Overweight	No	Yes	Non-Diabetes	normal [<0.5-5]	normal [5-12]	normal [80-220]	0.5-2.0	normal[70-100]	normal< [140]
1277	1278	57	Female	153	62	26.48553975	127	86	94	138	374	8.2	1.23	219	156	56	129	0.58	81.8	5.3	2.52	NA	Sedentary	No	No	No	No	Vegetarian	No	No	0	3	>9 hours	NO	No	NO	No	NO	No	Overweight	No	No	Diabetes	normal [<0.5-5]	normal [5-12]	normal [80-220]	0.5-2.0	diabetes[>=126]	diabetes[>=200]
1278	1279	57	Female	164	65	24.1671624	150	100	96	120	160	8.6	2.98	183	132	43	89	0.68	103.4	5.81	1.59	NA	Moderate	No	No	No	No	Vegetarian	Unknown	No	0	0	>9 hours	NO	No	NO	No	NO	No	Non-Overweight	No	No	Non-Diabetes	normal [<0.5-5]	normal [5-12]	normal [80-220]	>=2	impaired[100-126]	prediabetes[140-200]
1279	1280	59	Male	140	65	33.16326531	120	80	100	98	330	12.6	0.97	107	70	37	167	0.68	50.9	3.54	2.08	NA	Moderate	Yes	Yes	No	No	Vegetarian	Yes	Yes	0	0	6-9 hours	NO	No	NO	No	NO	No	Overweight	No	Yes	Diabetes	normal [<0.5-5]	decreased [<5]	decreased [<80]	0.5-2.0	normal[70-100]	diabetes[>=200]
1280	1281	58	Male	173	74	24.72518293	110	90	64	104	119.8	9.6	1.54	158	120	39	199	0.58	117.19	6.5	4.27	NA	Sedentary	Yes	Yes	No	No	Vegetarian	Yes	Yes	0	3	6-9 hours	NO	No	NO	No	NO	No	Non-Overweight	No	No	Non-Diabetes	normal [<0.5-5]	normal [5-12]	normal [80-220]	0.5-2.0	impaired[100-126]	normal< [140]
1281	1282	56	Female	160	58	22.65625	120	80	65	101.2	144	5.3	0.93	119	48.8	59	56	0.78	140	8.1	1.43	NA	Sedentary	No	No	No	No	Vegetarian	No	Yes	1	2	6-9 hours	NO	No	NO	No	NO	No	Non-Overweight	No	No	Non-Diabetes	normal [<0.5-5]	normal [5-12]	normal [80-220]	0.5-2.0	impaired[100-126]	prediabetes[140-200]
1282	1283	56	Female	155	60	24.97398543	120	82	65	111	142	8.3	1.95	220	157	47	189	0.98	124.14	6.9	1.17	NA	Moderate	No	No	No	No	Non-vegetarian	Yes	Yes	1	3	6-9 hours	NO	No	NO	No	NO	No	Non-Overweight	No	No	Non-Diabetes	normal [<0.5-5]	normal [5-12]	normal [80-220]	0.5-2.0	impaired[100-126]	prediabetes[140-200]
1283	1284	58	Male	170	81	28.02768166	130	80	65	155.02	168.55	7.5	6.49	144	49.6	47	237	0.97	97.2	6.56	2.14	NA	Moderate	Yes	Yes	No	No	Vegetarian	No	Yes	2	4	6-9 hours	NO	No	NO	No	NO	No	Overweight	No	No	Non-Diabetes	normal [<0.5-5]	normal [5-12]	normal [80-220]	>=2	diabetes[>=126]	prediabetes[140-200]
1284	1285	56	Female	155	58	24.14151925	110	78	67	90	120	5.3	4.25	169	110	29	168	1.09	148.2	11.62	1.55	NA	Moderate	No	No	No	No	Non-vegetarian	Yes	Yes	0	3	6-9 hours	NO	No	NO	No	NO	No	Non-Overweight	No	No	Non-Diabetes	normal [<0.5-5]	normal [5-12]	normal [80-220]	>=2	normal[70-100]	normal< [140]
1285	1286	56	Female	145	58	27.5862069	124	72	68	100	190	6.9	3.2	200	110	35	190	0.72	135	7.24	2.55	NA	Moderate	No	No	No	No	Vegetarian	No	No	0	3	6-9 hours	NO	No	NO	No	NO	No	Overweight	No	No	Non-Diabetes	normal [<0.5-5]	normal [5-12]	normal [80-220]	>=2	impaired[100-126]	prediabetes[140-200]
1286	1287	58	Male	176	91	29.37758264	163	97	70	134	223	8.5	2.39	231	158	39	160	1.04	118	6.56	4.98	NA	Moderate	Yes	Yes	Yes	Occasional	Non-vegetarian	No	No	1	4	6-9 hours	NO	No	NO	No	NO	No	Overweight	No	No	Diabetes	normal [<0.5-5]	normal [5-12]	normal [80-220]	>=2	diabetes[>=126]	diabetes[>=200]
1287	1288	58	Male	169	75	26.25958475	130	90	72	162	342	7.4	2.43	195	128	99	274	0.86	102.34	7.3	2.71	NA	Moderate	Yes	Yes	Yes	Regular	Non-vegetarian	Yes	Yes	4	6	6-9 hours	YES	Yes	NO	No	NO	No	Overweight	No	No	Diabetes	normal [<0.5-5]	normal [5-12]	normal [80-220]	>=2	diabetes[>=126]	diabetes[>=200]
1288	1289	56	Female	165	70	25.71166208	120	80	70	128	364	9.2	1.32	130	59.2	58	64	1.03	98.7	8.25	1.09	NA	Moderate	No	No	No	No	Vegetarian	No	No	0	4	6-9 hours	NO	No	NO	No	NO	No	Overweight	No	No	Diabetes	normal [<0.5-5]	normal [5-12]	normal [80-220]	0.5-2.0	diabetes[>=126]	diabetes[>=200]
1289	1290	56	Female	150	65	28.88888889	120	80	70	135	315	11.8	2.1	220.7	115.3	38.7	333.4	0.55	131	7.04	1.5	NA	Sedentary	No	No	Yes	Occasional	Vegetarian	Yes	No	1	2	6-9 hours	YES	Yes	NO	No	Yes	Yes	Overweight	No	No	Diabetes	normal [<0.5-5]	normal [5-12]	normal [80-220]	>=2	diabetes[>=126]	diabetes[>=200]
1290	1291	56	Female	150	61	27.11111111	120	80	70	100	143	10.1	3.89	167	92	33	296	0.62	171.4	11	1.88	NA	Sedentary	No	No	No	No	Non-vegetarian	No	No	0	5	6-9 hours	NO	No	NO	No	NO	No	Overweight	No	No	Non-Diabetes	normal [<0.5-5]	normal [5-12]	normal [80-220]	>=2	impaired[100-126]	prediabetes[140-200]
1291	1292	56	Female	152	55	23.80540166	163	97	72	85	144	5.3	1.2	118	70	39	124	1.2	111	6.42	9.03	NA	Sedentary	No	No	No	No	Non-vegetarian	Unknown	Unknown	1	1	6-9 hours	NO	No	NO	No	NO	No	Non-Overweight	No	No	Non-Diabetes	increased[>=5]	normal [5-12]	normal [80-220]	0.5-2.0	normal[70-100]	prediabetes[140-200]
1292	1293	56	Female	162	70	26.6727633	120	80	72	140	235	6.8	1.91	181	116	42	124	1.04	89	4.6	4.49	NA	Sedentary	No	No	No	No	Non-vegetarian	No	Yes	0	2	6-9 hours	NO	No	NO	No	NO	No	Overweight	No	No	Diabetes	normal [<0.5-5]	decreased [<5]	normal [80-220]	0.5-2.0	diabetes[>=126]	diabetes[>=200]
1293	1294	56	Female	168	82	29.05328798	136	90	82	NA	340	14.8	1.07	148	87	52	78	0.84	98	6.6	1.67	NA	Moderate	No	No	No	No	Non-vegetarian	Unknown	Unknown	1	3	6-9 hours	YES	Yes	YES	Yes	NO	No	Overweight	No	No	Diabetes	normal [<0.5-5]	normal [5-12]	normal [80-220]	0.5-2.0	NA	diabetes[>=200]
1294	1295	56	Female	152	88	38.08864266	146	89	73	112	167	7.8	2.34	167	90	39	112	2.34	89	5.42	1.94	NA	Sedentary	No	No	No	No	Non-vegetarian	Unknown	Unknown	0	1	6-9 hours	NO	No	NO	No	NO	No	Overweight	Yes	Yes	Non-Diabetes	normal [<0.5-5]	normal [5-12]	normal [80-220]	>=2	impaired[100-126]	prediabetes[140-200]
1295	1296	58	Male	171	76	25.99090318	120	70	80	160	250	7.8	3	135	82	50	66	3	90	5	1	NA	Heavy	Yes	Yes	No	No	Vegetarian	Yes	Yes	1	0	6-9 hours	NO	No	NO	No	NO	No	Overweight	No	No	Diabetes	normal [<0.5-5]	normal [5-12]	normal [80-220]	>=2	diabetes[>=126]	diabetes[>=200]
1296	1297	58	Male	170	76	26.29757785	120	88	80	134	146	7.6	3	140	82	80	60	3.5	80	7	1	NA	Moderate	Yes	Yes	No	No	Vegetarian	Yes	Yes	1	0	6-9 hours	NO	No	NO	No	NO	No	Overweight	No	No	Non-Diabetes	normal [<0.5-5]	normal [5-12]	normal [80-220]	>=2	diabetes[>=126]	prediabetes[140-200]
1297	1298	56	Female	165	82	30.11937557	135	85	75	96	149	5.9	0.67	67	165	61	107	0.64	97.19	5.4	10.07	NA	Sedentary	No	No	No	No	Vegetarian	Unknown	Unknown	2	6	6-9 hours	YES	Yes	NO	No	NO	No	Overweight	No	Yes	Non-Diabetes	increased[>=5]	normal [5-12]	normal [80-220]	0.5-2.0	normal[70-100]	prediabetes[140-200]
1298	1299	56	Female	155	68	28.30385016	121	79	75	86	120	8.1	3.28	150	95.2	35	99	0.78	139	8.92	1.61	NA	Moderate	No	No	No	No	Non-vegetarian	No	No	0	2	<6 hours	NO	No	NO	No	NO	No	Overweight	No	No	Non-Diabetes	normal [<0.5-5]	normal [5-12]	normal [80-220]	>=2	normal[70-100]	normal< [140]
1299	1300	56	Female	141	76	38.22745335	120	80	75	150	178	5.4	3.1	141	83	52	117	0.9	94.4	6.7	0.98	NA	Moderate	No	No	No	No	Non-vegetarian	Yes	Yes	0	1	6-9 hours	NO	No	NO	No	NO	No	Overweight	Yes	Yes	Non-Diabetes	normal [<0.5-5]	normal [5-12]	normal [80-220]	>=2	diabetes[>=126]	prediabetes[140-200]
1300	1301	56	Female	135	89	48.8340192	120	82	72	122	146	6.4	3.29	213	156	36	117	0.89	110	6.6	3.05	NA	Sedentary	No	No	No	No	Non-vegetarian	Unknown	Unknown	1	5	>9 hours	NO	No	NO	No	NO	No	Overweight	Yes	Yes	Non-Diabetes	normal [<0.5-5]	normal [5-12]	normal [80-220]	>=2	impaired[100-126]	prediabetes[140-200]
1301	1302	56	Female	157	77	31.2385898	149	86	74	106	132	6	4	129	72	47	104	1	100	5	3	NA	Heavy	No	No	No	No	Non-vegetarian	Yes	No	2	5	6-9 hours	YES	Yes	NO	No	NO	No	Overweight	No	Yes	Non-Diabetes	normal [<0.5-5]	normal [5-12]	normal [80-220]	>=2	impaired[100-126]	normal< [140]
1302	1303	58	Male	168	80	28.3446712	120	72	90	110	179	6.9	2.39	184	129	49	74	0.77	84.83	7.28	1	NA	Heavy	Yes	Yes	No	No	Vegetarian	Yes	Yes	2	1	<6 hours	NO	No	NO	No	NO	No	Overweight	No	No	Non-Diabetes	normal [<0.5-5]	normal [5-12]	normal [80-220]	>=2	impaired[100-126]	prediabetes[140-200]
1303	1304	56	Female	150	56	24.88888889	132	78	76	87	165	6.4	1.66	154	164	100	127	0.69	101	5.2	1.61	NA	Moderate	No	No	No	No	Non-vegetarian	Unknown	Unknown	0	2	6-9 hours	NO	No	NO	No	NO	No	Non-Overweight	No	No	Non-Diabetes	normal [<0.5-5]	normal [5-12]	normal [80-220]	0.5-2.0	normal[70-100]	prediabetes[140-200]
1304	1305	56	Female	157	65	26.37023814	123	87	78	131	145	7.8	1.6	180	197	52	110	1.28	106	8	2.78	NA	Moderate	No	No	No	No	Vegetarian	Yes	Yes	2	2	6-9 hours	NO	No	NO	No	NO	No	Overweight	No	No	Non-Diabetes	normal [<0.5-5]	normal [5-12]	normal [80-220]	0.5-2.0	diabetes[>=126]	prediabetes[140-200]
1305	1306	58	Male	155	74	30.8012487	120	85	93	127	145	8.4	4.55	220	157	40	166	0.67	120.2	7.63	2.63	NA	Moderate	Yes	Yes	No	No	Non-vegetarian	No	No	1	1	6-9 hours	NO	No	NO	No	NO	No	Overweight	No	Yes	Non-Diabetes	normal [<0.5-5]	normal [5-12]	normal [80-220]	>=2	diabetes[>=126]	prediabetes[140-200]
1306	1307	57	Male	165	80	29.38475666	130	68	73	NA	439	9.1	2.46	229	160	41	259	0.67	120	7.48	2.52	NA	Moderate	Yes	Yes	Yes	Occasional	Non-vegetarian	Unknown	Unknown	1	2	6-9 hours	NO	No	NO	No	NO	No	Overweight	No	No	Diabetes	normal [<0.5-5]	normal [5-12]	normal [80-220]	>=2	NA	diabetes[>=200]
1307	1308	56	Female	159	77	30.45765595	120	89	80	160	240	6	4	135	80	50	50	2	90	5	2	NA	Moderate	No	No	No	No	Vegetarian	Yes	Yes	0	0	<6 hours	NO	No	NO	No	NO	No	Overweight	No	Yes	Diabetes	normal [<0.5-5]	normal [5-12]	normal [80-220]	>=2	diabetes[>=126]	diabetes[>=200]
1308	1309	56	Female	150	87	38.66666667	130	80	82	99	140	5.6	1.4	183	110	31	206	1	128	6	2.04	NA	Moderate	No	No	Yes	Occasional	Non-vegetarian	No	No	0	4	6-9 hours	NO	No	NO	No	NO	No	Overweight	Yes	Yes	Non-Diabetes	normal [<0.5-5]	normal [5-12]	normal [80-220]	0.5-2.0	normal[70-100]	prediabetes[140-200]
1309	1310	56	Female	160	72	28.125	127	82	82	166	222	9	3.3	229	133	34	33	1.1	133	2.3	6.2	NA	Moderate	No	No	No	No	Non-vegetarian	Yes	Yes	1	3	6-9 hours	NO	No	NO	No	NO	No	Overweight	No	No	Diabetes	increased[>=5]	decreased [<5]	normal [80-220]	>=2	diabetes[>=126]	diabetes[>=200]
1310	1311	55	Male	168	67	23.73866213	140	96	76	157	269	8.5	0.59	307	177.8	42	436	0.8	104	7.01	3.87	NA	Moderate	No	No	No	No	Vegetarian	Yes	Yes	0	1	6-9 hours	YES	Yes	NO	No	NO	No	Non-Overweight	No	No	Diabetes	normal [<0.5-5]	normal [5-12]	normal [80-220]	0.5-2.0	diabetes[>=126]	diabetes[>=200]
1311	1312	56	Female	168	68	24.09297052	130	80	86	148	250	8.9	0.97	174	110	54	132	1.06	98	6.5	0.84	NA	Moderate	No	No	No	No	Vegetarian	No	Yes	1	2	6-9 hours	NO	No	NO	No	NO	No	Non-Overweight	No	No	Diabetes	normal [<0.5-5]	normal [5-12]	normal [80-220]	0.5-2.0	diabetes[>=126]	diabetes[>=200]
1312	1313	52	Male	178	98	30.93043808	114	85	76	95	143	8.1	3.26	137	88	45	81	0.9	108.26	9.2	1.92	NA	Heavy	No	No	Yes	Occasional	Non-vegetarian	Yes	Yes	2	7	6-9 hours	NO	No	NO	No	NO	No	Overweight	No	Yes	Non-Diabetes	normal [<0.5-5]	normal [5-12]	normal [80-220]	>=2	normal[70-100]	prediabetes[140-200]
1313	1314	56	Female	159	50	19.77769867	145	95	90	NA	280	9.2	0.97	171	126	47	86	1.01	147	7.6	3.4	NA	Moderate	No	No	Yes	Regular	Non-vegetarian	No	Yes	1	2	6-9 hours	YES	Yes	YES	Yes	NO	No	Non-Overweight	No	No	Diabetes	normal [<0.5-5]	normal [5-12]	normal [80-220]	0.5-2.0	NA	diabetes[>=200]
1314	1315	56	Female	153	64	27.339912	130	90	90	120	189	5.1	1.86	208	67	37	563	1.16	115	8.87	0.68	NA	Sedentary	No	No	No	No	Vegetarian	Yes	Yes	0	0	6-9 hours	NO	No	NO	No	NO	No	Overweight	No	No	Non-Diabetes	normal [<0.5-5]	normal [5-12]	normal [80-220]	0.5-2.0	impaired[100-126]	prediabetes[140-200]
1315	1316	30	Male	172	72	24.33747972	152	100	76	133	124	7.4	3.24	112	51	37	115	0.71	102.31	7.3	2.5	NA	Moderate	No	No	Yes	Occasional	Non-vegetarian	No	Yes	0	3	6-9 hours	YES	Yes	NO	No	NO	No	Non-Overweight	No	No	Non-Diabetes	normal [<0.5-5]	normal [5-12]	normal [80-220]	>=2	diabetes[>=126]	normal< [140]
1316	1317	89	Male	167	68	24.38237298	133	84	76	88	148	5.2	3.25	163	123	48	61	0.62	96	8.6	0.84	NA	Moderate	No	No	No	No	Vegetarian	Yes	No	0	2	6-9 hours	YES	Yes	YES	Yes	NO	No	Non-Overweight	No	No	Non-Diabetes	normal [<0.5-5]	normal [5-12]	normal [80-220]	>=2	normal[70-100]	prediabetes[140-200]
1317	1318	51	Male	162	72	27.43484225	133	84	76	88	148	5.2	3.25	163	123	48	61	0.62	96	8.6	0.84	NA	Moderate	No	No	No	No	Vegetarian	Yes	No	0	2	6-9 hours	YES	Yes	YES	Yes	NO	No	Overweight	No	No	Non-Diabetes	normal [<0.5-5]	normal [5-12]	normal [80-220]	>=2	normal[70-100]	prediabetes[140-200]
1318	1319	56	Female	165	56	20.56932966	131	105	98	NA	190	7.3	2.61	256	174	65	191	2.54	123	6	5.32	NA	Heavy	No	Yes	No	No	Vegetarian	Yes	Yes	0	2	6-9 hours	NO	No	NO	No	NO	No	Non-Overweight	No	No	Non-Diabetes	increased[>=5]	normal [5-12]	normal [80-220]	>=2	NA	prediabetes[140-200]
1319	1320	35	Male	145	69	32.81807372	130	98	76	147	278	7	0.9	167	78	98	109	0.92	121	10	1.78	NA	Moderate	No	No	No	No	Vegetarian	Yes	Yes	0	0	6-9 hours	NO	No	NO	No	NO	No	Overweight	No	Yes	Diabetes	normal [<0.5-5]	normal [5-12]	normal [80-220]	0.5-2.0	diabetes[>=126]	diabetes[>=200]
1320	1321	48	Male	163	68	25.59373706	120	100	76	122	130	7	0.9	177	76.6	43	287	2.2	151	9.53	2.26	NA	Moderate	No	No	No	No	Non-vegetarian	Yes	Yes	1	1	6-9 hours	NO	No	NO	No	NO	No	Overweight	No	No	Non-Diabetes	normal [<0.5-5]	normal [5-12]	normal [80-220]	0.5-2.0	impaired[100-126]	normal< [140]
1321	1322	37	Male	164	61	22.67995241	120	80	76	143	251	10.2	0.95	177	100	49	163	0.77	139.6	10.31	2.4	NA	Heavy	No	No	No	No	Vegetarian	No	No	1	4	6-9 hours	NO	No	NO	No	NO	No	Non-Overweight	No	No	Diabetes	normal [<0.5-5]	normal [5-12]	normal [80-220]	0.5-2.0	diabetes[>=126]	diabetes[>=200]
1322	1323	30	Male	172	76	25.68956193	126	78	76	133	181	9	0.95	219	151	21	341	0.85	127.5	9.5	3.37	NA	Sedentary	No	No	No	No	Vegetarian	Yes	No	0	1	>9 hours	NO	No	NO	No	NO	No	Overweight	No	No	Non-Diabetes	normal [<0.5-5]	normal [5-12]	normal [80-220]	0.5-2.0	diabetes[>=126]	prediabetes[140-200]
1323	1324	25	Male	168	70	24.8015873	140	90	76	131	166	12.1	0.96	158	99	29	174	0.45	156	6.8	3.93	NA	Moderate	No	No	No	No	Non-vegetarian	No	No	0	0	6-9 hours	NO	No	NO	No	NO	No	Non-Overweight	No	No	Non-Diabetes	normal [<0.5-5]	normal [5-12]	normal [80-220]	0.5-2.0	diabetes[>=126]	prediabetes[140-200]
1324	1325	54	Male	165	80	29.38475666	120	82	76	128	146	8.2	0.96	203	110	46	230	0.78	83	7.49	5.7	NA	Sedentary	No	No	No	No	Vegetarian	No	No	0	2	>9 hours	NO	No	NO	No	NO	No	Overweight	No	No	Non-Diabetes	increased[>=5]	normal [5-12]	normal [80-220]	0.5-2.0	diabetes[>=126]	prediabetes[140-200]
1325	1326	60	Male	173	78	26.06167931	123	86	76	149	274	8	1	114	56	38	179	0.94	120	7	3	NA	Moderate	No	No	No	No	Vegetarian	No	No	0	5	6-9 hours	NO	No	NO	No	NO	No	Overweight	No	No	Diabetes	normal [<0.5-5]	normal [5-12]	normal [80-220]	0.5-2.0	diabetes[>=126]	diabetes[>=200]
1326	1327	56	Female	158	68	27.23922448	140	80	77	NA	302	11.2	1.73	173	112	51	213	0.9	130.11	8.6	1.56	NA	Moderate	No	No	No	No	Non-vegetarian	No	No	0	4	6-9 hours	NO	No	NO	No	NO	No	Overweight	No	No	Diabetes	normal [<0.5-5]	normal [5-12]	normal [80-220]	0.5-2.0	NA	diabetes[>=200]
1327	1328	56	Female	160	57	22.265625	124	90	78	84	129	5.2	1.22	180	108.8	46	126	0.89	107	7	2.44	NA	Sedentary	No	No	No	No	Vegetarian	No	No	0	2	6-9 hours	NO	No	NO	No	NO	No	Non-Overweight	No	No	Non-Diabetes	normal [<0.5-5]	normal [5-12]	normal [80-220]	0.5-2.0	normal[70-100]	normal< [140]
1328	1329	56	Female	156	70	28.76397107	120	81	78	98	133	9	2	243	118	42	585	1	150	8	5	NA	Moderate	No	No	No	No	Vegetarian	No	No	0	3	6-9 hours	NO	No	NO	No	NO	No	Overweight	No	No	Non-Diabetes	increased[>=5]	normal [5-12]	normal [80-220]	>=2	normal[70-100]	normal< [140]
1329	1330	56	Female	150	64	28.44444444	132	82	78	NA	267	10.9	2.5	180	81	26	596	0.87	106.24	5.7	0.69	NA	Sedentary	No	No	No	No	Non-vegetarian	No	No	0	1	<6 hours	NO	No	NO	No	NO	No	Overweight	No	No	Diabetes	normal [<0.5-5]	normal [5-12]	normal [80-220]	>=2	NA	diabetes[>=200]
1330	1331	56	Female	161	61	23.53304271	130	80	78	131	178	11.2	2.79	214.13	140.8	41.35	159.88	1	93	6.8	0.43	NA	Moderate	No	No	No	No	Non-vegetarian	No	No	0	1	6-9 hours	NO	No	NO	No	NO	No	Non-Overweight	No	No	Non-Diabetes	decreased [<0.5]	normal [5-12]	normal [80-220]	>=2	diabetes[>=126]	prediabetes[140-200]
1331	1332	55	Male	156	79	32.46219592	134	90	76	127	160	7	1.1	267	124	50	279	0.8	125	9.09	1.85	NA	Moderate	No	No	No	No	Non-vegetarian	No	Yes	1	1	6-9 hours	NO	No	NO	No	NO	No	Overweight	No	Yes	Non-Diabetes	normal [<0.5-5]	normal [5-12]	normal [80-220]	0.5-2.0	diabetes[>=126]	prediabetes[140-200]
1332	1333	56	Female	145	52	24.73246136	160	100	78	132	300	5.6	2.99	160	101	40	128	0.9	140	7.28	2.59	NA	Moderate	No	No	No	No	Vegetarian	Unknown	Unknown	1	2	6-9 hours	YES	Yes	NO	No	NO	No	Non-Overweight	No	No	Diabetes	normal [<0.5-5]	normal [5-12]	normal [80-220]	>=2	diabetes[>=126]	diabetes[>=200]
1333	1334	53	Male	165	80	29.38475666	116	72	76	NA	327	7.6	1.11	111	56	37	127	0.75	108.41	10.7	0.93	NA	Moderate	No	No	No	No	Non-vegetarian	Yes	Yes	0	0	6-9 hours	NO	No	NO	No	NO	No	Overweight	No	No	Diabetes	normal [<0.5-5]	normal [5-12]	normal [80-220]	0.5-2.0	NA	diabetes[>=200]
1334	1335	72	Male	159	52	20.56880661	110	83	76	102	148	8.2	1.12	170	121	28	180	1.23	193	10.77	1.75	NA	Moderate	No	No	No	No	Non-vegetarian	Yes	Yes	0	2	6-9 hours	NO	No	NO	No	NO	No	Non-Overweight	No	No	Non-Diabetes	normal [<0.5-5]	normal [5-12]	normal [80-220]	0.5-2.0	impaired[100-126]	prediabetes[140-200]
1335	1336	67	Male	168	82	29.05328798	122	76	76	86	140	7	1.18	171	121	31	117	1	104.3	8.2	4.6	NA	Moderate	No	No	No	No	Vegetarian	No	Yes	1	2	6-9 hours	NO	No	NO	No	NO	No	Overweight	No	No	Non-Diabetes	normal [<0.5-5]	normal [5-12]	normal [80-220]	0.5-2.0	normal[70-100]	prediabetes[140-200]
1336	1337	35	Male	164	99	36.80844735	127	89	76	150	200	8	1.2	269	125	40	290	0.71	125	9.09	1.86	NA	Heavy	No	No	No	No	Non-vegetarian	Yes	Yes	2	2	6-9 hours	NO	No	NO	No	NO	No	Overweight	Yes	Yes	Non-Diabetes	normal [<0.5-5]	normal [5-12]	normal [80-220]	0.5-2.0	diabetes[>=126]	diabetes[>=200]
1337	1338	56	Female	158	65	26.03749399	140	84	78	115	200	6	3	142	79	37	193	0.74	92	6	3	NA	Sedentary	No	No	No	No	Vegetarian	Yes	No	0	2	6-9 hours	YES	Yes	NO	No	NO	No	Overweight	No	No	Non-Diabetes	normal [<0.5-5]	normal [5-12]	normal [80-220]	>=2	impaired[100-126]	diabetes[>=200]
1338	1339	37	Male	162	83	31.62627648	120	80	76	180	220	7.2	1.2	200	100	50	150	1.2	80	5.2	0.3	NA	Heavy	No	No	Yes	Occasional	Non-vegetarian	No	No	0	3	>9 hours	NO	No	NO	No	NO	No	Overweight	No	Yes	Diabetes	decreased [<0.5]	normal [5-12]	normal [80-220]	0.5-2.0	diabetes[>=126]	diabetes[>=200]
1339	1340	60	Male	165	74	27.18089991	130	70	76	100	160	6.8	1.2	300	140	60	280	0.8	125	9.09	1.9	NA	Moderate	No	No	No	No	Non-vegetarian	Yes	Yes	1	2	6-9 hours	NO	No	YES	Yes	NO	No	Overweight	No	No	Non-Diabetes	normal [<0.5-5]	normal [5-12]	normal [80-220]	0.5-2.0	impaired[100-126]	prediabetes[140-200]
1340	1341	56	Female	160	70	27.34375	148	90	78	140	228	12	4	181	96	37	240	1	109	9	3	NA	Moderate	No	No	Yes	Occasional	Non-vegetarian	Unknown	Unknown	1	4	6-9 hours	YES	Yes	NO	No	NO	No	Overweight	No	No	Diabetes	normal [<0.5-5]	normal [5-12]	normal [80-220]	>=2	diabetes[>=126]	diabetes[>=200]
1341	1342	40	Male	153	78	33.32051775	128	87	76	100	160	8	1.23	345	130	38	290	0.8	125	9.09	1.9	NA	Moderate	No	No	No	No	Non-vegetarian	Yes	Yes	1	1	>9 hours	NO	No	NO	No	NO	No	Overweight	No	Yes	Non-Diabetes	normal [<0.5-5]	normal [5-12]	normal [80-220]	0.5-2.0	impaired[100-126]	prediabetes[140-200]
1342	1343	56	Female	153	83	35.45644837	127	88	79	133	211	8	3.1	222	134	38	177	6.2	166	4	4.8	NA	Sedentary	No	No	No	No	Non-vegetarian	No	Yes	1	2	6-9 hours	NO	No	NO	No	NO	No	Overweight	Yes	Yes	Diabetes	normal [<0.5-5]	decreased [<5]	normal [80-220]	>=2	diabetes[>=126]	diabetes[>=200]
1343	1344	49	Male	150	69	30.66666667	135	85	76	90	140	8.1	1.24	170	121	47	158	0.62	109	7.3	2.45	NA	Moderate	No	No	No	No	Vegetarian	Yes	No	0	3	<6 hours	YES	Yes	NO	No	NO	No	Overweight	No	Yes	Non-Diabetes	normal [<0.5-5]	normal [5-12]	normal [80-220]	0.5-2.0	normal[70-100]	prediabetes[140-200]
1344	1345	56	Female	160	75	29.296875	130	74	80	113	217	10.8	3.26	153	103	41	67	1.43	122	7.88	7.42	NA	Moderate	No	No	No	No	Non-vegetarian	No	No	0	3	6-9 hours	NO	No	NO	No	NO	No	Overweight	No	No	Diabetes	increased[>=5]	normal [5-12]	normal [80-220]	>=2	impaired[100-126]	diabetes[>=200]
1345	1346	48	Male	179	76	23.71960925	129	90	76	130	200	8	1.3	230	130	50	280	0.9	140	8.3	1.9	NA	Moderate	No	No	No	No	Non-vegetarian	No	No	2	3	6-9 hours	NO	No	NO	No	NO	No	Non-Overweight	No	No	Non-Diabetes	normal [<0.5-5]	normal [5-12]	normal [80-220]	0.5-2.0	diabetes[>=126]	diabetes[>=200]
1346	1347	56	Female	148	65	29.67494522	120	90	80	NA	297	7.7	4.99	245	132	31	627	1.21	111	8.29	1.33	NA	Heavy	No	No	No	No	Non-vegetarian	Yes	Yes	0	0	<6 hours	NO	No	NO	No	NO	No	Overweight	No	No	Diabetes	normal [<0.5-5]	normal [5-12]	normal [80-220]	>=2	NA	diabetes[>=200]
1347	1348	39	Male	168	89	31.53344671	123	82	76	154	176	8	1.32	231	121	54	287	1.87	213	11.78	2.65	NA	Moderate	No	No	No	No	Non-vegetarian	No	No	0	2	6-9 hours	NO	No	NO	No	NO	No	Overweight	No	Yes	Non-Diabetes	normal [<0.5-5]	normal [5-12]	normal [80-220]	0.5-2.0	diabetes[>=126]	prediabetes[140-200]
1348	1349	56	Female	159	61	24.12879237	142	82	81	109.68	190	9.4	3.24	233.32	150.15	55.58	137.94	0.62	125	9	1.91	NA	Moderate	No	No	No	No	Vegetarian	No	No	0	1	6-9 hours	NO	No	NO	No	NO	No	Non-Overweight	No	No	Non-Diabetes	normal [<0.5-5]	normal [5-12]	normal [80-220]	>=2	impaired[100-126]	prediabetes[140-200]
1349	1350	56	Female	155	71	29.55254943	122	80	82	129	145	6.5	3.2	140	91	41	115	0.68	96.6	6.71	3.91	NA	Sedentary	No	No	No	No	Vegetarian	No	No	0	2	<6 hours	NO	No	NO	No	NO	No	Overweight	No	No	Non-Diabetes	normal [<0.5-5]	normal [5-12]	normal [80-220]	>=2	diabetes[>=126]	prediabetes[140-200]
1350	1351	29	Male	173	78	26.06167931	120	80	76	145	327	9.2	1.42	150	100	48	140	0.78	129	7.34	2.68	NA	Moderate	No	Yes	No	No	Vegetarian	Yes	Yes	1	2	6-9 hours	NO	No	NO	No	NO	No	Overweight	No	No	Diabetes	normal [<0.5-5]	normal [5-12]	normal [80-220]	0.5-2.0	diabetes[>=126]	diabetes[>=200]
1351	1352	34	Male	167	74	26.53375883	120	85	76	176	230	8	1.43	230	143	53	231	1.43	212	12.32	2.12	NA	Moderate	No	No	No	No	Non-vegetarian	No	No	0	2	6-9 hours	NO	No	NO	No	NO	No	Overweight	No	No	Diabetes	normal [<0.5-5]	increased[>=12]	normal [80-220]	0.5-2.0	diabetes[>=126]	diabetes[>=200]
1352	1353	32	Male	153	78	33.32051775	123	79	76	154	198	8	1.43	231	123	34	342	1.23	213	12.3	2.65	NA	Moderate	No	No	No	No	Non-vegetarian	No	No	0	2	6-9 hours	NO	No	NO	No	NO	No	Overweight	No	Yes	Non-Diabetes	normal [<0.5-5]	increased[>=12]	normal [80-220]	0.5-2.0	diabetes[>=126]	prediabetes[140-200]
1353	1354	40	Male	158	71	28.44095498	140	80	76	120	190	7.4	1.44	175	107.4	44	118	0.62	93.3	6.45	1.23	NA	Moderate	No	No	No	No	Vegetarian	Unknown	Unknown	2	2	6-9 hours	NO	No	NO	No	NO	No	Overweight	No	No	Non-Diabetes	normal [<0.5-5]	normal [5-12]	normal [80-220]	0.5-2.0	impaired[100-126]	prediabetes[140-200]
1354	1355	63	Male	173	82	27.39817568	132	84	76	143	330	11.6	1.46	185	88	36	322	0.65	107	6.76	2.07	NA	Moderate	No	No	Yes	Regular	Non-vegetarian	No	Yes	0	1	6-9 hours	NO	No	NO	No	NO	No	Overweight	No	No	Diabetes	normal [<0.5-5]	normal [5-12]	normal [80-220]	0.5-2.0	diabetes[>=126]	diabetes[>=200]
1355	1356	56	Female	149	81	36.48484303	130	80	84	NA	360	11.3	1.66	166	105	47	68	1.12	116	7.77	2.35	NA	Sedentary	No	No	No	No	Vegetarian	No	No	1	4	6-9 hours	NO	No	NO	No	NO	No	Overweight	Yes	Yes	Diabetes	normal [<0.5-5]	normal [5-12]	normal [80-220]	0.5-2.0	NA	diabetes[>=200]
1356	1357	58	Male	164	74	27.51338489	128	90	76	106	164	7.1	1.46	279	210	50	162	0.67	128	10	1.76	NA	Heavy	No	No	No	No	Non-vegetarian	No	No	1	2	6-9 hours	YES	Yes	YES	Yes	NO	No	Overweight	No	No	Non-Diabetes	normal [<0.5-5]	normal [5-12]	normal [80-220]	0.5-2.0	impaired[100-126]	prediabetes[140-200]
1357	1358	56	Female	152	72	31.1634349	126	83	84	144	233	8	3.2	233	144	31	166	3.1	122	4.4	6.2	NA	Moderate	No	No	No	No	Non-vegetarian	No	No	0	2	6-9 hours	NO	No	NO	No	NO	No	Overweight	No	Yes	Diabetes	increased[>=5]	decreased [<5]	normal [80-220]	>=2	diabetes[>=126]	diabetes[>=200]
1358	1359	59	Male	156	78	32.05128205	112	79	79	128	200	8.6	1.47	147	133	33	162	0.93	101	7.44	1.43	NA	Moderate	Ex-smoker	Yes	No	No	Non-vegetarian	Unknown	Unknown	0	0	6-9 hours	NO	No	NO	No	NO	No	Overweight	No	Yes	Non-Diabetes	normal [<0.5-5]	normal [5-12]	normal [80-220]	0.5-2.0	diabetes[>=126]	diabetes[>=200]
1359	1360	37	Male	165	65	23.87511478	124	70	76	105	190	7.8	1.5	129	73	34	100	0.61	164	8.3	1.6	NA	Moderate	No	No	No	No	Vegetarian	No	Yes	1	4	6-9 hours	NO	No	NO	No	NO	No	Non-Overweight	No	No	Non-Diabetes	normal [<0.5-5]	normal [5-12]	normal [80-220]	0.5-2.0	impaired[100-126]	prediabetes[140-200]
1360	1361	34	Male	170	84	29.06574394	134	76	76	178	208	10	1.51	236	167	32	295	0.84	79.27	6.5	5.42	NA	Heavy	No	Yes	No	No	Non-vegetarian	Unknown	Unknown	0	0	6-9 hours	NO	No	NO	No	NO	No	Overweight	No	No	Diabetes	increased[>=5]	normal [5-12]	decreased [<80]	0.5-2.0	diabetes[>=126]	diabetes[>=200]
1361	1362	41	Male	152	79	34.1932133	121	78	76	90	134	5.3	1.51	147	105	38	102	0.62	95	6	4	NA	Moderate	No	No	No	No	Vegetarian	No	No	0	3	6-9 hours	NO	No	NO	No	NO	No	Overweight	No	Yes	Non-Diabetes	normal [<0.5-5]	normal [5-12]	normal [80-220]	0.5-2.0	normal[70-100]	normal< [140]
1362	1363	68	Male	161	65	25.07619305	120	90	76	90	140	9.3	1.57	99	62	75	106	4.2	111	7	3.32	NA	Sedentary	No	No	No	No	Vegetarian	No	No	0	2	>9 hours	NO	No	NO	No	NO	No	Overweight	No	No	Non-Diabetes	normal [<0.5-5]	normal [5-12]	normal [80-220]	0.5-2.0	normal[70-100]	prediabetes[140-200]
1363	1364	56	Female	153	80	34.17489	130	80	85	NA	330	9.2	2.62	262	119	40	163	0.76	98.65	8.53	4.4	NA	Moderate	No	No	No	No	Vegetarian	Unknown	Unknown	1	3	6-9 hours	NO	No	NO	No	NO	No	Overweight	No	Yes	Diabetes	normal [<0.5-5]	normal [5-12]	normal [80-220]	>=2	NA	diabetes[>=200]
1364	1365	56	Female	155	71	29.55254943	140	93	86	94	140	5.1	2.65	127	68	50	88	0.6	106.5	8.1	3.15	NA	Heavy	No	No	No	No	Non-vegetarian	No	Yes	1	1	6-9 hours	NO	No	NO	No	NO	No	Overweight	No	No	Non-Diabetes	normal [<0.5-5]	normal [5-12]	normal [80-220]	>=2	normal[70-100]	prediabetes[140-200]
1365	1366	58	Male	163	75	28.22838647	123	78	76	132	175	8.1	2	159	98	100	179	0.8	116	9	3	NA	Moderate	No	No	No	No	Vegetarian	No	No	0	2	6-9 hours	NO	No	NO	No	NO	No	Overweight	No	No	Non-Diabetes	normal [<0.5-5]	normal [5-12]	normal [80-220]	>=2	diabetes[>=126]	prediabetes[140-200]
1366	1367	54	Male	168	60	21.2585034	156	90	76	127	179	7.3	1.59	198	134	43	165	1.19	126	8.39	2.19	NA	Moderate	No	No	No	No	Vegetarian	Yes	Yes	2	3	6-9 hours	NO	No	NO	No	NO	No	Non-Overweight	No	No	Non-Diabetes	normal [<0.5-5]	normal [5-12]	normal [80-220]	0.5-2.0	diabetes[>=126]	prediabetes[140-200]
1367	1368	41	Male	156	64	26.29848784	124	82	76	95	149	5.2	1.62	149	94	36	155	0.46	123	9.6	4.77	NA	Sedentary	No	No	No	No	Non-vegetarian	No	No	0	0	6-9 hours	NO	No	NO	No	NO	No	Overweight	No	No	Non-Diabetes	normal [<0.5-5]	normal [5-12]	normal [80-220]	0.5-2.0	normal[70-100]	prediabetes[140-200]
1368	1369	56	Female	168	76	26.92743764	129	83	88	119	286	8.1	2.97	225	174	42	258	0.72	84.28	8.5	3.54	NA	Moderate	No	No	No	No	Vegetarian	No	No	0	1	6-9 hours	NO	No	NO	No	NO	No	Overweight	No	No	Diabetes	normal [<0.5-5]	normal [5-12]	normal [80-220]	>=2	impaired[100-126]	diabetes[>=200]
[truncated: 3,712 more rows]
[truncated: 51 more columns]
